# Supplementary material for: Mediation effect of plasma metabolites on the relationship between immune cells and the risk of prostatitis: A study by bidirectional 2-sample and Bayesian-weighted Mendelian randomization
Source: Medicine (Baltimore). 2024 Oct 11;103(41):e40024. doi: 10.1097/MD.0000000000040024 (PMC11479442; doi:10.1097/MD.0000000000040024)
Supplement: Supplementary file 1 [file medi-103-e40024-s001.xlsx]

## Sheet: TableS1
Table S1 Instrumental variables of exposure(Immunophenotypes)
ID.exposure	exposure	SNP	effect_allele	other_allele	samplesize	beta	se	pvalue	R2	F
ebi-a-GCST90002030	CD39 on CD39+ activated Treg	rs4918960	A	T	2920	-1.061	0.01887	1e-200	0.519852	3159.29
ebi-a-GCST90001979	CD16 on CD14- CD16+ monocyte	rs17400517	T	G	3620	-1.146	0.02322	1e-200	0.402228	2434.47
ebi-a-GCST90001659	CD39+ CD4+ %CD4+	rs4918960	A	T	3440	-0.9258	0.01897	1e-200	0.409114	2380.38
ebi-a-GCST90002031	CD39 on CD39+ secreting Treg	rs10882655	A	G	2920	-1.008	0.02075	1e-200	0.446954	2358.24
ebi-a-GCST90001658	CD39+ CD4+ %T cell	rs4918960	A	T	3440	-0.9175	0.01908	1e-200	0.401985	2311.02
ebi-a-GCST90001495	CD39+ secreting Treg AC	rs10882655	A	G	3405	-0.9594	0.02046	1e-200	0.392378	2197.52
ebi-a-GCST90002032	CD39 on CD39+ CD4+	rs10882655	A	G	2920	-0.9854	0.02111	1e-200	0.427334	2177.46
ebi-a-GCST90001497	CD39+ secreting Treg %CD4 Treg	rs4918960	A	T	3437	-0.9321	0.01998	1e-200	0.387713	2175.11
ebi-a-GCST90001496	CD39+ secreting Treg %secreting Treg	rs4918960	A	T	3437	-0.9412	0.02027	1e-200	0.385486	2154.78
ebi-a-GCST90001709	BAFF-R on IgD+ CD38dim	rs73165129	T	C	3657	-1.516	0.03358	1e-200	0.357875	2037.04
ebi-a-GCST90001491	CD39+ activated Treg %CD4 Treg	rs10882655	A	G	3437	-0.9139	0.02033	1e-200	0.370259	2019.62
ebi-a-GCST90001670	CD39+ CD8br %T cell	rs4918960	A	T	3440	-0.915	0.02037	1e-200	0.3697	2016.54
ebi-a-GCST90001704	BAFF-R on IgD+ CD24-	rs73165129	T	C	3657	-1.51	0.03363	1e-200	0.355373	2014.94
ebi-a-GCST90001660	CD39+ CD4+ AC	rs4918960	A	T	3408	-0.9198	0.02052	1e-200	0.370898	2008.06
ebi-a-GCST90001719	BAFF-R on IgD+	rs73165129	T	C	3658	-1.508	0.03368	1e-200	0.354023	2003.65
ebi-a-GCST90001716	BAFF-R on naive-mature B cell	rs73165129	T	C	3657	-1.5	0.03386	1e-200	0.34923	1961.42
ebi-a-GCST90001705	BAFF-R on IgD+ CD38-	rs73165129	T	C	3645	-1.496	0.03378	1e-200	0.349839	1960.22
ebi-a-GCST90001829	BAFF-R on B cell	rs73165129	T	C	3660	-1.496	0.03385	1e-200	0.347965	1952.13
ebi-a-GCST90001717	BAFF-R on unsw mem	rs73165129	T	C	3657	-1.494	0.03383	1e-200	0.347812	1949.21
ebi-a-GCST90001702	BAFF-R on CD24+ CD27+	rs73165129	T	C	3657	-1.493	0.03391	1e-200	0.346438	1937.43
ebi-a-GCST90001671	CD39+ CD8br %CD8br	rs4918960	A	T	3440	-0.9043	0.02058	1e-200	0.359498	1929.66
ebi-a-GCST90001715	BAFF-R on memory B cell	rs73165129	T	C	3657	-1.488	0.0339	1e-200	0.345054	1925.61
ebi-a-GCST90001484	CD39+ resting Treg %resting Treg	rs4918962	C	A	3437	-0.8878	0.02028	1e-200	0.357982	1915.32
ebi-a-GCST90001703	BAFF-R on IgD+ CD24+	rs73165129	T	C	3657	-1.487	0.03398	1e-200	0.343686	1913.98
ebi-a-GCST90001672	CD39+ CD8br AC	rs4918960	A	T	3408	-0.9143	0.02091	1e-200	0.359389	1910.8
ebi-a-GCST90001712	BAFF-R on IgD- CD38-	rs73165129	T	C	3657	-1.461	0.03414	1e-200	0.333681	1830.36
ebi-a-GCST90001718	BAFF-R on sw mem	rs73165129	T	C	3657	-1.466	0.03427	1e-200	0.33351	1828.95
ebi-a-GCST90001711	BAFF-R on IgD- CD27-	rs73165129	T	C	3657	-1.439	0.03429	1e-200	0.325041	1760.15
ebi-a-GCST90001708	BAFF-R on IgD+ CD38br	rs73165129	T	C	3656	-1.444	0.03455	1e-200	0.323311	1745.82
ebi-a-GCST90001489	CD39+ activated Treg AC	rs7088584	T	G	3405	0.8768	0.02116	1e-200	0.33522	1715.99
ebi-a-GCST90001710	BAFF-R on IgD- CD24-	rs73165129	T	C	3657	-1.427	0.03453	1e-200	0.318343	1706.94
ebi-a-GCST90001485	CD39+ resting Treg % CD4 Treg	rs4918969	A	G	3437	0.8426	0.02078	1e-200	0.323584	1643.23
ebi-a-GCST90001720	BAFF-R on transitional	rs73165129	T	C	3655	-1.385	0.03524	1e-200	0.297067	1543.8
ebi-a-GCST90001483	CD39+ resting Treg AC	rs4918971	G	C	3405	0.8068	0.02149	1e-200	0.292759	1408.65
ebi-a-GCST90001473	CD62L- CD86+ myeloid DC %DC	rs71632979	G	A	3410	0.929	0.0268	1e-200	0.260561	1200.9
ebi-a-GCST90001472	CD62L- CD86+ myeloid DC AC	rs71632979	G	A	3387	0.9207	0.02691	1e-200	0.256846	1169.91
ebi-a-GCST90001948	CD33 on CD33dim HLA DR+ CD11b+	rs3865444	A	C	1633	-1.139	0.03358	2.38e-191	0.413328	1149.09
ebi-a-GCST90001946	CD33 on CD14+ monocyte	rs3865444	A	C	1634	-1.143	0.03378	1.05e-190	0.412001	1143.51
ebi-a-GCST90001957	CD33 on CD33br HLA DR+ CD14-	rs3865444	A	C	1578	-1.223	0.0362	9.18e-189	0.419724	1139.95
ebi-a-GCST90001956	CD33 on CD33br HLA DR+	rs3865444	A	C	1579	-1.219	0.03627	2.81e-187	0.417035	1128.14
ebi-a-GCST90001947	CD33 on CD33br HLA DR+ CD14dim	rs3865444	A	C	1577	-1.214	0.03655	7.83e-184	0.411616	1101.82
ebi-a-GCST90001949	CD33 on CD33dim HLA DR+ CD11b-	rs3865444	A	C	1634	-1.119	0.03392	2.4e-183	0.399772	1086.97
ebi-a-GCST90002005	CD16 on CD14+ CD16+ monocyte	rs71632979	G	A	3617	-0.8542	0.02593	1e-200	0.230787	1084.61
ebi-a-GCST90001706	BAFF-R on IgD+ CD38- naive	rs6002543	G	C	1837	-1.52	0.0467	9.1e-184	0.365761	1058.23
ebi-a-GCST90001707	BAFF-R on IgD+ CD38- unsw mem	rs73165129	T	C	1837	-1.495	0.04742	9.84e-175	0.351098	992.856
ebi-a-GCST90001469	CD62L- myeloid DC %DC	rs71632979	G	A	3410	0.8232	0.02725	8.53e-178	0.211122	912.059
ebi-a-GCST90001961	CD25 on CD39+ CD4+	rs4075310	T	C	2920	-0.7175	0.02414	7.96e-170	0.232271	882.819
ebi-a-GCST90001952	CD33 on Mo MDSC	rs3865444	A	C	1569	-1.151	0.03884	1.71e-153	0.358858	877.078
ebi-a-GCST90001954	CD33 on basophil	rs7245846	A	G	1555	-1.131	0.03861	1.81e-150	0.355594	856.972
ebi-a-GCST90001468	CD62L- myeloid DC AC	rs71632979	G	A	3387	0.8094	0.02787	9.84e-166	0.199373	842.939
ebi-a-GCST90001464	CD86+ myeloid DC AC	rs71632979	G	A	3387	0.8088	0.02785	9.71e-166	0.199366	842.899
ebi-a-GCST90001465	CD86+ myeloid DC %DC	rs71632979	G	A	3410	0.8089	0.02792	4.22e-165	0.19753	838.888
ebi-a-GCST90001953	CD33 on CD33dim HLA DR-	rs3865444	A	C	1558	-1.138	0.03974	2.6e-145	0.344835	818.976
ebi-a-GCST90001955	CD33 on Im MDSC	rs7245846	A	G	1554	-1.115	0.0393	6.08e-143	0.34123	803.906
ebi-a-GCST90001842	CD3 on Naive CD4+	rs2949661	T	C	2910	0.6864	0.02442	5.66e-154	0.213527	789.523
ebi-a-GCST90001884	CD16-CD56 on NK	rs77291736	T	C	3113	-1.076	0.03832	6.93e-155	0.202091	787.942
ebi-a-GCST90001462	CD62L- DC AC	rs71632979	G	A	3387	0.7524	0.02735	1.4e-150	0.182635	756.356
ebi-a-GCST90002105	HLA DR on plasmacytoid DC	rs34039593	G	T	2872	1.217	0.0446	6.25e-146	0.20588	744.062
ebi-a-GCST90002073	SSC-A on monocyte	rs1800973	A	C	2850	-1.218	0.04471	1.71e-145	0.206601	741.618
ebi-a-GCST90001804	CD27 on IgD- CD38dim	rs1883832	C	T	3657	-0.6404	0.02368	6.21e-147	0.166662	730.974
ebi-a-GCST90001463	CD62L- DC %DC	rs56199187	T	C	3410	0.7548	0.02809	2.11e-144	0.174741	721.615
ebi-a-GCST90001650	HLA DR+ NK %CD3- lymphocyte	rs71632979	G	A	3596	-0.7124	0.02686	9.98e-142	0.163615	703.063
ebi-a-GCST90001869	CD3 on resting Treg	rs1214596	A	T	2918	0.6523	0.02485	1.6e-136	0.191026	688.564
ebi-a-GCST90001648	HLA DR+ NK AC	rs71632989	G	T	3580	-0.6984	0.02689	2.05e-136	0.158552	674.193
ebi-a-GCST90001858	CD3 on CD45RA+ CD4+	rs2949661	T	C	2919	0.6441	0.02485	1.66e-133	0.187094	671.361
ebi-a-GCST90001860	CD3 on CD39+ CD4+	rs2949661	T	C	2919	0.644	0.02499	3.76e-132	0.185344	663.654
ebi-a-GCST90001585	CD14+ CD16+ monocyte %monocyte	rs71632979	G	A	3629	-0.7013	0.02722	1.41e-134	0.154629	663.425
ebi-a-GCST90001868	CD3 on CD4 Treg	rs2949661	T	C	2919	0.6285	0.02484	6.97e-128	0.179869	639.749
ebi-a-GCST90001857	CD3 on activated & secreting Treg	rs2949661	T	C	2919	0.6324	0.02507	3.45e-127	0.178977	635.883
ebi-a-GCST90001649	HLA DR+ NK %NK	rs71632989	G	T	3596	-0.6848	0.02772	1.3e-124	0.145091	609.957
ebi-a-GCST90001853	CD3 on activated Treg	rs2949661	T	C	2919	0.6184	0.02511	7.26e-122	0.172037	606.105
ebi-a-GCST90001838	CD3 on naive CD8br	rs2995089	A	G	2910	0.6185	0.02534	6.62e-120	0.169936	595.343
ebi-a-GCST90001855	CD3 on secreting Treg	rs2949661	T	C	2919	0.6149	0.02529	4.33e-119	0.168416	590.764
ebi-a-GCST90001798	CD27 on CD24+ CD27+	rs1883832	C	T	3657	-0.5841	0.02417	8.47e-120	0.137706	583.692
ebi-a-GCST90001951	CD33 on CD66b++ myeloid cell	rs3865444	A	C	1464	-0.9497	0.0394	2.39e-108	0.28411	580.212
ebi-a-GCST90001808	CD27 on sw mem	rs1883832	C	T	3657	-0.5853	0.02439	2.53e-118	0.13605	575.567
ebi-a-GCST90001864	CD3 on CD28+ CD45RA+ CD8br	rs2995089	A	G	2919	0.6021	0.02516	1.1e-115	0.164014	572.293
ebi-a-GCST90001824	IgD on IgD+ CD38br	rs709589	T	C	3656	-0.7004	0.0293	2.05e-117	0.13517	571.11
ebi-a-GCST90002074	SSC-A on CD14+ monocyte	rs1800973	A	C	3112	-1.048	0.04423	3.3e-114	0.152833	561.06
ebi-a-GCST90001580	CD14+ CD16+ monocyte AC	rs71632979	G	A	3629	-0.6399	0.02726	1.56e-113	0.131824	550.723
ebi-a-GCST90001458	Myeloid DC AC	rs71632979	G	A	3387	0.6546	0.02797	2.29e-112	0.139204	547.407
ebi-a-GCST90002106	HLA DR on DC	rs34039593	G	T	2871	1.075	0.04613	3.67e-110	0.159066	542.684
ebi-a-GCST90001854	CD3 on CD39+ activated Treg	rs2949661	T	C	2919	0.5797	0.02517	5.3e-108	0.153777	530.081
ebi-a-GCST90001698	CD45RA+ CD28- CD8br AC	rs76444609	A	G	3408	2896	127.1	5e-107	0.132199	518.861
ebi-a-GCST90001821	IgD on IgD+ CD24-	rs709589	T	C	3656	-0.6633	0.02979	4.57e-103	0.119411	495.497
ebi-a-GCST90001698	CD45RA+ CD28- CD8br AC	rs76552842	A	G	3408	2721	123.4	8.41e-101	0.124855	485.928
ebi-a-GCST90001841	CD3 on CM CD4+	rs2949661	T	C	2912	0.567	0.0258	3.45e-99	0.142262	482.646
ebi-a-GCST90001459	Myeloid DC %DC	rs71632979	G	A	3410	0.6258	0.0287	8.46e-99	0.122367	475.174
ebi-a-GCST90001987	CD64 on CD14+ CD16- monocyte	rs150145799	C	T	3622	0.7751	0.03562	8.9e-99	0.115617	473.247
ebi-a-GCST90001988	HLA DR on CD14+ CD16- monocyte	rs9270585	T	C	3629	-0.6054	0.0279	3.04e-98	0.114844	470.584
ebi-a-GCST90001892	CD28 on CD39+ CD4+	rs1539433	T	C	2920	0.5445	0.02537	5.03e-95	0.136256	460.317
ebi-a-GCST90001985	CD40 on monocytes	rs745307	A	G	3629	0.715	0.0334	7.3e-96	0.112121	458.015
ebi-a-GCST90001856	CD3 on CD39+ secreting Treg	rs2949661	T	C	2919	0.5477	0.02564	3.54e-94	0.135188	455.986
ebi-a-GCST90001989	CD40 on CD14- CD16+ monocyte	rs745307	A	G	3621	0.7089	0.03346	5.03e-94	0.11029	448.619
ebi-a-GCST90001474	Plasmacytoid DC %DC	rs56199187	T	C	3410	-0.5887	0.02799	1.97e-92	0.11483	442.107
ebi-a-GCST90001981	CD40 on CD14+ CD16+ monocyte	rs745307	A	G	3618	0.6978	0.03329	3.78e-92	0.10829	439.131
ebi-a-GCST90001991	HLA DR on CD14+ monocyte	rs9270585	T	C	3629	-0.5871	0.02804	5.56e-92	0.107783	438.156
ebi-a-GCST90001989	CD40 on CD14- CD16+ monocyte	rs1801274	G	A	3621	0.5292	0.02548	1.29e-90	0.106447	431.123
ebi-a-GCST90001461	DC AC	rs55971447	T	C	3374	0.5889	0.02846	1.2e-89	0.112611	427.913
ebi-a-GCST90001825	IgD on IgD+ CD38dim	rs709589	T	C	3656	-0.6238	0.03019	9.25e-90	0.104566	426.704
ebi-a-GCST90001805	CD27 on memory B cell	rs1883832	C	T	3657	-0.5071	0.0249	1.88e-87	0.101861	414.525
ebi-a-GCST90001820	IgD on IgD+ CD24+	rs709589	T	C	3656	-0.6123	0.03013	4.42e-87	0.101495	412.755
ebi-a-GCST90001845	CD3 on CD45RA- CD4+	rs2949661	T	C	2911	0.521	0.02584	1.05e-84	0.122539	406.249
ebi-a-GCST90001985	CD40 on monocytes	rs1801274	G	A	3629	0.5089	0.02554	7e-84	0.0986157	396.811
ebi-a-GCST90002009	HLA DR on CD14- CD16-	rs34291045	T	A	3629	0.8124	0.04087	1.53e-83	0.0981882	394.904
ebi-a-GCST90001980	CD40 on CD14+ CD16- monocyte	rs745307	A	G	3629	0.6636	0.03341	2.07e-83	0.0980516	394.294
ebi-a-GCST90002006	CD64 on monocyte	rs150145799	C	T	3622	0.7181	0.03619	2.76e-83	0.0980457	393.507
ebi-a-GCST90001800	CD27 on IgD+ CD24+	rs1883832	C	T	3656	-0.4972	0.02506	2.98e-83	0.0972039	393.425
ebi-a-GCST90002029	CD39 on CD39+ CD8br	rs7088961	G	C	2915	0.502	0.02533	4.04e-82	0.118741	392.499
ebi-a-GCST90001999	PDL-1 on CD14- CD16+ monocyte	rs71632989	G	T	3621	-0.5526	0.02805	3.82e-82	0.0968073	387.897
ebi-a-GCST90001826	IgD on unsw mem	rs709589	T	C	3636	-0.5907	0.0302	4.31e-81	0.0952023	382.368
ebi-a-GCST90001827	IgD on IgD+	rs709589	T	C	3657	-0.5948	0.03043	5.06e-81	0.0945926	381.857
ebi-a-GCST90002010	HLA DR on monocyte	rs9270588	T	C	3629	-0.5388	0.02808	3.21e-78	0.0921101	367.978
ebi-a-GCST90001806	CD27 on unsw mem	rs4810485	G	T	3656	-0.4783	0.02498	5.93e-78	0.0911396	366.419
ebi-a-GCST90001828	IgD on transitional	rs709589	T	C	3657	-0.5713	0.03022	4e-76	0.0890267	357.192
ebi-a-GCST90002077	SSC-A on HLA DR+ NK	rs71632979	G	A	2971	-0.5652	0.0301	1.98e-74	0.106087	352.354
ebi-a-GCST90001802	CD27 on IgD- CD38-	rs1883832	C	T	3657	-0.4707	0.02507	3.83e-75	0.08792	352.324
ebi-a-GCST90002061	CD4 on CD39+ CD4+	rs7086986	G	A	2920	0.4907	0.0262	5.68e-74	0.107245	350.535
ebi-a-GCST90002039	CD80 on monocyte	rs139795227	C	A	2850	-1.147	0.06195	2.34e-72	0.107367	342.562
ebi-a-GCST90001861	CD3 on CD28+ CD4+	rs2988277	T	C	2919	0.4749	0.02583	1.61e-71	0.103785	337.799
ebi-a-GCST90001843	CD3 on EM CD4+	rs2995089	A	G	2912	0.4829	0.02629	2.05e-71	0.103832	337.159
ebi-a-GCST90001698	CD45RA+ CD28- CD8br AC	rs145604620	G	A	3408	1994	108.9	1.48e-71	0.089566	335.073
ebi-a-GCST90001883	CD16-CD56 on NKT	rs77738700	A	G	3113	-0.7478	0.04098	9.39e-71	0.0966303	332.773
ebi-a-GCST90001981	CD40 on CD14+ CD16+ monocyte	rs1801274	G	A	3618	0.4646	0.02562	2.06e-70	0.08332	328.67
ebi-a-GCST90001619	HLA DR+ T cell%T cell	rs3087456	A	G	3596	-0.4611	0.02546	3.08e-70	0.0835881	327.817
ebi-a-GCST90001970	FSC-A on HLA DR+ NK	rs71632979	G	A	2971	-0.5493	0.03044	3.58e-69	0.0987778	325.415
ebi-a-GCST90001867	CD3 on CD4+	rs1214596	A	T	2919	0.4631	0.02573	9.36e-69	0.099892	323.722
ebi-a-GCST90001996	CX3CR1 on CD14+ CD16+ monocyte	rs1801274	G	A	3579	-0.4628	0.02573	2.62e-69	0.0829013	323.344
ebi-a-GCST90001620	HLA DR+ T cell%lymphocyte	rs3087456	A	G	3596	-0.4689	0.02616	7.09e-69	0.0820163	321.102
ebi-a-GCST90001988	HLA DR on CD14+ CD16- monocyte	rs9271768	G	A	3629	-0.5252	0.02936	1.21e-68	0.081031	319.814
ebi-a-GCST90001896	CD28 on CD28+ CD45RA+ CD8br	rs72928038	A	G	2920	0.5885	0.03315	5.13e-67	0.0974161	314.94
ebi-a-GCST90002104	HLA DR on myeloid DC	rs35525122	A	C	2872	0.8525	0.04857	1.39e-65	0.0968759	307.858
ebi-a-GCST90002119	CD8 on CD28+ CD45RA+ CD8br	rs938487	G	A	2920	-0.5168	0.02954	2.91e-65	0.0948746	305.863
ebi-a-GCST90002116	HLA DR on B cell	rs9270599	A	G	3060	0.5573	0.03189	3.05e-65	0.090747	305.2
ebi-a-GCST90001586	CD14+ CD16- monocyte %monocyte	rs115383270	A	G	3629	0.5518	0.03171	3.21e-65	0.0770155	302.644
ebi-a-GCST90001801	CD27 on IgD+ CD38- unsw mem	rs4810485	G	T	1836	-0.5719	0.03295	1.33e-62	0.140953	300.923
ebi-a-GCST90002030	CD39 on CD39+ activated Treg	rs10882701	C	A	2920	-0.4542	0.02621	4.05e-64	0.0932531	300.098
ebi-a-GCST90001997	CX3CR1 on CD14+ CD16- monocyte	rs1801274	G	A	3590	-0.4504	0.02605	2.1e-64	0.0768688	298.772
ebi-a-GCST90001991	HLA DR on CD14+ monocyte	rs9271768	G	A	3629	-0.5084	0.02947	3.56e-64	0.0757936	297.448
ebi-a-GCST90002091	CD11b on CD14+ monocyte	rs1801274	G	A	1635	0.624	0.03633	6.27e-61	0.152855	294.65
ebi-a-GCST90001587	CD16+ monocyte %monocyte	rs115383270	A	G	3629	-0.5431	0.03176	4.06e-63	0.0745686	292.253
ebi-a-GCST90002112	HLA DR on CD33- HLA DR+	rs2760980	A	G	1635	1.049	0.06137	2.44e-60	0.151607	291.815
ebi-a-GCST90001950	CD33 on Gr MDSC	rs7245846	A	G	1244	-0.8358	0.04903	1.02e-58	0.18936	290.123
ebi-a-GCST90001628	HLA DR+ CD8br %T cell	rs3087456	A	G	3595	-0.4526	0.02659	1.47e-62	0.0745816	289.568
ebi-a-GCST90001980	CD40 on CD14+ CD16- monocyte	rs1801274	G	A	3629	0.4371	0.02569	1.62e-62	0.0738779	289.33
ebi-a-GCST90001849	CD3 on HLA DR+ CD4+	rs1723018	G	A	3060	0.4384	0.02585	1.01e-61	0.0859179	287.433
ebi-a-GCST90001698	CD45RA+ CD28- CD8br AC	rs190665193	G	A	3408	1581	93.65	1.69e-61	0.0771736	284.835
ebi-a-GCST90001659	CD39+ CD4+ %CD4+	rs10882701	C	A	3440	-0.3997	0.02377	4.54e-61	0.0759531	282.59
ebi-a-GCST90001903	CD86 on myeloid DC	rs71632979	G	A	2871	0.5196	0.031	3.13e-60	0.0891327	280.745
ebi-a-GCST90001629	HLA DR+ CD8br %lymphocyte	rs3087456	A	G	3595	-0.4525	0.027	9.23e-61	0.072467	280.717
ebi-a-GCST90001658	CD39+ CD4+ %T cell	rs10882701	C	A	3440	-0.3969	0.02378	3.17e-60	0.0749139	278.411
ebi-a-GCST90001958	CD4 on monocyte	rs7296859	G	C	3112	-0.4307	0.02585	8.6e-60	0.0818992	277.427
ebi-a-GCST90001987	CD64 on CD14+ CD16- monocyte	rs1801274	G	A	3622	0.429	0.02588	1.45e-59	0.0705148	274.629
ebi-a-GCST90001660	CD39+ CD4+ AC	rs10882701	C	A	3408	-0.4118	0.0249	3.85e-59	0.074293	273.35
ebi-a-GCST90001823	IgD on IgD+ CD38- unsw mem	rs709589	T	C	1834	-0.6783	0.04125	9.01e-57	0.12849	270.098
ebi-a-GCST90001846	CD3 on CM CD8br	rs1723018	G	A	2910	0.4235	0.02586	9.84e-58	0.0843858	268.01
ebi-a-GCST90002007	HLA DR on CD14+ CD16+ monocyte	rs6917212	G	C	3618	-0.5221	0.03191	4.09e-58	0.0688944	267.555
ebi-a-GCST90001851	CD3 on T cell	rs1617988	C	T	2919	0.428	0.02617	1.38e-57	0.0839402	267.29
ebi-a-GCST90001822	IgD on IgD+ CD38-	rs709589	T	C	3642	-0.5029	0.03076	5e-58	0.0683742	267.148
ebi-a-GCST90001698	CD45RA+ CD28- CD8br AC	rs79395509	T	C	3408	1584	97.29	1.79e-57	0.0721679	264.923
ebi-a-GCST90001888	CD28 on CD39+ secreting Treg	rs10748649	C	A	2920	0.4156	0.02562	9.56e-57	0.0826678	262.963
ebi-a-GCST90001994	CX3CR1 on CD14- CD16-	rs144126567	G	C	3590	0.5108	0.03154	5.51e-57	0.0680863	262.142
ebi-a-GCST90001698	CD45RA+ CD28- CD8br AC	rs140963286	T	C	3408	2073	128.3	1.15e-56	0.0711525	260.91
ebi-a-GCST90002010	HLA DR on monocyte	rs9271768	G	A	3629	-0.4741	0.02935	9.6e-57	0.0670783	260.786
ebi-a-GCST90001698	CD45RA+ CD28- CD8br AC	rs16864501	A	G	3408	2073	128.5	1.74e-56	0.0709469	260.098
ebi-a-GCST90001496	CD39+ secreting Treg %secreting Treg	rs10882701	C	A	3437	-0.4034	0.02502	2.04e-56	0.0703158	259.803
ebi-a-GCST90001495	CD39+ secreting Treg AC	rs10882701	C	A	3405	-0.4069	0.02528	3.19e-56	0.0707061	258.92
ebi-a-GCST90002015	CCR2 on plasmacytoid DC	rs3092963	G	A	2871	-0.4405	0.02745	1.45e-55	0.082313	257.338
ebi-a-GCST90002016	CCR2 on CD62L+ plasmacytoid DC	rs3092963	G	A	2871	-0.4395	0.0274	1.56e-55	0.0822451	257.107
ebi-a-GCST90001528	CD33dim HLA DR+ CD11b- %CD33dim HLA DR+	rs1801274	G	A	1858	-0.5517	0.03439	2.53e-54	0.121663	257.083
ebi-a-GCST90001526	CD33dim HLA DR+ CD11b+ %CD33dim HLA DR+	rs1801274	G	A	1858	0.5511	0.03437	2.77e-54	0.121554	256.823
ebi-a-GCST90001497	CD39+ secreting Treg %CD4 Treg	rs10882701	C	A	3437	-0.3962	0.02472	8.03e-56	0.0695423	256.732
ebi-a-GCST90001698	CD45RA+ CD28- CD8br AC	rs148658406	T	C	3408	2047	127.9	1.21e-55	0.0699071	256
ebi-a-GCST90001618	HLA DR+ T cell AC	rs3087456	A	G	3580	-0.4355	0.02736	3.62e-55	0.0660943	253.222
ebi-a-GCST90001995	CX3CR1 on monocyte	rs1801274	G	A	3590	-0.41	0.02603	4.45e-54	0.0646403	247.958
ebi-a-GCST90001698	CD45RA+ CD28- CD8br AC	rs12499962	G	A	3408	1129	72.17	2.5e-53	0.0669974	244.579
ebi-a-GCST90001859	CD3 on CD8br	rs1723018	G	A	2918	0.4112	0.02631	6.13e-53	0.0772442	244.099
ebi-a-GCST90001777	CD25 on CD24+ CD27+	rs1887027	T	C	3657	-0.4244	0.0273	8.06e-53	0.0619882	241.539
ebi-a-GCST90002052	CD45 on Im MDSC	rs273640	T	G	1555	-0.5579	0.03593	1.22e-50	0.134236	240.791
ebi-a-GCST90001698	CD45RA+ CD28- CD8br AC	rs149208831	C	A	3408	1445	93.44	3.23e-52	0.0655717	239.009
ebi-a-GCST90001900	CD28 on resting Treg	rs62184016	C	T	2919	-0.5184	0.03354	7.38e-52	0.0756496	238.73
ebi-a-GCST90001627	HLA DR+ CD8br AC	rs3087456	A	G	3579	-0.4286	0.0278	5.57e-52	0.062277	237.559
ebi-a-GCST90002117	HLA DR on HLA DR+ NK	rs56199187	T	C	2971	-0.4759	0.03093	1.9e-51	0.0738027	236.581
ebi-a-GCST90001790	CD25 on memory B cell	rs1887027	T	C	3657	-0.4203	0.02736	1.16e-51	0.0606183	235.857
ebi-a-GCST90002104	HLA DR on myeloid DC	rs55971447	T	C	2872	-0.4802	0.03135	5.94e-51	0.0755233	234.459
ebi-a-GCST90002098	CD45RA on naive CD4+	rs34558770	T	C	2910	0.4963	0.03241	5.75e-51	0.0745727	234.332
ebi-a-GCST90002108	HLA DR on CD33br HLA DR+ CD14-	rs9270588	T	C	1579	-0.5992	0.03915	2.14e-49	0.129188	233.954
ebi-a-GCST90001834	CD62L on monocyte	rs4987369	T	G	2848	-0.4474	0.02945	3.51e-50	0.074962	230.63
ebi-a-GCST90001484	CD39+ resting Treg %resting Treg	rs10882701	C	A	3437	-0.3681	0.02438	6.66e-50	0.0622006	227.83
ebi-a-GCST90001399	IgD- CD27- %B cell	rs4810485	G	T	3657	0.3898	0.02585	7.2e-50	0.0585383	227.261
ebi-a-GCST90002006	CD64 on monocyte	rs1801274	G	A	3622	0.3944	0.02617	8.17e-50	0.0590071	227
ebi-a-GCST90001765	CD24 on IgD+ CD24+	rs9400058	G	A	3655	-0.7377	0.04904	1.16e-49	0.0583019	226.163
ebi-a-GCST90001847	CD3 on HLA DR+ T cell	rs1723018	G	A	3060	0.3893	0.02598	4.92e-49	0.0683622	224.392
ebi-a-GCST90002116	HLA DR on B cell	rs74405933	A	G	3060	-0.7731	0.05178	1.06e-48	0.0679027	222.773
ebi-a-GCST90001712	BAFF-R on IgD- CD38-	rs5758649	T	C	3657	-0.6648	0.04459	7.62e-49	0.0573001	222.162
ebi-a-GCST90001984	HLA DR on CD14- CD16+ monocyte	rs6917212	G	C	3621	-0.476	0.03201	1.32e-48	0.0575534	221.005
ebi-a-GCST90002039	CD80 on monocyte	rs758800	C	T	2850	0.6619	0.04462	5.12e-48	0.071677	219.898
ebi-a-GCST90001792	CD25 on unsw mem	rs1887027	T	C	3657	-0.4047	0.02745	7.76e-48	0.0561024	217.242
ebi-a-GCST90001789	CD25 on IgD- CD38dim	rs41294937	C	T	3657	0.5734	0.03893	9.24e-48	0.0560007	216.825
ebi-a-GCST90001779	CD25 on IgD+ CD24-	rs62626323	A	C	3657	0.5847	0.03976	1.32e-47	0.0558338	216.14
ebi-a-GCST90002009	HLA DR on CD14- CD16-	rs9268430	C	A	3629	-0.4773	0.0325	1.84e-47	0.0560991	215.564
ebi-a-GCST90002031	CD39 on CD39+ secreting Treg	rs10882701	C	A	2920	-0.3988	0.02725	7.28e-47	0.0683366	214.032
ebi-a-GCST90002055	CD8 on naive CD8br	rs35626322	T	A	2910	-0.4834	0.03327	3.18e-46	0.0676392	210.964
ebi-a-GCST90001558	TD CD8br %CD8br	rs7583259	G	C	3427	0.352	0.02426	2.39e-46	0.0578759	210.402
ebi-a-GCST90001798	CD27 on CD24+ CD27+	rs35574803	C	T	3657	0.7589	0.05246	3.63e-46	0.0541278	209.158
ebi-a-GCST90001698	CD45RA+ CD28- CD8br AC	rs138327786	A	G	3408	1285	88.96	5.98e-46	0.0576913	208.527
ebi-a-GCST90001698	CD45RA+ CD28- CD8br AC	rs12501785	A	G	3408	620.5	43.09	1.11e-45	0.057356	207.241
ebi-a-GCST90001489	CD39+ activated Treg AC	rs10882701	C	A	3405	-0.3631	0.02528	1.8e-45	0.0571261	206.178
ebi-a-GCST90001778	CD25 on IgD+ CD24+	rs1887027	T	C	3657	-0.3962	0.0276	1.71e-45	0.0533431	205.955
ebi-a-GCST90001891	CD28 on CD45RA- CD4 not Treg	rs13390252	G	A	2920	-0.4805	0.03356	5.57e-45	0.0655985	204.854
ebi-a-GCST90001579	CD14- CD16+ monocyte AC	rs115383270	A	G	3629	-0.4624	0.03231	3.1e-45	0.0534233	204.702
ebi-a-GCST90001718	BAFF-R on sw mem	rs5758649	T	C	3657	-0.6396	0.04477	4.41e-45	0.0528606	203.988
ebi-a-GCST90001771	CD24 on memory B cell	rs72948545	G	A	3653	-0.7352	0.05156	6.21e-45	0.0527244	203.211
ebi-a-GCST90001491	CD39+ activated Treg %CD4 Treg	rs10882701	C	A	3437	-0.3538	0.02489	1.32e-44	0.0555236	201.936
ebi-a-GCST90001893	CD28 on CD28+ CD45RA- CD8br	rs56216383	G	A	2920	-0.4779	0.03389	9.69e-44	0.0637582	198.716
ebi-a-GCST90001806	CD27 on unsw mem	rs35574803	C	T	3656	0.7465	0.05306	8.02e-44	0.0513595	197.828
ebi-a-GCST90002032	CD39 on CD39+ CD4+	rs10882701	C	A	2920	-0.3837	0.0273	1.78e-43	0.0633645	197.406
ebi-a-GCST90002116	HLA DR on B cell	rs7192768	C	T	3060	-0.4789	0.03416	2.47e-43	0.0603528	196.413
ebi-a-GCST90001793	CD25 on sw mem	rs41294937	C	T	3657	0.5555	0.03963	1.57e-43	0.0509879	196.373
ebi-a-GCST90001791	CD25 on naive-mature B cell	rs41294937	C	T	3657	0.5626	0.04021	2.21e-43	0.0508111	195.656
ebi-a-GCST90001800	CD27 on IgD+ CD24+	rs35574803	C	T	3656	0.7463	0.05335	2.35e-43	0.0508051	195.578
ebi-a-GCST90001584	CD14- CD16+ monocyte %monocyte	rs115383270	A	G	3629	-0.4468	0.03195	2.52e-43	0.0511332	195.454
ebi-a-GCST90002058	CD8 on CD8br	rs3020726	G	A	3113	-0.5196	0.03725	6.09e-43	0.0588269	194.449
ebi-a-GCST90001863	CD3 on CD28+ CD45RA- CD8br	rs1723018	G	A	2919	0.3668	0.0263	7.25e-43	0.0624736	194.379
ebi-a-GCST90001894	CD28 on CD28+ CD4+	rs1973872	G	T	2920	0.3858	0.02783	2.24e-42	0.0617496	192.044
ebi-a-GCST90001698	CD45RA+ CD28- CD8br AC	rs79647440	T	C	3408	1574	113.7	1.91e-42	0.0532389	191.529
ebi-a-GCST90001979	CD16 on CD14- CD16+ monocyte	rs74341264	A	G	3620	0.5172	0.0374	1.96e-42	0.0501774	191.132
ebi-a-GCST90001672	CD39+ CD8br AC	rs12778618	C	T	3408	0.8528	0.06178	3.23e-42	0.0529507	190.434
ebi-a-GCST90002106	HLA DR on DC	rs116007826	G	A	2871	0.8336	0.06047	6.52e-42	0.0620822	189.903
ebi-a-GCST90001698	CD45RA+ CD28- CD8br AC	rs79851411	A	G	3408	1826	132.8	6.61e-42	0.0525602	188.952
ebi-a-GCST90001698	CD45RA+ CD28- CD8br AC	rs146374482	A	G	3408	1165	84.75	6.83e-42	0.0525335	188.85
ebi-a-GCST90001702	BAFF-R on CD24+ CD27+	rs5758649	T	C	3657	-0.6147	0.04478	7.31e-42	0.0490019	188.331
ebi-a-GCST90001670	CD39+ CD8br %T cell	rs12778618	C	T	3440	0.8332	0.06081	1.23e-41	0.0517503	187.627
ebi-a-GCST90001698	CD45RA+ CD28- CD8br AC	rs137942933	T	G	3408	1000	72.99	1.18e-41	0.0522023	187.594
ebi-a-GCST90001533	Basophil %CD33dim HLA DR- CD66b-	rs3865444	A	C	1857	-0.5183	0.03788	1.14e-40	0.0915832	187.014
ebi-a-GCST90001485	CD39+ resting Treg % CD4 Treg	rs17111341	C	T	3437	0.6853	0.05013	1.86e-41	0.0515694	186.773
ebi-a-GCST90001772	CD24 on unsw mem	rs9400058	G	A	3655	-0.6739	0.04955	3.93e-41	0.0481699	184.87
ebi-a-GCST90001698	CD45RA+ CD28- CD8br AC	rs62321187	T	C	3408	1757	129.6	8.19e-41	0.0511708	183.687
ebi-a-GCST90001698	CD45RA+ CD28- CD8br AC	rs117284243	T	A	3408	1783	131.7	9.6e-41	0.0510365	183.179
ebi-a-GCST90001773	CD24 on sw mem	rs72948545	G	A	3652	-0.7073	0.05233	1.21e-40	0.0476405	182.586
ebi-a-GCST90001784	CD25 on IgD+ CD38dim	rs62626323	A	C	3657	0.5433	0.04021	1.25e-40	0.0475477	182.463
ebi-a-GCST90002078	SSC-A on granulocyte	rs445	T	C	3112	0.4371	0.03249	3.84e-40	0.0549631	180.877
ebi-a-GCST90001481	Resting Treg % CD4 Treg	rs17583875	A	G	3437	2.714	0.2018	3.22e-40	0.0499947	180.769
ebi-a-GCST90001717	BAFF-R on unsw mem	rs5758649	T	C	3657	-0.6019	0.04479	3.18e-40	0.0470574	180.488
ebi-a-GCST90001715	BAFF-R on memory B cell	rs5758649	T	C	3657	-0.6016	0.04478	3.37e-40	0.0470328	180.389
ebi-a-GCST90001710	BAFF-R on IgD- CD24-	rs5758649	T	C	3657	-0.6004	0.04473	3.89e-40	0.046954	180.072
ebi-a-GCST90001671	CD39+ CD8br %CD8br	rs12778618	C	T	3440	0.8186	0.06103	5.07e-40	0.0497003	179.806
ebi-a-GCST90001502	Activated & secreting Treg %CD4 Treg	rs113435341	G	A	3437	-2.621	0.1957	6.33e-40	0.0495997	179.267
ebi-a-GCST90002097	CD11b on CD33br HLA DR+ CD14dim	rs1801274	G	A	1578	0.4941	0.03702	1.43e-38	0.101437	177.912
ebi-a-GCST90001801	CD27 on IgD+ CD38- unsw mem	rs35574803	C	T	1836	0.9344	0.07016	1.08e-38	0.0880972	177.179
ebi-a-GCST90002104	HLA DR on myeloid DC	rs116007826	G	A	2872	0.8001	0.06015	3.14e-39	0.0580322	176.813
ebi-a-GCST90001698	CD45RA+ CD28- CD8br AC	rs79725470	C	T	3408	1117	84.15	3.23e-39	0.0491594	176.093
ebi-a-GCST90001866	CD3 on CD39+ CD8br	rs1723018	G	A	2914	0.3496	0.02643	7.82e-39	0.0566416	174.844
ebi-a-GCST90001808	CD27 on sw mem	rs35574803	C	T	3657	0.6995	0.05313	1.02e-38	0.0452542	173.244
ebi-a-GCST90001703	BAFF-R on IgD+ CD24+	rs5758649	T	C	3657	-0.5902	0.04484	1.09e-38	0.0452314	173.153
ebi-a-GCST90001898	CD28 on CD4+	rs1973872	G	T	2920	0.3661	0.02791	3.15e-38	0.0556457	171.942
ebi-a-GCST90001984	HLA DR on CD14- CD16+ monocyte	rs73499473	T	C	3621	0.3801	0.02898	1.91e-38	0.0453537	171.933
ebi-a-GCST90001966	FSC-A on granulocyte	rs445	T	C	2850	0.4475	0.03413	3.45e-38	0.0568894	171.794
ebi-a-GCST90001481	Resting Treg % CD4 Treg	rs6751481	C	T	3437	0.2946	0.02252	3.4e-38	0.0474293	171.031
ebi-a-GCST90001712	BAFF-R on IgD- CD38-	rs75056525	A	G	3657	-0.6176	0.04729	3.88e-38	0.0445609	170.466
ebi-a-GCST90001713	BAFF-R on IgD- CD38br	rs73165129	T	C	3659	-0.5288	0.04055	4.96e-38	0.0444129	169.967
ebi-a-GCST90001502	Activated & secreting Treg %CD4 Treg	rs6751481	C	T	3437	-0.2903	0.02227	6.29e-38	0.0471104	169.825
ebi-a-GCST90002013	CCR2 on myeloid DC	rs55971447	T	C	2870	-0.4101	0.03167	2.59e-37	0.0552003	167.564
ebi-a-GCST90001711	BAFF-R on IgD- CD27-	rs5758649	T	C	3657	-0.5779	0.04464	1.63e-37	0.0438199	167.502
ebi-a-GCST90001483	CD39+ resting Treg AC	rs7079761	A	G	3405	0.7212	0.05595	3.75e-37	0.0465267	166.057
ebi-a-GCST90001701	BAFF-R on CD20- CD38-	rs73165129	T	C	3592	-0.5191	0.04044	6.75e-37	0.0438596	164.679
ebi-a-GCST90002108	HLA DR on CD33br HLA DR+ CD14-	rs9269027	T	A	1579	0.4929	0.03844	7.06e-36	0.0943081	164.21
ebi-a-GCST90001485	CD39+ resting Treg % CD4 Treg	rs111534725	T	G	3437	0.8056	0.06291	1.06e-36	0.0455385	163.888
ebi-a-GCST90001610	CD4+ CD8dim %lymphocyte	rs35290870	C	G	3668	-0.3858	0.03024	1.7e-36	0.0424889	162.676
ebi-a-GCST90002073	SSC-A on monocyte	rs11554159	A	G	2850	-0.3745	0.02938	3.14e-36	0.0539356	162.366
ebi-a-GCST90001698	CD45RA+ CD28- CD8br AC	rs116581718	C	T	3408	1006	78.94	2.29e-36	0.0454867	162.311
ebi-a-GCST90001523	CD33- HLA DR+ AC	rs1697573	A	T	1858	-0.4103	0.03231	1.73e-35	0.0798614	161.087
ebi-a-GCST90001611	CD4+ CD8dim %leukocyte	rs35290870	C	G	3668	-0.3848	0.03036	4.76e-36	0.0419587	160.557
ebi-a-GCST90002116	HLA DR on B cell	rs9271768	G	A	3060	0.4094	0.03232	6.87e-36	0.0498237	160.35
ebi-a-GCST90001698	CD45RA+ CD28- CD8br AC	rs10505739	C	A	3408	985.5	78.14	1.12e-35	0.0445919	158.969
ebi-a-GCST90002007	HLA DR on CD14+ CD16+ monocyte	rs9275511	A	G	3618	0.3664	0.02907	1.07e-35	0.042062	158.774
ebi-a-GCST90001805	CD27 on memory B cell	rs35574803	C	T	3657	0.6708	0.05333	1.49e-35	0.0414691	158.127
ebi-a-GCST90001532	Basophil AC	rs3865444	A	C	1857	-0.4855	0.03861	7.51e-35	0.0784655	157.947
ebi-a-GCST90001698	CD45RA+ CD28- CD8br AC	rs185587352	A	G	3408	887.3	70.63	2.03e-35	0.0442592	157.728
ebi-a-GCST90001804	CD27 on IgD- CD38dim	rs35574803	C	T	3657	0.6579	0.05259	3.42e-35	0.0410383	156.414
ebi-a-GCST90001705	BAFF-R on IgD+ CD38-	rs5759079	A	G	3645	-0.4487	0.03597	5.11e-35	0.0409429	155.522
ebi-a-GCST90001839	CD3 on EM CD8br	rs2988279	A	G	2912	0.3371	0.02703	8.2e-35	0.0507033	155.427
ebi-a-GCST90001698	CD45RA+ CD28- CD8br AC	rs189412340	T	C	3408	988.1	79.27	6.58e-35	0.0436036	155.285
ebi-a-GCST90001698	CD45RA+ CD28- CD8br AC	rs112604811	T	C	3408	1015	81.57	8.89e-35	0.0434586	154.745
ebi-a-GCST90001718	BAFF-R on sw mem	rs146069723	T	C	3657	-0.5915	0.04776	1.54e-34	0.0402543	153.3
ebi-a-GCST90001889	CD28 on activated & secreting Treg	rs62183989	T	C	2920	-0.4077	0.03293	2.32e-34	0.0498764	153.179
ebi-a-GCST90001887	CD28 on secreting Treg	rs62183989	T	C	2920	-0.4161	0.03368	3.31e-34	0.0496753	152.529
ebi-a-GCST90001671	CD39+ CD8br %CD8br	rs17111341	C	T	3440	0.6402	0.05184	2.59e-34	0.0424525	152.422
ebi-a-GCST90001829	BAFF-R on B cell	rs5759079	A	G	3660	-0.4435	0.03602	3.75e-34	0.0397734	151.517
ebi-a-GCST90002105	HLA DR on plasmacytoid DC	rs116007826	G	A	2872	0.751	0.06113	7.61e-34	0.0499279	150.823
ebi-a-GCST90001561	CD45RA+ CD8br %CD8br	rs11896593	C	G	3427	0.2701	0.02208	1.04e-33	0.0418385	149.554
ebi-a-GCST90001531	CD33dim HLA DR- AC	rs33978622	C	G	1856	-0.4747	0.0388	3.74e-33	0.0746298	149.523
ebi-a-GCST90001499	Activated & resting Treg % CD4 Treg	rs113435341	G	A	3437	2.569	0.2103	1.28e-33	0.0416113	149.141
ebi-a-GCST90001626	HLA DR+ CD4+ %lymphocyte	rs3087456	A	G	3595	-0.3114	0.02551	1.34e-33	0.0397997	148.927
ebi-a-GCST90001672	CD39+ CD8br AC	rs17111341	C	T	3408	0.6424	0.05263	1.45e-33	0.0418854	148.898
ebi-a-GCST90001963	FSC-A on myeloid DC	rs72926952	T	G	2872	0.3426	0.0281	2.21e-33	0.049211	148.546
ebi-a-GCST90001782	CD25 on IgD+ CD38- unsw mem	rs10905716	T	C	1837	-0.4537	0.03721	6.15e-33	0.0748706	148.506
ebi-a-GCST90001483	CD39+ resting Treg AC	rs111534725	T	G	3405	0.7719	0.06357	3.06e-33	0.0415041	147.354
ebi-a-GCST90001710	BAFF-R on IgD- CD24-	rs146069723	T	C	3657	-0.5779	0.0476	2.82e-33	0.0387441	147.317
ebi-a-GCST90001493	Secreting Treg % CD4 Treg	rs113435341	G	A	3437	-2.54	0.2093	3.14e-33	0.0410892	147.189
ebi-a-GCST90001719	BAFF-R on IgD+	rs5759079	A	G	3658	-0.4367	0.036	3.06e-33	0.0386714	147.07
ebi-a-GCST90001493	Secreting Treg % CD4 Treg	rs6751481	C	T	3437	-0.2879	0.02374	3.53e-33	0.0410342	146.984
ebi-a-GCST90001515	Im MDSC AC	rs2455069	G	A	1857	0.3938	0.03247	1.25e-32	0.0733955	146.933
ebi-a-GCST90001890	CD28 on CD45RA+ CD4+	rs62184016	C	T	2920	-0.4171	0.03444	5.77e-33	0.0478285	146.574
ebi-a-GCST90001559	TD CD8br %T cell	rs7583259	G	C	3427	0.3014	0.02491	5.06e-33	0.0409692	146.314
ebi-a-GCST90001705	BAFF-R on IgD+ CD38-	rs1081003	A	G	3645	-0.5412	0.04473	4.59e-33	0.0386117	146.312
ebi-a-GCST90001709	BAFF-R on IgD+ CD38dim	rs5759079	A	G	3657	-0.4356	0.03602	4.86e-33	0.0384533	146.167
ebi-a-GCST90001499	Activated & resting Treg % CD4 Treg	rs6751481	C	T	3437	0.2886	0.02387	5.49e-33	0.0407962	146.095
ebi-a-GCST90001433	IgD- CD27- %lymphocyte	rs4810485	G	T	3656	0.317	0.02622	4.98e-33	0.0384434	146.088
ebi-a-GCST90002117	HLA DR on HLA DR+ NK	rs12598451	A	G	2971	-0.378	0.03133	9.38e-33	0.0467075	145.469
ebi-a-GCST90001989	CD40 on CD14- CD16+ monocyte	rs6687275	G	T	3621	0.339	0.02812	7.56e-33	0.0385878	145.254
ebi-a-GCST90002088	CD11c on CD62L+ myeloid DC	rs4493054	A	G	2872	0.3611	0.02998	1.22e-32	0.0480846	144.974
ebi-a-GCST90001670	CD39+ CD8br %T cell	rs17111341	C	T	3440	0.6237	0.0518	9.8e-33	0.0404395	144.89
ebi-a-GCST90002094	CD11b on Mo MDSC	rs1801274	G	A	1570	0.461	0.03828	5.24e-32	0.0845641	144.845
ebi-a-GCST90001698	CD45RA+ CD28- CD8br AC	rs116399750	A	G	3408	889.9	73.93	1.04e-32	0.0407811	144.806
ebi-a-GCST90001702	BAFF-R on CD24+ CD27+	rs146069723	T	C	3657	-0.574	0.04773	1.06e-32	0.0380427	144.545
ebi-a-GCST90002102	CD45RA on resting Treg	rs13024840	A	T	2919	0.3454	0.02873	1.57e-32	0.0471792	144.436
ebi-a-GCST90001984	HLA DR on CD14- CD16+ monocyte	rs9269109	C	T	3621	0.3511	0.02921	1.19e-32	0.0383688	144.397
ebi-a-GCST90001716	BAFF-R on naive-mature B cell	rs5759079	A	G	3657	-0.4336	0.03609	1.22e-32	0.0379723	144.267
ebi-a-GCST90001775	CD25 on B cell	rs41294937	C	T	3660	0.4838	0.04036	1.68e-32	0.0377767	143.612
ebi-a-GCST90001698	CD45RA+ CD28- CD8br AC	rs143845801	C	G	3408	767.7	64.23	2.77e-32	0.0402322	142.775
ebi-a-GCST90001715	BAFF-R on memory B cell	rs146069723	T	C	3657	-0.5694	0.04769	2.95e-32	0.0375187	142.476
ebi-a-GCST90001704	BAFF-R on IgD+ CD24-	rs5759079	A	G	3657	-0.4296	0.03601	3.27e-32	0.0374607	142.248
ebi-a-GCST90001813	CD38 on IgD+ CD38dim	rs76112278	A	G	3654	-1.065	0.08937	3.63e-32	0.0374101	141.931
ebi-a-GCST90002118	CD8 on CD28+ CD45RA- CD8br	rs13004867	G	C	2920	-0.4974	0.04176	5.63e-32	0.0463344	141.773
ebi-a-GCST90001482	Resting Treg %CD4	rs6751481	C	T	3437	0.2762	0.0232	4.78e-32	0.0396043	141.651
ebi-a-GCST90001625	HLA DR+ CD4+ %T cell	rs11641185	T	C	3595	-0.2989	0.02511	4.52e-32	0.0379202	141.617
ebi-a-GCST90001829	BAFF-R on B cell	rs1081003	A	G	3660	-0.5326	0.04476	4.65e-32	0.0372441	141.509
ebi-a-GCST90001711	BAFF-R on IgD- CD27-	rs146069723	T	C	3657	-0.5638	0.04748	6.25e-32	0.0371256	140.926
ebi-a-GCST90001708	BAFF-R on IgD+ CD38br	rs5759079	A	G	3656	-0.4284	0.03608	6.31e-32	0.0371302	140.906
ebi-a-GCST90001819	CD38 on transitional	rs76112278	A	G	3657	-1.046	0.08813	6.27e-32	0.0370916	140.792
ebi-a-GCST90001671	CD39+ CD8br %CD8br	rs111534725	T	G	3440	0.7675	0.06467	7.27e-32	0.0393337	140.766
ebi-a-GCST90001698	CD45RA+ CD28- CD8br AC	rs147572731	T	C	3408	826.8	69.68	7.54e-32	0.0396738	140.712
ebi-a-GCST90001852	CD3 on CD39+ resting Treg	rs1723016	C	T	2649	0.3265	0.02759	1.57e-31	0.050212	139.938
ebi-a-GCST90001471	CD62L- plasmacytoid DC %DC	rs6535445	C	T	3410	-0.3029	0.02564	1.35e-31	0.0393177	139.479
ebi-a-GCST90001698	CD45RA+ CD28- CD8br AC	rs146822590	T	A	3408	642.9	54.5	1.66e-31	0.0392296	139.072
ebi-a-GCST90001717	BAFF-R on unsw mem	rs146069723	T	C	3657	-0.5628	0.04773	1.58e-31	0.0366265	138.959
ebi-a-GCST90001794	CD25 on IgD+	rs41294937	C	T	3658	0.476	0.04039	1.74e-31	0.0365796	138.813
ebi-a-GCST90001698	CD45RA+ CD28- CD8br AC	rs554542958	A	G	3408	1256	106.9	2.73e-31	0.0389296	137.965
ebi-a-GCST90001698	CD45RA+ CD28- CD8br AC	rs79218577	C	G	3408	828.9	70.61	3.17e-31	0.0388648	137.726
ebi-a-GCST90001704	BAFF-R on IgD+ CD24-	rs117705111	A	G	3657	-0.763	0.065	2.97e-31	0.0363107	137.716
ebi-a-GCST90001703	BAFF-R on IgD+ CD24+	rs75056525	A	G	3657	-0.5571	0.0475	3.32e-31	0.0362508	137.481
ebi-a-GCST90001609	CD4+ CD8dim AC	rs35290870	C	G	3652	-0.364	0.03114	5.06e-31	0.0360647	136.561
ebi-a-GCST90002087	CD11c on myeloid DC	rs67898294	T	C	2872	0.3276	0.02803	7.19e-31	0.0454023	136.502
ebi-a-GCST90001787	CD25 on IgD- CD38-	rs706779	C	T	3657	-0.293	0.02511	6.64e-31	0.0358956	136.083
ebi-a-GCST90001698	CD45RA+ CD28- CD8br AC	rs17791728	C	T	3408	751.8	64.6	1e-30	0.0382221	135.358
ebi-a-GCST90001767	CD24 on IgD+ CD38- unsw mem	rs9400058	G	A	1832	-0.8239	0.07087	3.42e-30	0.0687046	135.005
ebi-a-GCST90001555	EM CD8br %CD8br	rs11896593	C	G	3427	-0.2549	0.02205	2.39e-30	0.0375314	133.558
ebi-a-GCST90001716	BAFF-R on naive-mature B cell	rs117705111	A	G	3657	-0.7531	0.06516	2.27e-30	0.0352401	133.507
ebi-a-GCST90001659	CD39+ CD4+ %CD4+	rs114844216	C	T	3440	0.6597	0.05711	2.62e-30	0.0373407	133.357
ebi-a-GCST90001698	CD45RA+ CD28- CD8br AC	rs117745825	C	T	3408	854.9	74.11	3.13e-30	0.0375788	132.991
ebi-a-GCST90001709	BAFF-R on IgD+ CD38dim	rs117705111	A	G	3657	-0.7505	0.06509	3.09e-30	0.0350784	132.873
ebi-a-GCST90001719	BAFF-R on IgD+	rs117705111	A	G	3658	-0.7498	0.06509	3.48e-30	0.0350061	132.625
ebi-a-GCST90001698	CD45RA+ CD28- CD8br AC	rs41276984	G	C	3408	609.3	53.09	6.17e-30	0.0372108	131.638
ebi-a-GCST90001719	BAFF-R on IgD+	rs1081003	A	G	3658	-0.5131	0.04473	5.92e-30	0.0347228	131.513
ebi-a-GCST90001886	CD28 on CD39+ activated Treg	rs3116493	T	G	2920	0.303	0.02642	8.44e-30	0.0431025	131.438
ebi-a-GCST90002090	CD11c on granulocyte	rs8046381	C	T	2850	0.4684	0.04088	9.63e-30	0.0440361	131.192
ebi-a-GCST90001672	CD39+ CD8br AC	rs72812685	A	G	3408	0.6785	0.05954	1.49e-29	0.0367063	129.786
ebi-a-GCST90001698	CD45RA+ CD28- CD8br AC	rs138954494	C	T	3408	836.1	73.46	1.75e-29	0.0366195	129.467
ebi-a-GCST90001829	BAFF-R on B cell	rs117705111	A	G	3660	-0.7406	0.06518	1.97e-29	0.0340724	129.033
ebi-a-GCST90001698	CD45RA+ CD28- CD8br AC	rs11576563	T	C	3408	794.2	70	2.61e-29	0.0363967	128.65
ebi-a-GCST90001473	CD62L- CD86+ myeloid DC %DC	rs74341264	A	G	3410	-0.4505	0.03971	2.65e-29	0.0363702	128.628
ebi-a-GCST90001802	CD27 on IgD- CD38-	rs35574803	C	T	3657	0.6071	0.05356	2.74e-29	0.0339405	128.411
ebi-a-GCST90001705	BAFF-R on IgD+ CD38-	rs117705111	A	G	3645	-0.7379	0.06516	3e-29	0.0339874	128.172
ebi-a-GCST90001708	BAFF-R on IgD+ CD38br	rs117705111	A	G	3656	-0.7389	0.0653	3.37e-29	0.0338368	127.97
ebi-a-GCST90001472	CD62L- CD86+ myeloid DC AC	rs74341264	A	G	3387	-0.4509	0.03985	3.72e-29	0.0364229	127.952
ebi-a-GCST90001451	CD62L- monocyte %monocyte	rs4987360	G	A	3042	0.3359	0.02969	4.37e-29	0.0403776	127.913
ebi-a-GCST90001670	CD39+ CD8br %T cell	rs111534725	T	G	3440	0.7307	0.06471	4.66e-29	0.0357413	127.433
ebi-a-GCST90001997	CX3CR1 on CD14+ CD16- monocyte	rs9823718	G	C	3590	-0.4122	0.03658	5.78e-29	0.0341616	126.907
ebi-a-GCST90001530	Mo MDSC AC	rs1354106	G	T	1855	-0.4306	0.03825	1.72e-28	0.06395	126.595
ebi-a-GCST90001995	CX3CR1 on monocyte	rs9823718	G	C	3590	-0.4083	0.03633	7.85e-29	0.0339873	126.237
ebi-a-GCST90002014	CCR2 on CD62L+ myeloid DC	rs61802333	T	G	2870	0.3125	0.02782	1.13e-28	0.0421132	126.091
ebi-a-GCST90001757	CD20 on IgD- CD38dim	rs55809481	C	T	3657	-0.3192	0.02843	9.01e-29	0.0333218	125.99
ebi-a-GCST90001761	CD20 on sw mem	rs55809481	C	T	3657	-0.3215	0.02865	9.31e-29	0.0332878	125.856
ebi-a-GCST90001709	BAFF-R on IgD+ CD38dim	rs1081003	A	G	3657	-0.5028	0.04481	9.61e-29	0.0332824	125.835
ebi-a-GCST90001716	BAFF-R on naive-mature B cell	rs1081003	A	G	3657	-0.5029	0.04491	1.22e-28	0.033152	125.326
ebi-a-GCST90001884	CD16-CD56 on NK	rs11214436	T	G	3113	0.3221	0.02878	1.59e-28	0.0386802	125.176
ebi-a-GCST90001720	BAFF-R on transitional	rs5759079	A	G	3655	-0.4046	0.03616	1.32e-28	0.0331192	125.129
ebi-a-GCST90002119	CD8 on CD28+ CD45RA+ CD8br	rs10205992	T	C	2920	-0.2955	0.02653	3e-28	0.0407556	123.978
ebi-a-GCST90001808	CD27 on sw mem	rs1801274	G	A	3657	-0.2933	0.02635	2.48e-28	0.0327694	123.83
ebi-a-GCST90001511	CD25hi CD45RA- CD4 not Treg %CD4+	rs61839660	T	C	3437	0.6146	0.05523	2.78e-28	0.0347763	123.761
ebi-a-GCST90001696	CD45RA- CD28- CD8br %CD8br	rs58905133	G	A	3425	3.541	0.3183	2.91e-28	0.034874	123.687
ebi-a-GCST90001698	CD45RA+ CD28- CD8br AC	rs149649979	T	C	3408	708.1	63.75	3.47e-28	0.0349369	123.303
ebi-a-GCST90001704	BAFF-R on IgD+ CD24-	rs1081003	A	G	3657	-0.4975	0.0448	3.32e-28	0.0326213	123.252
ebi-a-GCST90001832	CD62L on CD62L+ plasmacytoid DC	rs4987358	T	G	2872	0.3259	0.02935	4.42e-28	0.0411635	123.211
ebi-a-GCST90001698	CD45RA+ CD28- CD8br AC	rs117922931	G	A	3408	785.2	70.89	4.89e-28	0.0347481	122.613
ebi-a-GCST90001470	CD62L- plasmacytoid DC AC	rs6535445	C	T	3374	-0.2794	0.02525	5.62e-28	0.035019	122.369
ebi-a-GCST90001672	CD39+ CD8br AC	rs111534725	T	G	3408	0.7282	0.06583	5.69e-28	0.0346604	122.292
ebi-a-GCST90002069	CD4 on CD39+ secreting Treg	rs10882655	A	G	2920	-0.2945	0.02665	7.84e-28	0.0401421	122.033
ebi-a-GCST90001933	CD25 on CD45RA- CD4 not Treg	rs61839660	T	C	3435	0.6113	0.05534	6.7e-28	0.034304	121.949
ebi-a-GCST90001482	Resting Treg %CD4	rs17583875	A	G	3437	2.309	0.2094	8.26e-28	0.0341678	121.518
ebi-a-GCST90001557	TD CD8br AC	rs7583259	G	C	3395	0.2816	0.02555	8.64e-28	0.0345443	121.402
ebi-a-GCST90001902	CD28 on activated Treg	rs62183989	T	C	2920	-0.3589	0.03258	1.13e-27	0.0399005	121.268
ebi-a-GCST90001702	BAFF-R on CD24+ CD27+	rs9614288	T	A	3657	-0.3203	0.0291	9.65e-28	0.0320663	121.085
ebi-a-GCST90001622	NKT %T cell	rs77738700	A	G	3669	-0.435	0.03955	1.04e-27	0.031919	120.906
ebi-a-GCST90001670	CD39+ CD8br %T cell	rs72812685	A	G	3440	0.6459	0.05873	1.13e-27	0.033966	120.881
ebi-a-GCST90002030	CD39 on CD39+ activated Treg	rs12778797	C	T	2920	0.3052	0.02778	1.54e-27	0.0396946	120.617
ebi-a-GCST90001899	CD28 on CD4 Treg	rs56209416	C	T	2920	-0.3545	0.0323	1.68e-27	0.0396177	120.373
ebi-a-GCST90001708	BAFF-R on IgD+ CD38br	rs1081003	A	G	3656	-0.4922	0.04486	1.4e-27	0.0318778	120.317
ebi-a-GCST90001698	CD45RA+ CD28- CD8br AC	rs188074116	A	G	3408	1200	109.5	1.7e-27	0.0340403	120.027
ebi-a-GCST90001698	CD45RA+ CD28- CD8br AC	rs186251573	C	A	3408	750.9	68.52	1.7e-27	0.03404	120.026
ebi-a-GCST90001401	IgD- CD27- AC	rs4239702	C	T	3656	0.2841	0.02593	1.64e-27	0.0317907	119.977
ebi-a-GCST90001502	Activated & secreting Treg %CD4 Treg	rs11579717	A	G	3437	-1.821	0.1663	1.87e-27	0.0337103	119.835
ebi-a-GCST90002017	CCR2 on monocyte	rs4683184	A	G	2850	0.3253	0.02975	2.69e-27	0.0402626	119.478
ebi-a-GCST90001698	CD45RA+ CD28- CD8br AC	rs114619811	G	A	3408	725.8	66.51	2.81e-27	0.0337632	119.016
ebi-a-GCST90001698	CD45RA+ CD28- CD8br AC	rs34609592	A	G	3408	1008	92.78	4.73e-27	0.0334754	117.966
ebi-a-GCST90001469	CD62L- myeloid DC %DC	rs74341264	A	G	3410	-0.4263	0.03928	5.29e-27	0.0333876	117.715
ebi-a-GCST90001698	CD45RA+ CD28- CD8br AC	rs115821332	G	A	3408	759.4	70.06	6.21e-27	0.0333259	117.421
ebi-a-GCST90002089	CD11c on monocyte	rs7199570	A	T	2850	0.2991	0.02762	8.3e-27	0.0395211	117.187
ebi-a-GCST90001698	CD45RA+ CD28- CD8br AC	rs373989598	C	G	3408	734.3	67.86	7.51e-27	0.0332161	117.021
ebi-a-GCST90001484	CD39+ resting Treg %resting Treg	rs1923692	G	T	3437	-0.5718	0.0529	8.39e-27	0.032876	116.768
ebi-a-GCST90002110	HLA DR on CD33dim HLA DR+ CD11b+	rs6917212	G	C	1634	-0.4813	0.04452	2.31e-26	0.0667523	116.732
ebi-a-GCST90001658	CD39+ CD4+ %T cell	rs114844216	C	T	3440	0.6181	0.05724	9.27e-27	0.0327856	116.537
ebi-a-GCST90001712	BAFF-R on IgD- CD38-	rs9614288	T	A	3657	-0.313	0.02906	1.19e-26	0.0307475	115.947
ebi-a-GCST90001892	CD28 on CD39+ CD4+	rs7426056	G	A	2920	0.3005	0.02793	1.67e-26	0.0381312	115.678
ebi-a-GCST90002054	CD8 on CM CD8br	rs3020726	G	A	2910	-0.4218	0.03923	1.83e-26	0.0382089	115.526
ebi-a-GCST90001505	CD25hi %CD4+	rs61839660	T	C	3437	0.592	0.05509	1.64e-26	0.0325062	115.41
ebi-a-GCST90001562	CD45RA+ CD8br %T cell	rs7583259	G	C	3427	0.2378	0.02213	1.64e-26	0.0325953	115.4
ebi-a-GCST90001717	BAFF-R on unsw mem	rs9614288	T	A	3657	-0.3124	0.0291	1.69e-26	0.0305517	115.186
ebi-a-GCST90001890	CD28 on CD45RA+ CD4+	rs72928038	A	G	2920	0.3653	0.03405	2.25e-26	0.0379221	115.018
ebi-a-GCST90001715	BAFF-R on memory B cell	rs9614288	T	A	3657	-0.3115	0.02909	2.29e-26	0.0304015	114.602
ebi-a-GCST90002106	HLA DR on DC	rs55971447	T	C	2871	-0.3418	0.03192	2.91e-26	0.0384041	114.582
ebi-a-GCST90001530	Mo MDSC AC	rs9270591	T	C	1855	0.4161	0.03887	5.46e-26	0.0581821	114.472
ebi-a-GCST90002109	HLA DR on CD33br HLA DR+ CD14dim	rs9270588	T	C	1578	-0.4302	0.04022	7.98e-26	0.0676008	114.263
ebi-a-GCST90001608	DP (CD4+CD8+) %leukocyte	rs2857229	G	A	3668	0.2919	0.02741	4.29e-26	0.0299914	113.348
ebi-a-GCST90001703	BAFF-R on IgD+ CD24+	rs9614288	T	A	3657	-0.3097	0.02913	5.05e-26	0.0299817	112.97
ebi-a-GCST90001850	CD3 on HLA DR+ CD8br	rs1773542	C	T	3060	0.2805	0.0264	6.52e-26	0.0355797	112.817
ebi-a-GCST90002007	HLA DR on CD14+ CD16+ monocyte	rs6934244	A	C	3618	0.4143	0.039	5.66e-26	0.0302477	112.787
ebi-a-GCST90001815	CD38 on IgD- CD38dim	rs76112278	A	G	3657	-0.9249	0.08708	5.61e-26	0.0299249	112.75
ebi-a-GCST90002105	HLA DR on plasmacytoid DC	rs9267650	T	A	2872	-0.3903	0.03676	7.31e-26	0.0377695	112.653
ebi-a-GCST90001698	CD45RA+ CD28- CD8br AC	rs149050426	C	G	3408	648.7	61.14	6.82e-26	0.031976	112.508
ebi-a-GCST90001718	BAFF-R on sw mem	rs9614288	T	A	3657	-0.3092	0.02917	7.08e-26	0.0298084	112.297
ebi-a-GCST90001671	CD39+ CD8br %CD8br	rs72812685	A	G	3440	0.6238	0.05887	7.75e-26	0.0316079	112.215
ebi-a-GCST90002035	CD80 on myeloid DC	rs71632979	G	A	2871	0.3323	0.0314	1.06e-25	0.0375447	111.918
ebi-a-GCST90001623	NKT %lymphocyte	rs77738700	A	G	3669	-0.4214	0.03983	8.64e-26	0.0296053	111.875
ebi-a-GCST90001664	CD28+ CD45RA+ CD8dim %T cell	rs541367304	A	G	3440	2.523	0.2385	9.14e-26	0.0315062	111.842
ebi-a-GCST90001698	CD45RA+ CD28- CD8br AC	rs151086171	A	G	3408	731.4	69.14	9.38e-26	0.0317922	111.84
ebi-a-GCST90001830	BAFF-R on CD20-	rs5996087	G	A	3648	-0.4215	0.0399	1.03e-25	0.029683	111.535
ebi-a-GCST90001780	CD25 on IgD+ CD38-	rs41295093	A	G	3642	0.4244	0.0402	1.11e-25	0.0296939	111.394
ebi-a-GCST90001751	CD20 on IgD+ CD38br	rs2066399	A	G	3657	0.3353	0.03177	1.13e-25	0.0295581	111.326
ebi-a-GCST90001624	HLA DR+ CD4+ AC	rs3087456	A	G	3579	-0.2926	0.02777	1.4e-25	0.0300863	110.957
ebi-a-GCST90001631	CD8br NKT %T cell	rs76161425	T	C	3668	-0.406	0.03854	1.41e-25	0.0293667	110.915
ebi-a-GCST90002074	SSC-A on CD14+ monocyte	rs11554159	A	G	3112	-0.2988	0.0284	1.82e-25	0.0343483	110.623
ebi-a-GCST90001720	BAFF-R on transitional	rs1081003	A	G	3655	-0.4717	0.0449	1.86e-25	0.0293111	110.307
ebi-a-GCST90001769	CD24 on IgD- CD38-	rs9400058	G	A	3648	-0.5307	0.05059	2.21e-25	0.0292824	109.984
ebi-a-GCST90002106	HLA DR on DC	rs9296042	T	C	2871	-0.3191	0.03045	3.02e-25	0.036842	109.743
ebi-a-GCST90001660	CD39+ CD4+ AC	rs114844216	C	T	3408	0.6311	0.06024	2.66e-25	0.0312004	109.691
ebi-a-GCST90001621	NKT AC	rs78268116	T	C	3653	-0.4086	0.03904	2.79e-25	0.0291136	109.481
ebi-a-GCST90001485	CD39+ resting Treg % CD4 Treg	rs113435341	G	A	3437	2.267	0.2171	3.79e-25	0.0307496	108.976
ebi-a-GCST90001987	CD64 on CD14+ CD16- monocyte	rs112755578	G	A	3622	-0.5111	0.04896	3.75e-25	0.0292083	108.915
ebi-a-GCST90001496	CD39+ secreting Treg %secreting Treg	rs117200502	T	C	3437	0.4259	0.0408	3.91e-25	0.0307298	108.904
ebi-a-GCST90001704	BAFF-R on IgD+ CD24-	rs1894588	T	C	3657	-0.532	0.051	3.97e-25	0.0288951	108.754
ebi-a-GCST90001485	CD39+ resting Treg % CD4 Treg	rs77520132	A	G	3437	0.6067	0.05819	4.44e-25	0.0306583	108.642
ebi-a-GCST90001707	BAFF-R on IgD+ CD38- unsw mem	rs5758649	T	C	1837	-0.6208	0.05961	1.02e-24	0.0557498	108.341
ebi-a-GCST90001512	CD25hi CD45RA- CD4 not Treg %T cell	rs61839660	T	C	3437	0.5758	0.05532	5.32e-25	0.0305578	108.275
ebi-a-GCST90002027	CD4 on CD45RA+ CD4+	rs11615628	A	G	2911	-0.3264	0.03137	6.46e-25	0.0358567	108.186
ebi-a-GCST90001709	BAFF-R on IgD+ CD38dim	rs1894588	T	C	3657	-0.5308	0.05104	5.44e-25	0.0287249	108.094
ebi-a-GCST90001698	CD45RA+ CD28- CD8br AC	rs116916598	G	A	3408	834.4	80.31	6.48e-25	0.030702	107.883
ebi-a-GCST90001471	CD62L- plasmacytoid DC %DC	rs55971447	T	C	3410	-0.3011	0.02899	6.7e-25	0.0306651	107.813
ebi-a-GCST90001484	CD39+ resting Treg %resting Treg	rs72809757	G	A	3437	0.5451	0.05251	7.07e-25	0.0304005	107.7
ebi-a-GCST90002104	HLA DR on myeloid DC	rs2858885	T	C	2872	-0.3187	0.0308	1.13e-24	0.0359403	106.994
ebi-a-GCST90002025	CD4 on EM CD4+	rs11615628	A	G	2912	-0.3219	0.03112	1.21e-24	0.0354405	106.921
ebi-a-GCST90002036	CD80 on CD62L+ myeloid DC	rs6445484	G	A	2871	0.4659	0.04526	1.96e-24	0.0355945	105.89
ebi-a-GCST90001698	CD45RA+ CD28- CD8br AC	rs79418578	A	C	3408	961.3	93.43	1.8e-24	0.0301273	105.801
ebi-a-GCST90001719	BAFF-R on IgD+	rs1894588	T	C	3658	-0.5248	0.05105	1.87e-24	0.0280791	105.623
ebi-a-GCST90001720	BAFF-R on transitional	rs117705111	A	G	3655	-0.6734	0.06556	2.04e-24	0.0280558	105.446
ebi-a-GCST90001632	CD8br NKT %lymphocyte	rs78268116	T	C	3668	-0.3961	0.03859	2.18e-24	0.0279211	105.299
ebi-a-GCST90001716	BAFF-R on naive-mature B cell	rs1894588	T	C	3657	-0.5235	0.05113	2.84e-24	0.0278665	104.772
ebi-a-GCST90002076	SSC-A on NK	rs1006368	T	C	3113	0.4144	0.04052	3.61e-24	0.0325065	104.525
ebi-a-GCST90001495	CD39+ secreting Treg AC	rs202211780	G	A	3405	0.4715	0.04614	3.68e-24	0.0297558	104.365
ebi-a-GCST90001698	CD45RA+ CD28- CD8br AC	rs72931475	G	A	3408	1003	98.17	3.69e-24	0.0297195	104.325
ebi-a-GCST90002009	HLA DR on CD14- CD16-	rs2734573	A	C	3629	-0.285	0.02791	3.67e-24	0.0279306	104.215
ebi-a-GCST90001987	CD64 on CD14+ CD16- monocyte	rs188268415	T	C	3622	-0.6011	0.05895	4.3e-24	0.0279053	103.917
ebi-a-GCST90001630	CD8br NKT AC	rs78268116	T	C	3652	-0.3964	0.0389	4.65e-24	0.0276478	103.784
ebi-a-GCST90001508	CD25hi CD45RA+ CD4 not Treg %CD4+	rs116517602	T	C	3437	1.941	0.1905	4.76e-24	0.0293196	103.755
ebi-a-GCST90001658	CD39+ CD4+ %T cell	rs12778797	C	T	3440	0.2592	0.02544	4.75e-24	0.0292931	103.749
ebi-a-GCST90001499	Activated & resting Treg % CD4 Treg	rs11579717	A	G	3437	1.815	0.1783	5.33e-24	0.0292665	103.561
ebi-a-GCST90001468	CD62L- myeloid DC AC	rs74341264	A	G	3387	-0.4066	0.03995	5.49e-24	0.0296758	103.525
ebi-a-GCST90001496	CD39+ secreting Treg %secreting Treg	rs114844216	C	T	3437	0.6107	0.06018	7.35e-24	0.0290905	102.92
ebi-a-GCST90002098	CD45RA on naive CD4+	rs145947216	T	C	2910	0.7147	0.07055	9.98e-24	0.034065	102.555
ebi-a-GCST90001581	CD14- CD16- AC	rs144126567	G	C	3629	0.3274	0.03235	9.29e-24	0.0274495	102.369
ebi-a-GCST90002111	HLA DR on CD33dim HLA DR+ CD11b-	rs11074934	T	C	1635	-0.4126	0.04076	2.14e-23	0.0589757	102.343
ebi-a-GCST90002111	HLA DR on CD33dim HLA DR+ CD11b-	rs6917212	G	C	1635	-0.4456	0.04403	2.14e-23	0.0589505	102.297
ebi-a-GCST90001698	CD45RA+ CD28- CD8br AC	rs116446467	G	C	3408	621.6	61.6	1.28e-23	0.0290118	101.767
ebi-a-GCST90001647	NK %lymphocyte	rs9916257	T	G	3669	-0.2323	0.02306	1.51e-23	0.0269143	101.425
ebi-a-GCST90002117	HLA DR on HLA DR+ NK	rs9268628	C	A	2971	-0.2999	0.02977	1.72e-23	0.0330298	101.415
ebi-a-GCST90001497	CD39+ secreting Treg %CD4 Treg	rs117200502	T	C	3437	0.4056	0.04033	1.8e-23	0.0285867	101.085
ebi-a-GCST90001829	BAFF-R on B cell	rs1894588	T	C	3660	-0.5142	0.05113	1.71e-23	0.0268902	101.082
ebi-a-GCST90001698	CD45RA+ CD28- CD8br AC	rs12279408	T	C	3408	699.1	69.55	1.9e-23	0.0287936	100.979
ebi-a-GCST90001665	CD28+ CD45RA+ CD8dim %CD8dim	rs541367304	A	G	3440	2.559	0.2546	1.96e-23	0.0285296	100.965
ebi-a-GCST90001844	CD3 on TD CD4+	rs1723018	G	A	2903	0.2737	0.02723	2.21e-23	0.0336318	100.961
ebi-a-GCST90002112	HLA DR on CD33- HLA DR+	rs9268430	C	A	1635	-0.4503	0.04481	4.34e-23	0.0581712	100.861
ebi-a-GCST90002031	CD39 on CD39+ secreting Treg	rs12778797	C	T	2920	0.2849	0.02836	2.24e-23	0.0334067	100.85
ebi-a-GCST90001708	BAFF-R on IgD+ CD38br	rs1894588	T	C	3656	-0.5142	0.05119	1.95e-23	0.0268574	100.845
ebi-a-GCST90001698	CD45RA+ CD28- CD8br AC	rs149828559	T	C	3408	339.6	33.81	2.09e-23	0.0287525	100.83
ebi-a-GCST90001669	CD28+ CD45RA- CD8dim AC	rs541367304	A	G	3408	-2.319	0.231	2.18e-23	0.0287224	100.722
ebi-a-GCST90001705	BAFF-R on IgD+ CD38-	rs1894588	T	C	3645	-0.5121	0.05103	2.15e-23	0.0268859	100.651
ebi-a-GCST90001831	CD62L on CD62L+ myeloid DC	rs6427213	G	A	2872	0.3455	0.03444	2.69e-23	0.0338554	100.57
ebi-a-GCST90001698	CD45RA+ CD28- CD8br AC	rs10824158	T	G	3408	407.5	40.68	2.65e-23	0.0286017	100.286
ebi-a-GCST90001493	Secreting Treg % CD4 Treg	rs11579717	A	G	3437	-1.776	0.1774	2.93e-23	0.0283345	100.167
ebi-a-GCST90001907	CCR7 on naive CD4+	rs2228015	C	T	2910	0.683	0.06832	3.72e-23	0.0332038	99.8728
ebi-a-GCST90002073	SSC-A on monocyte	rs148146302	C	G	2850	-0.8766	0.08769	3.8e-23	0.0338759	99.8615
ebi-a-GCST90001698	CD45RA+ CD28- CD8br AC	rs41299575	C	G	3408	617.1	61.82	3.76e-23	0.0284078	99.586
ebi-a-GCST90001946	CD33 on CD14+ monocyte	rs7351079	G	A	1634	-0.4007	0.04013	7.97e-23	0.0575077	99.5792
ebi-a-GCST90001944	CD123 on plasmacytoid DC	rs7658518	A	G	2872	-0.3048	0.03055	4.48e-23	0.0334985	99.4729
ebi-a-GCST90001712	BAFF-R on IgD- CD38-	rs2142827	A	G	3657	-0.3562	0.03572	3.98e-23	0.0264721	99.3865
ebi-a-GCST90001475	HLA DR++ monocyte %monocyte	rs9271281	T	C	3595	-0.3029	0.03046	5.37e-23	0.0267704	98.8319
ebi-a-GCST90001997	CX3CR1 on CD14+ CD16- monocyte	rs72865957	A	G	3590	0.2834	0.02853	6e-23	0.0267501	98.6175
ebi-a-GCST90001698	CD45RA+ CD28- CD8br AC	rs117785622	T	G	3408	573	57.77	7.11e-23	0.0280573	98.3217
ebi-a-GCST90001711	BAFF-R on IgD- CD27-	rs9614288	T	A	3657	-0.2875	0.02904	8e-23	0.0261018	97.9591
ebi-a-GCST90001745	CD20 on CD24+ CD27+	rs55809481	C	T	3657	-0.283	0.0286	8.18e-23	0.026076	97.8596
ebi-a-GCST90001698	CD45RA+ CD28- CD8br AC	rs35275693	G	A	3408	542.5	54.89	9.78e-23	0.0278638	97.6243
ebi-a-GCST90001494	Secreting Treg %CD4	rs113435341	G	A	3437	-2.18	0.2206	9.94e-23	0.0276283	97.5999
ebi-a-GCST90001483	CD39+ resting Treg AC	rs77520132	A	G	3405	0.5828	0.05899	1.03e-22	0.027867	97.55
ebi-a-GCST90001594	DP (CD4+CD8+) AC	rs2857229	G	A	3652	0.273	0.02764	1.03e-22	0.0260177	97.5015
ebi-a-GCST90001710	BAFF-R on IgD- CD24-	rs9614288	T	A	3657	-0.2871	0.02912	1.2e-22	0.025892	97.1507
ebi-a-GCST90001698	CD45RA+ CD28- CD8br AC	rs118089863	T	C	3408	516.5	52.39	1.25e-22	0.0277288	97.1379
ebi-a-GCST90001945	CD123 on CD62L+ plasmacytoid DC	rs7658518	A	G	2872	-0.3012	0.03056	1.44e-22	0.0327169	97.0735
ebi-a-GCST90001698	CD45RA+ CD28- CD8br AC	rs117469911	A	C	3408	272.5	27.65	1.31e-22	0.0277102	97.0706
ebi-a-GCST90001659	CD39+ CD4+ %CD4+	rs12778797	C	T	3440	0.2506	0.02546	1.46e-22	0.0273921	96.8262
ebi-a-GCST90001509	CD25hi CD45RA+ CD4 not Treg %T cell	rs116517602	T	C	3437	1.875	0.1906	1.5e-22	0.0273853	96.7173
ebi-a-GCST90001698	CD45RA+ CD28- CD8br AC	rs75600477	G	T	3408	559.6	56.91	1.61e-22	0.0275885	96.6325
ebi-a-GCST90001816	CD38 on naive-mature B cell	rs76112278	A	G	3656	-0.8747	0.08908	1.76e-22	0.0256949	96.3652
ebi-a-GCST90002005	CD16 on CD14+ CD16+ monocyte	rs115805162	T	C	3617	0.306	0.03117	1.81e-22	0.0259538	96.3228
ebi-a-GCST90002102	CD45RA on resting Treg	rs541367304	A	G	2919	2.693	0.2744	2.12e-22	0.0319427	96.2513
ebi-a-GCST90001659	CD39+ CD4+ %CD4+	rs1410600	T	C	3440	-0.2459	0.02509	2.18e-22	0.0271642	95.9982
ebi-a-GCST90001718	BAFF-R on sw mem	rs2142827	A	G	3657	-0.3514	0.03586	2.13e-22	0.0255859	95.9722
ebi-a-GCST90001510	CD25hi CD45RA- CD4 not Treg AC	rs61839660	T	C	3405	0.5547	0.05665	2.4e-22	0.0273867	95.8211
ebi-a-GCST90001491	CD39+ activated Treg %CD4 Treg	rs202211780	G	A	3437	0.4416	0.04511	2.46e-22	0.0271262	95.7767
ebi-a-GCST90001698	CD45RA+ CD28- CD8br AC	rs114021246	C	G	3408	585.1	59.78	2.53e-22	0.0273407	95.74
ebi-a-GCST90001961	CD25 on CD39+ CD4+	rs12778618	C	T	2920	-0.6486	0.06633	3.04e-22	0.0317072	95.5512
ebi-a-GCST90001637	DN (CD4-CD8-) NKT %T cell	rs77738700	A	G	3668	-0.3832	0.0392	2.68e-22	0.025391	95.5085
ebi-a-GCST90001698	CD45RA+ CD28- CD8br AC	rs181228225	A	G	3408	628.3	64.46	3.68e-22	0.0271214	94.9508
ebi-a-GCST90001948	CD33 on CD33dim HLA DR+ CD11b+	rs7351079	G	A	1633	-0.3895	0.04	8.18e-22	0.0548778	94.7028
ebi-a-GCST90001485	CD39+ resting Treg % CD4 Treg	rs11818051	T	C	3437	0.6998	0.0719	4.24e-22	0.0268227	94.6754
ebi-a-GCST90001698	CD45RA+ CD28- CD8br AC	rs114421150	A	C	3408	915.9	94.17	4.51e-22	0.0270073	94.5401
ebi-a-GCST90001969	FSC-A on NK	rs1006368	T	C	3113	0.389	0.04003	5.08e-22	0.0294422	94.3733
ebi-a-GCST90001698	CD45RA+ CD28- CD8br AC	rs575794055	G	A	3408	383.1	39.46	5.34e-22	0.026913	94.2009
ebi-a-GCST90001698	CD45RA+ CD28- CD8br AC	rs141644068	A	G	3408	636.7	65.61	5.51e-22	0.0268901	94.1184
ebi-a-GCST90002056	CD8 on EM CD8br	rs2571390	C	T	2912	0.3643	0.03754	6.16e-22	0.0313268	94.1091
ebi-a-GCST90002102	CD45RA on resting Treg	rs11124653	A	C	2919	-0.2555	0.02636	6.84e-22	0.0311817	93.8844
ebi-a-GCST90001698	CD45RA+ CD28- CD8br AC	rs11596188	G	C	3408	526.2	54.32	6.51e-22	0.026797	93.7837
ebi-a-GCST90001698	CD45RA+ CD28- CD8br AC	rs118180479	C	T	3408	534.9	55.24	6.75e-22	0.0267763	93.7093
ebi-a-GCST90001634	CD8dim NKT %T cell	rs117147408	G	A	3668	0.7354	0.07599	6.79e-22	0.0248975	93.6047
ebi-a-GCST90002057	CD8 on TD CD8br	rs2571390	C	T	2911	0.3571	0.0369	8.13e-22	0.0311697	93.5898
ebi-a-GCST90002105	HLA DR on plasmacytoid DC	rs9296042	T	C	2872	-0.294	0.03041	8.65e-22	0.0315187	93.4027
ebi-a-GCST90001638	DN (CD4-CD8-) NKT %lymphocyte	rs77738700	A	G	3668	-0.3774	0.03905	7.85e-22	0.024832	93.3523
ebi-a-GCST90001886	CD28 on CD39+ activated Treg	rs2226163	G	A	2920	0.2494	0.02582	9.47e-22	0.0309626	93.2358
ebi-a-GCST90001698	CD45RA+ CD28- CD8br AC	rs180972485	A	G	3408	489.9	50.73	8.85e-22	0.0266355	93.2031
ebi-a-GCST90002096	CD11b on basophil	rs760462	C	T	1556	0.4516	0.04677	1.85e-21	0.0565316	93.1139
ebi-a-GCST90002023	CD4 on CM CD4 +	rs11615628	A	G	2912	-0.3032	0.03145	1.12e-21	0.0309301	92.8793
ebi-a-GCST90001658	CD39+ CD4+ %T cell	rs1410600	T	C	3440	-0.2419	0.0251	1.06e-21	0.0262903	92.8264
ebi-a-GCST90001698	CD45RA+ CD28- CD8br AC	rs147563624	T	C	3408	549.6	57.08	1.16e-21	0.0264831	92.6554
ebi-a-GCST90001698	CD45RA+ CD28- CD8br AC	rs75641434	T	C	3408	605.2	62.86	1.15e-21	0.0264786	92.6391
ebi-a-GCST90001518	CD33br HLA DR+ CD14- AC	rs3865444	A	C	1858	-0.3767	0.03917	2.13e-21	0.0474177	92.3882
ebi-a-GCST90001503	Activated & secreting Treg %CD4+	rs113435341	G	A	3437	-2.11	0.2195	1.31e-21	0.0261815	92.3513
ebi-a-GCST90002071	SSC-A on myeloid DC	rs113138131	T	A	2872	0.2775	0.02889	1.56e-21	0.0311253	92.1995
ebi-a-GCST90001463	CD62L- DC %DC	rs74341264	A	G	3410	-0.3829	0.03987	1.43e-21	0.026335	92.1772
ebi-a-GCST90001907	CCR7 on naive CD4+	rs5020353	G	A	2910	-0.2745	0.02859	1.65e-21	0.0307057	92.1208
ebi-a-GCST90001949	CD33 on CD33dim HLA DR+ CD11b-	rs7351079	G	A	1634	-0.3832	0.03992	2.91e-21	0.0533817	92.0318
ebi-a-GCST90002030	CD39 on CD39+ activated Treg	rs1410600	T	C	2920	-0.2642	0.02755	1.82e-21	0.0305332	91.902
ebi-a-GCST90001935	CD25 on CD39+ CD4 Treg	rs6584030	C	G	3434	-0.238	0.02482	1.67e-21	0.026078	91.8962
ebi-a-GCST90002101	CD45RA on TD CD8br	rs7583259	G	C	2911	0.2588	0.02699	1.86e-21	0.0306179	91.8807
ebi-a-GCST90001698	CD45RA+ CD28- CD8br AC	rs148835086	T	C	3408	751.9	78.49	1.83e-21	0.0262212	91.7142
ebi-a-GCST90001698	CD45RA+ CD28- CD8br AC	rs191607214	A	C	3408	580.3	60.69	2.16e-21	0.0261261	91.3726
ebi-a-GCST90001695	CD45RA- CD28- CD8br AC	rs137978465	A	G	3408	641.1	67.08	2.24e-21	0.0261023	91.2873
ebi-a-GCST90001483	CD39+ resting Treg AC	rs17583875	A	G	3405	2.134	0.2233	2.17e-21	0.0261216	91.2759
ebi-a-GCST90002098	CD45RA on naive CD4+	rs17583875	A	G	2910	2.212	0.2318	2.83e-21	0.0303437	91.0007
ebi-a-GCST90001988	HLA DR on CD14+ CD16- monocyte	rs9469245	T	C	3629	-0.2672	0.02801	2.52e-21	0.0244627	90.951
ebi-a-GCST90001752	CD20 on IgD+ CD38dim	rs4939384	G	A	3657	-0.236	0.02474	2.5e-21	0.0242787	90.9467
ebi-a-GCST90001517	CD33br HLA DR+ AC	rs3865444	A	C	1858	-0.3696	0.03875	4.36e-21	0.0466782	90.8767
ebi-a-GCST90001672	CD39+ CD8br AC	rs11818051	T	C	3408	0.7156	0.07506	2.79e-21	0.0259772	90.8382
ebi-a-GCST90001695	CD45RA- CD28- CD8br AC	rs151237482	C	A	3408	416.3	43.68	2.82e-21	0.0259612	90.7805
ebi-a-GCST90001698	CD45RA+ CD28- CD8br AC	rs183436787	T	C	3408	606.7	63.67	2.95e-21	0.0259513	90.7451
ebi-a-GCST90001698	CD45RA+ CD28- CD8br AC	rs6517382	C	T	3408	-548.4	57.56	2.95e-21	0.025944	90.719
ebi-a-GCST90001660	CD39+ CD4+ AC	rs12778797	C	T	3408	0.2544	0.02672	3.12e-21	0.0259096	90.5954
ebi-a-GCST90002032	CD39 on CD39+ CD4+	rs2901833	A	G	2920	0.2703	0.02839	3.43e-21	0.0301093	90.5866
ebi-a-GCST90001493	Secreting Treg % CD4 Treg	rs413431	G	A	3437	0.2955	0.03106	3.31e-21	0.0256592	90.4606
ebi-a-GCST90001698	CD45RA+ CD28- CD8br AC	rs149860203	T	C	3408	453.6	47.7	3.55e-21	0.0258486	90.3763
ebi-a-GCST90001787	CD25 on IgD- CD38-	rs12722531	A	G	3657	0.4479	0.04714	3.61e-21	0.0240917	90.2288
ebi-a-GCST90001808	CD27 on sw mem	rs25680	A	G	3657	-0.3147	0.03313	3.76e-21	0.0240791	90.1806
ebi-a-GCST90001508	CD25hi CD45RA+ CD4 not Treg %CD4+	rs13024840	A	T	3437	0.2764	0.02911	4.05e-21	0.0255604	90.1029
ebi-a-GCST90001497	CD39+ secreting Treg %CD4 Treg	rs114844216	C	T	3437	0.5653	0.05954	3.98e-21	0.0255574	90.0923
ebi-a-GCST90001702	BAFF-R on CD24+ CD27+	rs2142827	A	G	3657	-0.3402	0.03585	4.12e-21	0.0240326	90.0021
ebi-a-GCST90001706	BAFF-R on IgD+ CD38- naive	rs2018340	A	G	1837	-0.472	0.04978	7.45e-21	0.0466567	89.8051
ebi-a-GCST90001700	CD45RA+ CD28- CD8br %T cell	rs35068665	G	T	3425	53.41	5.65	5.87e-21	0.0254274	89.3089
ebi-a-GCST90001883	CD16-CD56 on NKT	rs11214436	T	G	3113	0.2713	0.02873	7.05e-21	0.0278473	89.1147
ebi-a-GCST90001799	CD27 on T cell	rs1801274	G	A	1838	-0.3112	0.03296	1.06e-20	0.0462583	89.0496
ebi-a-GCST90001824	IgD on IgD+ CD38br	rs62442539	C	G	3656	0.2603	0.0276	6.8e-21	0.0237511	88.8981
ebi-a-GCST90001671	CD39+ CD8br %CD8br	rs11818051	T	C	3440	0.6977	0.07403	7.75e-21	0.0251705	88.7706
ebi-a-GCST90001720	BAFF-R on transitional	rs1894588	T	C	3655	-0.4832	0.05131	7.95e-21	0.0236892	88.6364
ebi-a-GCST90001691	CD28+ CD45RA- CD8br %T cell	rs17583875	A	G	3440	-2.154	0.2288	8.6e-21	0.0251173	88.5782
ebi-a-GCST90002010	HLA DR on monocyte	rs9469245	T	C	3629	-0.2618	0.02781	8.23e-21	0.0238381	88.5723
ebi-a-GCST90001499	Activated & resting Treg % CD4 Treg	rs413431	G	A	3437	-0.2936	0.03123	9.54e-21	0.0250704	88.3314
ebi-a-GCST90001704	BAFF-R on IgD+ CD24-	rs149806587	G	A	3657	-0.5384	0.05731	9.77e-21	0.023565	88.2088
ebi-a-GCST90002089	CD11c on monocyte	rs1801274	G	A	2850	0.2755	0.02934	1.2e-20	0.0300086	88.1086
ebi-a-GCST90001666	CD28+ CD45RA+ CD8dim AC	rs541367304	A	G	3408	2.141	0.2281	1.1e-20	0.0251999	88.0497
ebi-a-GCST90001704	BAFF-R on IgD+ CD24-	rs76146864	T	C	3657	-0.7283	0.07763	1.1e-20	0.0235022	87.9678
ebi-a-GCST90001700	CD45RA+ CD28- CD8br %T cell	rs77113660	G	A	3425	52.91	5.64	1.16e-20	0.0250518	87.9556
ebi-a-GCST90001502	Activated & secreting Treg %CD4 Treg	rs413431	G	A	3437	0.2748	0.0293	1.16e-20	0.0249542	87.9114
ebi-a-GCST90001462	CD62L- DC AC	rs74341264	A	G	3387	-0.3652	0.03894	1.18e-20	0.0253116	87.9049
ebi-a-GCST90002004	CCR2 on CD14+ CD16- monocyte	rs4683184	A	G	3629	0.2454	0.02618	1.17e-20	0.0236392	87.8153
ebi-a-GCST90001940	CD25 on CD39+ activated Treg	rs6584030	C	G	3435	-0.2344	0.02501	1.22e-20	0.0249342	87.7879
ebi-a-GCST90001715	BAFF-R on memory B cell	rs2142827	A	G	3657	-0.3357	0.03582	1.22e-20	0.0234541	87.7837
ebi-a-GCST90002006	CD64 on monocyte	rs188268415	T	C	3622	-0.5571	0.05946	1.25e-20	0.0236629	87.7358
ebi-a-GCST90001698	CD45RA+ CD28- CD8br AC	rs138937927	T	C	3408	842.4	89.95	1.34e-20	0.0250899	87.6556
ebi-a-GCST90001485	CD39+ resting Treg % CD4 Treg	rs11579717	A	G	3437	1.718	0.1835	1.35e-20	0.024869	87.6035
ebi-a-GCST90002037	CD80 on plasmacytoid DC	rs7658518	A	G	2871	-0.2855	0.03051	1.58e-20	0.0295969	87.5034
ebi-a-GCST90001719	BAFF-R on IgD+	rs149806587	G	A	3658	-0.5364	0.05734	1.41e-20	0.0233642	87.4631
ebi-a-GCST90001481	Resting Treg % CD4 Treg	rs413431	G	A	3437	-0.2777	0.02969	1.47e-20	0.0248219	87.4336
ebi-a-GCST90001635	CD8dim NKT %lymphocyte	rs117147408	G	A	3668	0.7078	0.07572	1.51e-20	0.0232673	87.3299
ebi-a-GCST90002074	SSC-A on CD14+ monocyte	rs148146302	C	G	3112	-0.8012	0.08571	1.65e-20	0.027312	87.3252
ebi-a-GCST90002002	PDL-1 on monocyte	rs9427401	G	C	3629	-0.2725	0.02916	1.53e-20	0.0234987	87.2808
ebi-a-GCST90001698	CD45RA+ CD28- CD8br AC	rs115879183	G	A	3408	571.9	61.21	1.66e-20	0.0249753	87.245
ebi-a-GCST90001705	BAFF-R on IgD+ CD38-	rs149806587	G	A	3645	-0.5355	0.05733	1.61e-20	0.0233768	87.2
ebi-a-GCST90001667	CD28+ CD45RA- CD8dim %T cell	rs541367304	A	G	3440	-2.266	0.2427	1.74e-20	0.0247146	87.122
ebi-a-GCST90001758	CD20 on memory B cell	rs30003	C	T	3657	-0.2717	0.02911	1.71e-20	0.0232673	87.0677
ebi-a-GCST90001716	BAFF-R on naive-mature B cell	rs76146864	T	C	3657	-0.7259	0.0778	1.78e-20	0.0232516	87.0075
ebi-a-GCST90001467	CD86+ plasmacytoid DC %DC	rs3845548	T	C	3410	-0.2739	0.02938	1.98e-20	0.024854	86.8612
ebi-a-GCST90001884	CD16-CD56 on NK	rs10919544	C	T	3113	-0.2555	0.02745	2.4e-20	0.0270768	86.5801
ebi-a-GCST90001870	CD34 on HSC	rs139489968	A	G	1634	0.5509	0.05917	3.99e-20	0.050378	86.5786
ebi-a-GCST90002098	CD45RA on naive CD4+	rs182240059	G	C	2910	0.6602	0.07094	2.53e-20	0.0289027	86.5506
ebi-a-GCST90001711	BAFF-R on IgD- CD27-	rs150612106	A	G	3657	-0.725	0.07793	2.29e-20	0.0231197	86.5026
ebi-a-GCST90001695	CD45RA- CD28- CD8br AC	rs2615702	T	C	3408	-397.5	42.74	2.4e-20	0.0247526	86.4471
ebi-a-GCST90001991	HLA DR on CD14+ monocyte	rs9469245	T	C	3629	-0.2607	0.02805	2.56e-20	0.0232495	86.333
ebi-a-GCST90001829	BAFF-R on B cell	rs149806587	G	A	3660	-0.5338	0.05744	2.5e-20	0.0230525	86.3159
ebi-a-GCST90001793	CD25 on sw mem	rs7078614	T	G	3657	0.2383	0.02566	2.59e-20	0.0230402	86.198
ebi-a-GCST90001710	BAFF-R on IgD- CD24-	rs150612106	A	G	3657	-0.7252	0.07811	2.74e-20	0.0230282	86.1519
ebi-a-GCST90001637	DN (CD4-CD8-) NKT %T cell	rs117147408	G	A	3668	0.7037	0.07581	2.75e-20	0.0229514	86.1163
ebi-a-GCST90001926	CD127 on granulocyte	rs138284624	T	C	2920	-0.7524	0.08106	3.17e-20	0.0286598	86.0968
ebi-a-GCST90002095	CD11b on CD33dim HLA DR-	rs760462	C	T	1559	0.4384	0.04722	5.3e-20	0.0523928	86.0858
ebi-a-GCST90001480	Resting Treg AC	rs6751481	C	T	3405	0.2177	0.02348	3.1e-20	0.0246249	85.9143
ebi-a-GCST90001506	CD25hi %T cell	rs61839660	T	C	3437	0.5156	0.05562	3.21e-20	0.0243927	85.8838
ebi-a-GCST90001926	CD127 on granulocyte	rs445	T	C	2920	0.3156	0.03411	4.02e-20	0.0284825	85.5486
ebi-a-GCST90002038	CD80 on CD62L+ plasmacytoid DC	rs7658518	A	G	2871	-0.2821	0.03052	4.45e-20	0.0288981	85.3757
ebi-a-GCST90001918	CD45 on HLA DR+ T cell	rs12924236	C	G	3060	0.2877	0.03115	4.55e-20	0.0271207	85.2471
ebi-a-GCST90001695	CD45RA- CD28- CD8br AC	rs149957527	A	G	3408	913.1	98.95	4.71e-20	0.0243774	85.104
ebi-a-GCST90002111	HLA DR on CD33dim HLA DR+ CD11b-	rs9269109	C	T	1635	0.3702	0.04014	8.64e-20	0.049451	84.9545
ebi-a-GCST90001698	CD45RA+ CD28- CD8br AC	rs137943198	A	C	3408	515.7	55.97	5.4e-20	0.0243051	84.8455
ebi-a-GCST90001785	CD25 on IgD- CD24-	rs41294937	C	T	3649	0.3718	0.04036	5.23e-20	0.0227278	84.8161
ebi-a-GCST90002007	HLA DR on CD14+ CD16+ monocyte	rs144126567	G	C	3618	-0.3054	0.03316	5.39e-20	0.0229074	84.7752
ebi-a-GCST90001530	Mo MDSC AC	rs9271768	G	A	1855	0.3668	0.03985	8.99e-20	0.043678	84.6318
ebi-a-GCST90001717	BAFF-R on unsw mem	rs2142827	A	G	3657	-0.3298	0.03584	5.84e-20	0.0226308	84.6307
ebi-a-GCST90001634	CD8dim NKT %T cell	rs79251210	A	G	3668	0.5985	0.06505	5.81e-20	0.0225577	84.6052
ebi-a-GCST90001709	BAFF-R on IgD+ CD38dim	rs76146864	T	C	3657	-0.7149	0.07772	5.94e-20	0.0226134	84.5644
ebi-a-GCST90001698	CD45RA+ CD28- CD8br AC	rs147107195	T	C	3408	851.2	92.57	6.37e-20	0.0242092	84.5022
ebi-a-GCST90001698	CD45RA+ CD28- CD8br AC	rs115945729	A	G	3408	896.2	97.49	6.49e-20	0.0241965	84.4568
ebi-a-GCST90002012	CX3CR1 on CD14- CD16+ monocyte	rs1801274	G	A	3582	-0.2388	0.02599	6.57e-20	0.0230257	84.375
ebi-a-GCST90001692	CD28+ CD45RA- CD8br %CD8br	rs146620586	T	G	3440	-2.596	0.2832	8.26e-20	0.0238442	83.9789
ebi-a-GCST90001693	CD28+ CD45RA- CD8br AC	rs541367304	A	G	3408	-2.393	0.2611	8.39e-20	0.0240546	83.9492
ebi-a-GCST90001698	CD45RA+ CD28- CD8br AC	rs595254	C	G	3408	701.2	76.62	9.39e-20	0.0239859	83.7037
ebi-a-GCST90001670	CD39+ CD8br %T cell	rs11818051	T	C	3440	0.6769	0.07397	9.35e-20	0.0237648	83.6922
ebi-a-GCST90001489	CD39+ activated Treg AC	rs202211780	G	A	3405	0.4192	0.04585	1.02e-19	0.0239615	83.5427
ebi-a-GCST90001711	BAFF-R on IgD- CD27-	rs191405504	T	A	3657	-0.5312	0.05816	1.07e-19	0.0223022	83.3738
ebi-a-GCST90001716	BAFF-R on naive-mature B cell	rs149806587	G	A	3657	-0.5248	0.05747	1.09e-19	0.022294	83.3427
ebi-a-GCST90001719	BAFF-R on IgD+	rs76146864	T	C	3658	-0.7095	0.07772	1.11e-19	0.0222747	83.2917
ebi-a-GCST90001660	CD39+ CD4+ AC	rs1410600	T	C	3408	-0.2402	0.02632	1.2e-19	0.0238555	83.2376
ebi-a-GCST90001558	TD CD8br %CD8br	rs6707421	G	A	3427	0.246	0.02696	1.21e-19	0.0237187	83.2103
ebi-a-GCST90001698	CD45RA+ CD28- CD8br AC	rs140367496	C	T	3408	460.1	50.43	1.21e-19	0.0238422	83.1901
ebi-a-GCST90002036	CD80 on CD62L+ myeloid DC	rs139795227	C	A	2871	-0.5867	0.06432	1.36e-19	0.0281644	83.1453
ebi-a-GCST90001710	BAFF-R on IgD- CD24-	rs191405504	T	A	3657	-0.5316	0.05831	1.26e-19	0.0222228	83.0704
ebi-a-GCST90001698	CD45RA+ CD28- CD8br AC	rs149908314	T	C	3408	416.3	45.67	1.31e-19	0.0238007	83.0416
ebi-a-GCST90001698	CD45RA+ CD28- CD8br AC	rs145583539	C	T	3408	465.8	51.16	1.42e-19	0.0237466	82.8482
ebi-a-GCST90001527	CD33dim HLA DR+ CD11b- AC	rs67760360	A	G	1858	-0.3414	0.0375	2.2e-19	0.0427037	82.7936
ebi-a-GCST90001709	BAFF-R on IgD+ CD38dim	rs149806587	G	A	3657	-0.5223	0.05739	1.44e-19	0.0221471	82.7809
ebi-a-GCST90001703	BAFF-R on IgD+ CD24+	rs2142827	A	G	3657	-0.3265	0.03588	1.48e-19	0.0221418	82.7607
ebi-a-GCST90001698	CD45RA+ CD28- CD8br AC	rs77465871	G	A	3408	413.6	45.5	1.66e-19	0.023672	82.5816
ebi-a-GCST90001695	CD45RA- CD28- CD8br AC	rs150650566	C	A	3408	530.8	58.46	1.81e-19	0.0236191	82.3928
ebi-a-GCST90001698	CD45RA+ CD28- CD8br AC	rs145978106	A	C	3408	207	22.8	1.8e-19	0.0236152	82.3789
ebi-a-GCST90001698	CD45RA+ CD28- CD8br AC	rs80018878	T	C	3408	774.8	85.45	2.02e-19	0.0235561	82.1675
ebi-a-GCST90001829	BAFF-R on B cell	rs76146864	T	C	3660	-0.7056	0.07783	1.97e-19	0.0219633	82.1459
ebi-a-GCST90001635	CD8dim NKT %lymphocyte	rs79251210	A	G	3668	0.5857	0.06479	2.47e-19	0.0217939	81.6766
ebi-a-GCST90001650	HLA DR+ NK %CD3- lymphocyte	rs74341264	A	G	3596	0.3424	0.03788	2.53e-19	0.0222162	81.6594
ebi-a-GCST90001697	CD45RA- CD28- CD8br %T cell	rs114135956	C	T	3425	32	3.541	2.61e-19	0.0232891	81.6196
ebi-a-GCST90001842	CD3 on Naive CD4+	rs4657649	C	T	2910	0.5489	0.06086	3.34e-19	0.0271929	81.2875
ebi-a-GCST90001561	CD45RA+ CD8br %CD8br	rs17583875	A	G	3427	1.755	0.1946	3.06e-19	0.0231829	81.2859
ebi-a-GCST90001786	CD25 on IgD- CD27-	rs1883832	C	T	3651	0.2306	0.02558	3.11e-19	0.0217743	81.2231
ebi-a-GCST90002006	CD64 on monocyte	rs112755578	G	A	3622	-0.446	0.04948	3.16e-19	0.0219395	81.2027
ebi-a-GCST90001507	CD25hi CD45RA+ CD4 not Treg AC	rs116517602	T	C	3405	1.722	0.1913	3.67e-19	0.0232437	80.9806
ebi-a-GCST90001708	BAFF-R on IgD+ CD38br	rs76146864	T	C	3656	-0.7005	0.0779	3.77e-19	0.0216389	80.8172
ebi-a-GCST90001712	BAFF-R on IgD- CD38-	rs528009599	A	G	3657	-1.101	0.1225	3.76e-19	0.0216117	80.7356
ebi-a-GCST90002035	CD80 on myeloid DC	rs6787493	C	T	2871	0.4055	0.04516	4.79e-19	0.0273157	80.5696
ebi-a-GCST90001700	CD45RA+ CD28- CD8br %T cell	rs76444609	A	G	3425	51.58	5.751	4.82e-19	0.0229474	80.3937
ebi-a-GCST90001698	CD45RA+ CD28- CD8br AC	rs34039708	A	C	3408	395.7	44.12	4.89e-19	0.0230584	80.3908
ebi-a-GCST90001526	CD33dim HLA DR+ CD11b+ %CD33dim HLA DR+	rs3826007	T	C	1858	0.361	0.04027	7.44e-19	0.0414588	80.2756
ebi-a-GCST90001996	CX3CR1 on CD14+ CD16+ monocyte	rs9823718	G	C	3579	-0.3271	0.03651	5.15e-19	0.0219353	80.2222
ebi-a-GCST90001648	HLA DR+ NK AC	rs74341264	A	G	3580	0.3386	0.03782	5.43e-19	0.0218994	80.1103
ebi-a-GCST90001698	CD45RA+ CD28- CD8br AC	rs150053624	T	C	3408	496.1	55.44	5.81e-19	0.0229565	80.0271
ebi-a-GCST90001763	CD20 on transitional	rs879299	G	T	3657	0.287	0.03212	6.36e-19	0.0213653	79.7949
ebi-a-GCST90001698	CD45RA+ CD28- CD8br AC	rs77146551	G	A	3408	475.9	53.26	6.51e-19	0.0228914	79.7947
ebi-a-GCST90001700	CD45RA+ CD28- CD8br %T cell	rs76552842	A	G	3425	49.64	5.557	6.6e-19	0.0227677	79.7497
ebi-a-GCST90001638	DN (CD4-CD8-) NKT %lymphocyte	rs117147408	G	A	3668	0.675	0.07557	6.5e-19	0.021288	79.7392
ebi-a-GCST90001961	CD25 on CD39+ CD4+	rs35025323	C	T	2920	-0.2986	0.03345	7.71e-19	0.0265651	79.6324
ebi-a-GCST90001705	BAFF-R on IgD+ CD38-	rs76146864	T	C	3645	-0.6949	0.07785	6.86e-19	0.0213914	79.6323
ebi-a-GCST90002035	CD80 on myeloid DC	rs139795227	C	A	2871	-0.5725	0.0642	8.24e-19	0.0269515	79.4654
ebi-a-GCST90001698	CD45RA+ CD28- CD8br AC	rs139075636	G	A	3408	516.8	57.96	7.67e-19	0.0227968	79.4572
ebi-a-GCST90002110	HLA DR on CD33dim HLA DR+ CD11b+	rs9269109	C	T	1634	0.3633	0.04076	1.28e-18	0.0463652	79.347
ebi-a-GCST90001492	Secreting Treg AC	rs113435341	G	A	3405	-2.032	0.2282	8.69e-19	0.0227563	79.243
ebi-a-GCST90001698	CD45RA+ CD28- CD8br AC	rs150287087	C	G	3408	487.3	54.77	9.16e-19	0.0227005	79.1138
ebi-a-GCST90002021	CD14 on CD33dim HLA DR+ CD11b+	rs1801274	G	A	1634	-0.3379	0.03798	1.47e-18	0.046203	79.056
ebi-a-GCST90001698	CD45RA+ CD28- CD8br AC	rs4853078	G	T	3408	353.7	39.81	1.02e-18	0.0226382	78.8916
ebi-a-GCST90001698	CD45RA+ CD28- CD8br AC	rs144206851	T	G	3408	494.7	55.7	1.04e-18	0.0226223	78.8349
ebi-a-GCST90001439	IgD+ CD24+ %lymphocyte	rs12874404	G	A	3656	0.2335	0.02632	1.09e-18	0.0210739	78.6619
ebi-a-GCST90001698	CD45RA+ CD28- CD8br AC	rs116940971	T	C	3408	469.1	52.88	1.14e-18	0.0225701	78.649
ebi-a-GCST90001781	CD25 on IgD+ CD38- naive	rs41294937	C	T	1835	0.4909	0.05533	1.67e-18	0.0411327	78.6305
ebi-a-GCST90001464	CD86+ myeloid DC AC	rs74341264	A	G	3387	-0.355	0.04006	1.25e-18	0.0226603	78.4835
ebi-a-GCST90001695	CD45RA- CD28- CD8br AC	rs138358136	T	A	3408	726.8	82.02	1.26e-18	0.0225215	78.4757
ebi-a-GCST90001715	BAFF-R on memory B cell	rs187315152	T	A	3657	-0.5177	0.05843	1.23e-18	0.0210153	78.4598
ebi-a-GCST90001698	CD45RA+ CD28- CD8br AC	rs188021268	T	A	3408	749.7	84.69	1.35e-18	0.022477	78.317
ebi-a-GCST90002061	CD4 on CD39+ CD4+	rs12778618	C	T	2920	0.5908	0.06675	1.47e-18	0.0261275	78.2854
ebi-a-GCST90001858	CD3 on CD45RA+ CD4+	rs4657649	C	T	2919	0.5386	0.06087	1.51e-18	0.0261214	78.2399
ebi-a-GCST90001633	CD8dim NKT AC	rs117147408	G	A	3652	0.6679	0.0755	1.38e-18	0.0209793	78.2152
ebi-a-GCST90001610	CD4+ CD8dim %lymphocyte	rs4959028	G	A	3668	0.2877	0.03253	1.41e-18	0.0208794	78.1762
ebi-a-GCST90001501	Activated & secreting Treg AC	rs113435341	G	A	3405	-2.018	0.2282	1.47e-18	0.0224508	78.1548
ebi-a-GCST90001865	CD3 on CD28- CD8br	rs2988279	A	G	2919	0.2396	0.02713	1.75e-18	0.0260248	77.9429
ebi-a-GCST90001514	HSC AC	rs115937242	A	G	1858	1.543	0.1747	2.3e-18	0.0402938	77.9253
ebi-a-GCST90001718	BAFF-R on sw mem	rs528009599	A	G	3657	-1.086	0.123	1.6e-18	0.020872	77.9133
ebi-a-GCST90001990	CD64 on CD14- CD16+ monocyte	rs115383270	A	G	3614	0.2927	0.0332	1.81e-18	0.0210542	77.6835
ebi-a-GCST90001984	HLA DR on CD14- CD16+ monocyte	rs412492	T	A	3621	-0.299	0.03392	1.83e-18	0.0210078	77.6588
ebi-a-GCST90001897	CD28 on CD39+ CD8br	rs7088961	G	C	2914	0.2341	0.02657	2.09e-18	0.0259485	77.575
ebi-a-GCST90001698	CD45RA+ CD28- CD8br AC	rs117075995	G	C	3408	252.9	28.72	2.05e-18	0.0222463	77.495
ebi-a-GCST90001668	CD28+ CD45RA- CD8dim %CD8dim	rs541367304	A	G	3440	-2.245	0.255	2.09e-18	0.0220352	77.464
ebi-a-GCST90001697	CD45RA- CD28- CD8br %T cell	rs58905133	G	A	3425	1.152	0.1309	2.08e-18	0.0221133	77.4055
ebi-a-GCST90001717	BAFF-R on unsw mem	rs187315152	T	A	3657	-0.5144	0.05846	2.06e-18	0.0207329	77.3832
ebi-a-GCST90001660	CD39+ CD4+ AC	rs145557266	G	A	3408	0.7936	0.09034	2.46e-18	0.0221421	77.1238
ebi-a-GCST90001702	BAFF-R on CD24+ CD27+	rs187315152	T	A	3657	-0.5139	0.05851	2.39e-18	0.0206588	77.1009
ebi-a-GCST90001698	CD45RA+ CD28- CD8br AC	rs6916896	T	C	3408	466.1	53.08	2.51e-18	0.0221248	77.0622
ebi-a-GCST90001528	CD33dim HLA DR+ CD11b- %CD33dim HLA DR+	rs3826007	T	C	1858	-0.3541	0.04034	3.71e-18	0.0398187	76.9684
ebi-a-GCST90001958	CD4 on monocyte	rs9302635	C	T	3112	0.2953	0.03367	2.87e-18	0.0241211	76.8708
ebi-a-GCST90002106	HLA DR on DC	rs9267650	T	A	2871	-0.3215	0.0367	3.25e-18	0.026034	76.688
ebi-a-GCST90001483	CD39+ resting Treg AC	rs72809762	T	C	3405	0.4336	0.04951	3.04e-18	0.0220293	76.6545
ebi-a-GCST90001702	BAFF-R on CD24+ CD27+	rs528009599	A	G	3657	-1.076	0.1229	3.1e-18	0.0205299	76.6096
ebi-a-GCST90002113	HLA DR on HLA DR+ T cell	rs12449199	G	T	3060	-0.2433	0.02779	3.3e-18	0.0244366	76.599
ebi-a-GCST90001715	BAFF-R on memory B cell	rs528009599	A	G	3657	-1.075	0.1228	3.09e-18	0.0205253	76.5919
ebi-a-GCST90001718	BAFF-R on sw mem	rs187315152	T	A	3657	-0.5129	0.05859	3.1e-18	0.0205252	76.5915
ebi-a-GCST90001547	TD CD4+ %T cell	rs9271536	T	A	3427	-0.291	0.03325	3.3e-18	0.0218619	76.5507
ebi-a-GCST90001465	CD86+ myeloid DC %DC	rs74341264	A	G	3410	-0.3508	0.0401	3.34e-18	0.0219501	76.4849
ebi-a-GCST90001560	CD45RA+ CD8br AC	rs11896593	C	G	3395	0.197	0.02252	3.31e-18	0.0220432	76.4786
ebi-a-GCST90002017	CCR2 on monocyte	rs1801274	G	A	2850	0.2581	0.02951	3.69e-18	0.026139	76.4421
ebi-a-GCST90001783	CD25 on IgD+ CD38br	rs62626323	A	C	3656	0.349	0.03994	3.54e-18	0.0204575	76.3127
ebi-a-GCST90001485	CD39+ resting Treg % CD4 Treg	rs1410600	T	C	3437	-0.2216	0.02536	3.59e-18	0.021733	76.3112
ebi-a-GCST90001700	CD45RA+ CD28- CD8br %T cell	rs77214871	T	A	3425	46.69	5.344	3.69e-18	0.0218012	76.2889
ebi-a-GCST90001502	Activated & secreting Treg %CD4 Treg	rs138915779	A	C	3437	-1.784	0.2042	3.7e-18	0.021725	76.2826
ebi-a-GCST90001698	CD45RA+ CD28- CD8br AC	rs118014538	A	G	3408	248.6	28.49	4.08e-18	0.0218535	76.0961
ebi-a-GCST90001482	Resting Treg %CD4	rs408686	A	C	3437	-0.2655	0.03044	4.22e-18	0.0216547	76.0303
ebi-a-GCST90002007	HLA DR on CD14+ CD16+ monocyte	rs9275639	T	A	3618	0.2756	0.0316	4.08e-18	0.0205911	76.0228
ebi-a-GCST90001698	CD45RA+ CD28- CD8br AC	rs144613377	C	T	3408	159.5	18.29	4.2e-18	0.0218278	76.0045
ebi-a-GCST90001700	CD45RA+ CD28- CD8br %T cell	rs190665193	G	A	3425	35.37	4.058	4.44e-18	0.0216999	75.9263
ebi-a-GCST90001494	Secreting Treg %CD4	rs11579717	A	G	3437	-1.625	0.1865	4.49e-18	0.0216113	75.8746
ebi-a-GCST90001811	CD38 on IgD+ CD24-	rs76112278	A	G	3656	-0.7826	0.08987	4.58e-18	0.0203202	75.7901
ebi-a-GCST90001707	BAFF-R on IgD+ CD38- unsw mem	rs146069723	T	C	1837	-0.5625	0.06459	6.78e-18	0.0396493	75.7602
ebi-a-GCST90002022	CD4 on CD4+	rs11615628	A	G	2912	-0.2753	0.03163	5.31e-18	0.0253553	75.7034
ebi-a-GCST90002054	CD8 on CM CD8br	rs4081559	T	C	2910	0.2638	0.03032	5.44e-18	0.0253539	75.6472
ebi-a-GCST90001481	Resting Treg % CD4 Treg	rs138915779	A	C	3437	1.793	0.2061	4.93e-18	0.0215459	75.64
ebi-a-GCST90001637	DN (CD4-CD8-) NKT %T cell	rs79251210	A	G	3668	0.564	0.06488	5.29e-18	0.020186	75.5266
ebi-a-GCST90001812	CD38 on IgD+ CD38br	rs76112278	A	G	3652	-0.7731	0.089	5.54e-18	0.0202432	75.4143
ebi-a-GCST90001952	CD33 on Mo MDSC	rs7351079	G	A	1569	-0.3677	0.04232	9.03e-18	0.0459055	75.3949
ebi-a-GCST90001717	BAFF-R on unsw mem	rs528009599	A	G	3657	-1.066	0.1228	5.91e-18	0.0201899	75.3148
ebi-a-GCST90001698	CD45RA+ CD28- CD8br AC	rs72768736	A	G	3408	520	59.93	6.19e-18	0.0216137	75.2425
ebi-a-GCST90001706	BAFF-R on IgD+ CD38- naive	rs1081003	A	G	1837	-0.5202	0.05995	8.86e-18	0.0393738	75.2124
ebi-a-GCST90002031	CD39 on CD39+ secreting Treg	rs1410600	T	C	2920	-0.2442	0.02817	6.97e-18	0.0250899	75.0966
ebi-a-GCST90001706	BAFF-R on IgD+ CD38- naive	rs1894588	T	C	1837	-0.607	0.07005	9.72e-18	0.0392693	75.0046
ebi-a-GCST90001698	CD45RA+ CD28- CD8br AC	rs72704856	G	A	3408	424.9	49.05	7.01e-18	0.0215445	74.9964
ebi-a-GCST90001953	CD33 on CD33dim HLA DR-	rs7351079	G	A	1558	-0.3645	0.04209	1.15e-17	0.0459253	74.8996
ebi-a-GCST90001476	HLA DR++ monocyte %leukocyte	rs9270591	T	C	3595	-0.2715	0.03137	7.44e-18	0.0204106	74.8633
ebi-a-GCST90001708	BAFF-R on IgD+ CD38br	rs5757678	T	C	3656	0.2246	0.02597	7.67e-18	0.0200481	74.7546
ebi-a-GCST90001573	TD DN (CD4-CD8-) %DN	rs7583259	G	C	3427	0.22	0.02544	7.9e-18	0.0213561	74.7408
ebi-a-GCST90001659	CD39+ CD4+ %CD4+	rs145557266	G	A	3440	0.7452	0.08624	8.4e-18	0.0212444	74.6235
ebi-a-GCST90001954	CD33 on basophil	rs7351079	G	A	1555	-0.3642	0.04217	1.4e-17	0.0457715	74.4927
ebi-a-GCST90002110	HLA DR on CD33dim HLA DR+ CD11b+	rs11074934	T	C	1634	-0.3589	0.04157	1.36e-17	0.0436277	74.4483
ebi-a-GCST90001789	CD25 on IgD- CD38dim	rs7078614	T	G	3657	0.2184	0.02531	9.24e-18	0.0199546	74.4189
ebi-a-GCST90001644	B cell %lymphocyte	rs12874404	G	A	3669	0.2272	0.02633	8.99e-18	0.0198903	74.418
ebi-a-GCST90001698	CD45RA+ CD28- CD8br AC	rs114230155	A	G	3408	324.4	37.63	1.01e-17	0.0213415	74.2743
ebi-a-GCST90002108	HLA DR on CD33br HLA DR+ CD14-	rs116007826	G	A	1579	0.6643	0.07716	1.75e-17	0.0448373	74.0276
ebi-a-GCST90001649	HLA DR+ NK %NK	rs74341264	A	G	3596	0.3328	0.03867	1.13e-17	0.0201811	74.0247
ebi-a-GCST90001963	FSC-A on myeloid DC	rs55971447	T	C	2872	-0.2761	0.03208	1.22e-17	0.0251432	74.0221
ebi-a-GCST90001633	CD8dim NKT AC	rs79251210	A	G	3652	0.5556	0.0646	1.16e-17	0.0198527	73.9301
ebi-a-GCST90001698	CD45RA+ CD28- CD8br AC	rs35730839	T	C	3408	475	55.24	1.21e-17	0.0212353	73.8967
ebi-a-GCST90001700	CD45RA+ CD28- CD8br %T cell	rs62321187	T	C	3425	49	5.703	1.26e-17	0.0210991	73.7788
ebi-a-GCST90001949	CD33 on CD33dim HLA DR+ CD11b-	rs558625031	A	G	1634	-0.6956	0.08096	1.96e-17	0.0432251	73.7303
ebi-a-GCST90001703	BAFF-R on IgD+ CD24+	rs528009599	A	G	3657	-1.056	0.123	1.31e-17	0.0197572	73.6682
ebi-a-GCST90001698	CD45RA+ CD28- CD8br AC	rs62247421	A	G	3408	255.1	29.73	1.4e-17	0.021147	73.5828
ebi-a-GCST90001888	CD28 on CD39+ secreting Treg	rs3116488	C	G	2920	0.2335	0.02722	1.53e-17	0.0245813	73.536
ebi-a-GCST90002078	SSC-A on granulocyte	rs2738144	T	A	3112	-0.2464	0.02875	1.59e-17	0.0230587	73.4051
ebi-a-GCST90001700	CD45RA+ CD28- CD8br %T cell	rs117284243	T	A	3425	49.65	5.795	1.57e-17	0.0209827	73.3631
ebi-a-GCST90002046	CD45 on CD33- HLA DR+	rs33978622	C	G	1635	0.3661	0.04284	2.9e-17	0.0427568	72.9405
ebi-a-GCST90001720	BAFF-R on transitional	rs76146864	T	C	3655	-0.6664	0.07803	1.94e-17	0.0195649	72.8969
ebi-a-GCST90001698	CD45RA+ CD28- CD8br AC	rs79027575	C	T	3408	331.8	38.87	2.06e-17	0.0209332	72.823
ebi-a-GCST90001698	CD45RA+ CD28- CD8br AC	rs568349042	A	G	3408	447.6	52.44	2.09e-17	0.02093	72.8115
ebi-a-GCST90002061	CD4 on CD39+ CD4+	rs117458836	A	G	2920	0.8979	0.1053	2.34e-17	0.024296	72.661
ebi-a-GCST90001698	CD45RA+ CD28- CD8br AC	rs139736375	T	C	3408	443.1	51.97	2.25e-17	0.0208849	72.6513
ebi-a-GCST90001638	DN (CD4-CD8-) NKT %lymphocyte	rs79251210	A	G	3668	0.5505	0.06465	2.39e-17	0.0193842	72.4671
ebi-a-GCST90001766	CD24 on IgD+ CD38-	rs9400058	G	A	3638	-0.432	0.05081	2.66e-17	0.0194833	72.2487
ebi-a-GCST90001957	CD33 on CD33br HLA DR+ CD14-	rs558625031	A	G	1578	-0.7209	0.08485	4.46e-17	0.0437435	72.0934
ebi-a-GCST90002109	HLA DR on CD33br HLA DR+ CD14dim	rs9269027	T	A	1578	0.3323	0.03914	4.71e-17	0.0436831	71.9894
ebi-a-GCST90001503	Activated & secreting Treg %CD4+	rs11579717	A	G	3437	-1.573	0.1855	3.35e-17	0.0204926	71.8649
ebi-a-GCST90001698	CD45RA+ CD28- CD8br AC	rs77689186	A	C	3408	326.1	38.46	3.32e-17	0.0206594	71.8502
ebi-a-GCST90001436	Memory B cell %lymphocyte	rs12874404	G	A	3656	0.2221	0.0262	3.31e-17	0.0192768	71.8219
ebi-a-GCST90001704	BAFF-R on IgD+ CD24-	rs5757678	T	C	3657	0.2191	0.0259	3.82e-17	0.019193	71.5233
ebi-a-GCST90001509	CD25hi CD45RA+ CD4 not Treg %T cell	rs13024840	A	T	3437	0.2465	0.02917	4.22e-17	0.020354	71.3688
ebi-a-GCST90001698	CD45RA+ CD28- CD8br AC	rs114559319	A	T	3408	720.8	85.31	4.27e-17	0.0205176	71.3468
ebi-a-GCST90001698	CD45RA+ CD28- CD8br AC	rs192583129	G	C	3408	505.9	59.97	4.85e-17	0.0204544	71.1224
ebi-a-GCST90001698	CD45RA+ CD28- CD8br AC	rs115755474	T	C	3408	771.6	91.49	4.87e-17	0.020444	71.0857
ebi-a-GCST90001495	CD39+ secreting Treg AC	rs72809762	T	C	3405	0.4322	0.05126	4.98e-17	0.0204513	71.0489
ebi-a-GCST90001709	BAFF-R on IgD+ CD38dim	rs5757678	T	C	3657	0.2184	0.02591	5.08e-17	0.0190585	71.0122
ebi-a-GCST90001698	CD45RA+ CD28- CD8br AC	rs77434296	A	G	3408	438.9	52.07	5.06e-17	0.0204219	71.007
ebi-a-GCST90001698	CD45RA+ CD28- CD8br AC	rs75660425	A	G	3408	632.9	75.09	5.07e-17	0.0204196	70.9988
ebi-a-GCST90001698	CD45RA+ CD28- CD8br AC	rs71419987	A	G	3408	584.1	69.32	5.22e-17	0.0204081	70.9582
ebi-a-GCST90001500	Activated & resting Treg %CD4+	rs6751481	C	T	3437	0.2086	0.02476	5.19e-17	0.0202335	70.9373
ebi-a-GCST90001777	CD25 on CD24+ CD27+	rs4747882	T	A	3657	-0.2267	0.02692	5.32e-17	0.0190233	70.8786
ebi-a-GCST90001755	CD20 on IgD- CD38-	rs55809481	C	T	3657	-0.2424	0.02879	5.44e-17	0.019016	70.8507
ebi-a-GCST90001698	CD45RA+ CD28- CD8br AC	rs74157741	T	C	3408	454.9	54.04	5.58e-17	0.0203687	70.8184
ebi-a-GCST90001825	IgD on IgD+ CD38dim	rs28669075	T	C	3656	-0.2111	0.02508	5.47e-17	0.0190099	70.8082
ebi-a-GCST90001719	BAFF-R on IgD+	rs5757678	T	C	3658	0.218	0.0259	5.51e-17	0.0189994	70.807
ebi-a-GCST90001995	CX3CR1 on monocyte	rs72865957	A	G	3590	0.2391	0.02846	6.28e-17	0.0192814	70.5419
ebi-a-GCST90001698	CD45RA+ CD28- CD8br AC	rs80133207	C	G	3408	391.9	46.66	6.53e-17	0.0202798	70.5028
ebi-a-GCST90002008	CCR2 on monocyte	rs4683184	A	G	3629	0.2224	0.0265	6.59e-17	0.0190389	70.3944
ebi-a-GCST90001947	CD33 on CD33br HLA DR+ CD14dim	rs558625031	A	G	1577	-0.7134	0.085	1.04e-16	0.0427581	70.3521
ebi-a-GCST90001798	CD27 on CD24+ CD27+	rs1801274	G	A	3657	-0.2208	0.02632	7.07e-17	0.0188809	70.3378
ebi-a-GCST90001802	CD27 on IgD- CD38-	rs2250246	G	A	3657	-0.2059	0.02456	7.42e-17	0.0188566	70.2455
ebi-a-GCST90001708	BAFF-R on IgD+ CD38br	rs149806587	G	A	3656	-0.4826	0.05757	7.25e-17	0.0188585	70.2335
ebi-a-GCST90001698	CD45RA+ CD28- CD8br AC	rs77814979	C	A	3408	338.9	40.47	7.89e-17	0.0201619	70.0845
ebi-a-GCST90001546	TD CD4+ %CD4+	rs9271536	T	A	3427	-0.2806	0.03351	7.94e-17	0.0200501	70.0766
ebi-a-GCST90001520	CD33br HLA DR+ CD14dim AC	rs3865444	A	C	1858	-0.3278	0.03915	1.08e-16	0.03636	70.0304
ebi-a-GCST90001664	CD28+ CD45RA+ CD8dim %T cell	rs7583259	G	C	3440	0.1951	0.02331	8.41e-17	0.019958	70.0128
ebi-a-GCST90001698	CD45RA+ CD28- CD8br AC	rs188618717	A	G	3408	353.5	42.26	8.66e-17	0.0201184	69.9302
ebi-a-GCST90001698	CD45RA+ CD28- CD8br AC	rs149876155	C	T	3408	562.4	67.24	8.73e-17	0.0201146	69.9166
ebi-a-GCST90001649	HLA DR+ NK %NK	rs7180804	A	G	3596	-0.2525	0.03019	8.74e-17	0.0190814	69.9125
ebi-a-GCST90001645	NK AC	rs9916257	T	G	3653	-0.2005	0.02398	8.82e-17	0.0187779	69.8703
ebi-a-GCST90001956	CD33 on CD33br HLA DR+	rs558625031	A	G	1579	-0.7095	0.08484	1.33e-16	0.0424131	69.8479
ebi-a-GCST90001949	CD33 on CD33dim HLA DR+ CD11b-	rs78949787	T	C	1634	0.2977	0.03561	1.33e-16	0.0410178	69.8042
ebi-a-GCST90001698	CD45RA+ CD28- CD8br AC	rs78922116	T	C	3408	263.6	31.58	1.02e-16	0.0200345	69.6324
ebi-a-GCST90001555	EM CD8br %CD8br	rs17583875	A	G	3427	-1.619	0.1943	1.14e-16	0.0198574	69.3896
ebi-a-GCST90001716	BAFF-R on naive-mature B cell	rs5757678	T	C	3657	0.2161	0.02596	1.16e-16	0.0185961	69.2568
ebi-a-GCST90001695	CD45RA- CD28- CD8br AC	rs142522853	T	C	3408	595.1	71.5	1.22e-16	0.0199218	69.233
ebi-a-GCST90002090	CD11c on granulocyte	rs1801274	G	A	2850	0.248	0.02982	1.36e-16	0.0236935	69.1167
ebi-a-GCST90001774	CD24 on transitional	rs12206866	T	C	3656	-0.4459	0.05365	1.32e-16	0.0185439	69.0395
ebi-a-GCST90001948	CD33 on CD33dim HLA DR+ CD11b+	rs558625031	A	G	1633	-0.675	0.08124	2.01e-16	0.0405601	68.9502
ebi-a-GCST90001588	T/B	rs12874404	G	A	3653	-0.2201	0.02651	1.43e-16	0.0185205	68.8942
ebi-a-GCST90001697	CD45RA- CD28- CD8br %T cell	rs75420474	C	T	3425	28.44	3.429	1.57e-16	0.0196892	68.7497
ebi-a-GCST90001671	CD39+ CD8br %CD8br	rs2901833	A	G	3440	0.2205	0.02662	1.73e-16	0.0195554	68.5723
ebi-a-GCST90001698	CD45RA+ CD28- CD8br AC	rs117211386	A	G	3408	447.6	54.04	1.71e-16	0.0197331	68.5637
ebi-a-GCST90001720	BAFF-R on transitional	rs149806587	G	A	3655	-0.4771	0.05763	1.73e-16	0.0184063	68.4989
ebi-a-GCST90001828	IgD on transitional	rs55871547	G	C	3657	0.2309	0.0279	1.76e-16	0.0183847	68.4545
ebi-a-GCST90001698	CD45RA+ CD28- CD8br AC	rs150476409	A	G	3408	432.3	52.29	1.92e-16	0.0196612	68.309
ebi-a-GCST90001698	CD45RA+ CD28- CD8br AC	rs72780729	T	A	3408	206	24.92	1.92e-16	0.019657	68.2941
ebi-a-GCST90001982	CCR2 on CD14- CD16+ monocyte	rs144126567	G	C	3621	0.2691	0.03257	2.01e-16	0.0185034	68.2263
ebi-a-GCST90002032	CD39 on CD39+ CD4+	rs1410600	T	C	2920	-0.2329	0.02819	2.19e-16	0.0228418	68.2105
ebi-a-GCST90001634	CD8dim NKT %T cell	rs77738700	A	G	3668	-0.3265	0.03954	2.06e-16	0.0182501	68.1485
ebi-a-GCST90001760	CD20 on unsw mem	rs6509428	T	C	3657	-0.2404	0.02912	2.09e-16	0.0182954	68.1159
ebi-a-GCST90001507	CD25hi CD45RA+ CD4 not Treg AC	rs12712610	G	A	3405	0.2347	0.02843	2.15e-16	0.0196222	68.111
ebi-a-GCST90002018	CCR2 on granulocyte	rs445	T	C	2850	0.2826	0.03426	2.41e-16	0.0233173	67.9931
ebi-a-GCST90001747	CD20 on IgD+ CD24-	rs4939384	G	A	3657	-0.2046	0.02482	2.29e-16	0.0182426	67.9157
ebi-a-GCST90001698	CD45RA+ CD28- CD8br AC	rs147968748	G	A	3408	183.9	22.31	2.32e-16	0.0195475	67.9062
ebi-a-GCST90001961	CD25 on CD39+ CD4+	rs113594239	T	C	2920	-0.6028	0.07314	2.54e-16	0.0227335	67.8796
ebi-a-GCST90001869	CD3 on resting Treg	rs61814886	A	G	2918	0.3619	0.04392	2.58e-16	0.0227393	67.8508
ebi-a-GCST90002039	CD80 on monocyte	rs76064946	G	T	2850	-0.35	0.04248	2.61e-16	0.0232648	67.8363
ebi-a-GCST90001829	BAFF-R on B cell	rs5757678	T	C	3660	0.2136	0.02594	2.44e-16	0.018189	67.7681
ebi-a-GCST90001698	CD45RA+ CD28- CD8br AC	rs145410896	G	C	3408	202.5	24.61	2.68e-16	0.0194798	67.6662
ebi-a-GCST90001698	CD45RA+ CD28- CD8br AC	rs71466029	T	C	3408	397	48.27	2.74e-16	0.0194622	67.6039
ebi-a-GCST90001633	CD8dim NKT AC	rs77738700	A	G	3652	-0.3231	0.03929	2.69e-16	0.0181807	67.5884
ebi-a-GCST90001611	CD4+ CD8dim %leukocyte	rs4959028	G	A	3668	0.2689	0.0327	2.73e-16	0.0181019	67.5848
ebi-a-GCST90001484	CD39+ resting Treg %resting Treg	rs192831774	T	A	3437	0.5858	0.07135	3.07e-16	0.0192352	67.3687
ebi-a-GCST90001473	CD62L- CD86+ myeloid DC %DC	rs71639910	A	G	3410	0.4245	0.05172	3.16e-16	0.0193726	67.3261
ebi-a-GCST90001854	CD3 on CD39+ activated Treg	rs10882659	C	T	2919	-0.2226	0.02713	3.43e-16	0.0225431	67.2749
ebi-a-GCST90001984	HLA DR on CD14- CD16+ monocyte	rs6808893	T	C	3621	-0.2043	0.02491	3.27e-16	0.0182376	67.2279
ebi-a-GCST90001710	BAFF-R on IgD- CD24-	rs528009599	A	G	3657	-1.005	0.1227	3.54e-16	0.0180145	67.051
ebi-a-GCST90001472	CD62L- CD86+ myeloid DC AC	rs71639910	A	G	3387	0.425	0.05195	3.96e-16	0.0193773	66.8883
ebi-a-GCST90001504	CD25hi AC	rs61839660	T	C	3405	0.4625	0.05656	4.05e-16	0.0192594	66.8266
ebi-a-GCST90001698	CD45RA+ CD28- CD8br AC	rs17642570	C	T	3408	150.2	18.37	4.15e-16	0.0192391	66.8139
ebi-a-GCST90001497	CD39+ secreting Treg %CD4 Treg	rs145557266	G	A	3437	0.7299	0.08928	4.09e-16	0.0190754	66.7983
ebi-a-GCST90001948	CD33 on CD33dim HLA DR+ CD11b+	rs78949787	T	C	1633	0.2922	0.03574	5.83e-16	0.0393226	66.7604
ebi-a-GCST90001698	CD45RA+ CD28- CD8br AC	rs185754925	G	A	3408	300.6	36.78	4.15e-16	0.0192232	66.7574
ebi-a-GCST90001650	HLA DR+ NK %CD3- lymphocyte	rs8025803	T	A	3596	-0.2729	0.0334	4.22e-16	0.0182266	66.7225
ebi-a-GCST90001500	Activated & resting Treg %CD4+	rs17583875	A	G	3437	1.827	0.2239	4.64e-16	0.0190045	66.5451
ebi-a-GCST90001698	CD45RA+ CD28- CD8br AC	rs185034429	A	C	3408	548.1	67.17	4.65e-16	0.0191631	66.5448
ebi-a-GCST90001508	CD25hi CD45RA+ CD4 not Treg %CD4+	rs11124653	A	C	3437	-0.2138	0.02624	5.23e-16	0.0189496	66.3491
ebi-a-GCST90001979	CD16 on CD14- CD16+ monocyte	rs2502806	G	A	3620	0.209	0.02566	5.19e-16	0.0179963	66.3039
ebi-a-GCST90001635	CD8dim NKT %lymphocyte	rs77738700	A	G	3668	-0.3205	0.03937	5.38e-16	0.0177468	66.2351
ebi-a-GCST90001496	CD39+ secreting Treg %secreting Treg	rs145557266	G	A	3437	0.7359	0.09042	5.55e-16	0.0189077	66.1997
ebi-a-GCST90001705	BAFF-R on IgD+ CD38-	rs5757678	T	C	3645	0.2107	0.02589	5.47e-16	0.0178462	66.1952
ebi-a-GCST90001698	CD45RA+ CD28- CD8br AC	rs146650864	A	G	3408	338.4	41.59	5.64e-16	0.0190558	66.1649
ebi-a-GCST90001821	IgD on IgD+ CD24-	rs28634695	A	G	3656	-0.2027	0.02492	5.7e-16	0.0177753	66.1262
ebi-a-GCST90001469	CD62L- myeloid DC %DC	rs71639910	A	G	3410	0.4169	0.05126	5.86e-16	0.0190287	66.1077
ebi-a-GCST90001720	BAFF-R on transitional	rs5757678	T	C	3655	0.2113	0.026	5.84e-16	0.0177495	66.0107
ebi-a-GCST90001698	CD45RA+ CD28- CD8br AC	rs138871895	C	T	3408	570.9	70.25	6.12e-16	0.0190104	66.0043
ebi-a-GCST90001698	CD45RA+ CD28- CD8br AC	rs132751	T	C	3408	417.3	51.4	6.59e-16	0.0189737	65.8742
ebi-a-GCST90002036	CD80 on CD62L+ myeloid DC	rs12199079	G	T	2871	0.2265	0.02793	7.54e-16	0.0223937	65.7191
ebi-a-GCST90001957	CD33 on CD33br HLA DR+ CD14-	rs7351079	G	A	1578	-0.3413	0.04213	1.07e-15	0.0399288	65.5449
ebi-a-GCST90001698	CD45RA+ CD28- CD8br AC	rs144104650	A	G	3408	591.4	73.04	7.8e-16	0.0188741	65.5219
ebi-a-GCST90001698	CD45RA+ CD28- CD8br AC	rs75391939	T	C	3408	416.6	51.47	7.89e-16	0.0188608	65.475
ebi-a-GCST90001762	CD20 on IgD+	rs4939384	G	A	3658	-0.2011	0.02485	7.9e-16	0.0175882	65.4536
ebi-a-GCST90001570	EM DN (CD4-CD8-) %DN	rs541367304	A	G	3427	-2.131	0.2634	8.22e-16	0.0187415	65.4157
ebi-a-GCST90001666	CD28+ CD45RA+ CD8dim AC	rs7583259	G	C	3408	0.1794	0.02218	8.34e-16	0.0188349	65.3833
ebi-a-GCST90001442	CD24+ CD27+ %lymphocyte	rs12874404	G	A	3656	0.2114	0.02614	8.09e-16	0.0175749	65.3674
ebi-a-GCST90001698	CD45RA+ CD28- CD8br AC	rs74565504	T	G	3408	442.9	54.79	8.69e-16	0.0188131	65.3061
ebi-a-GCST90001698	CD45RA+ CD28- CD8br AC	rs112529428	T	C	3408	345.5	42.75	8.74e-16	0.0188053	65.2783
ebi-a-GCST90001670	CD39+ CD8br %T cell	rs12778837	C	T	3440	0.2205	0.0273	9.08e-16	0.0186112	65.1988
ebi-a-GCST90001700	CD45RA+ CD28- CD8br %T cell	rs75993384	C	T	3425	38.22	4.737	9.73e-16	0.0186525	65.061
ebi-a-GCST90001698	CD45RA+ CD28- CD8br AC	rs114685875	A	G	3408	662.4	82.11	9.84e-16	0.0187385	65.042
ebi-a-GCST90001698	CD45RA+ CD28- CD8br AC	rs567695407	T	G	3408	181.6	22.52	1e-15	0.0187235	64.989
ebi-a-GCST90001483	CD39+ resting Treg AC	rs143132810	C	T	3405	0.6358	0.0789	1.07e-15	0.018714	64.8981
ebi-a-GCST90001491	CD39+ activated Treg %CD4 Treg	rs141018090	T	G	3437	0.4456	0.05532	1.08e-15	0.0185278	64.8445
ebi-a-GCST90001885	CD16-CD56 on HLA DR+ NK	rs78358948	A	G	2971	-0.3396	0.04218	1.17e-15	0.0213524	64.7783
ebi-a-GCST90001695	CD45RA- CD28- CD8br AC	rs138799468	T	C	3408	791.9	98.43	1.17e-15	0.0186387	64.689
ebi-a-GCST90001783	CD25 on IgD+ CD38br	rs709589	T	C	3656	-0.2486	0.03091	1.19e-15	0.0173853	64.6497
ebi-a-GCST90001698	CD45RA+ CD28- CD8br AC	rs75592465	T	G	3408	559.9	69.63	1.22e-15	0.0186194	64.6209
ebi-a-GCST90001646	NK %CD3- lymphocyte	rs9916257	T	G	3669	-0.1909	0.02375	1.21e-15	0.0173044	64.5725
ebi-a-GCST90001882	HVEM on CM CD8br	rs1886730	C	T	1247	0.3092	0.03847	2.1e-15	0.049253	64.4967
ebi-a-GCST90001768	CD24 on IgD+ CD38br	rs9398107	G	A	3655	-0.4386	0.0546	1.28e-15	0.0173486	64.4932
ebi-a-GCST90001911	CD45 on NK	rs6721978	C	T	3113	0.2237	0.02785	1.34e-15	0.0203046	64.4766
ebi-a-GCST90001495	CD39+ secreting Treg AC	rs11188757	C	A	3405	-0.2549	0.03174	1.33e-15	0.0185892	64.4571
ebi-a-GCST90002108	HLA DR on CD33br HLA DR+ CD14-	rs523727	G	A	1579	-0.3524	0.04389	1.89e-15	0.0392265	64.3858
ebi-a-GCST90001494	Secreting Treg %CD4	rs7893324	C	T	3437	0.2816	0.03509	1.37e-15	0.0183932	64.3644
ebi-a-GCST90001604	T cell %lymphocyte	rs9916257	T	G	3669	0.1918	0.02391	1.41e-15	0.0172361	64.3134
ebi-a-GCST90001954	CD33 on basophil	rs111695695	A	C	1555	-0.5454	0.06799	2.04e-15	0.0397374	64.266
ebi-a-GCST90002058	CD8 on CD8br	rs1050420	T	C	3113	0.2317	0.02892	1.58e-15	0.0202028	64.147
ebi-a-GCST90001698	CD45RA+ CD28- CD8br AC	rs7254864	A	G	3408	643.8	80.36	1.54e-15	0.018485	64.1456
ebi-a-GCST90001698	CD45RA+ CD28- CD8br AC	rs79518488	C	T	3408	857.2	107	1.53e-15	0.0184839	64.1419
ebi-a-GCST90001987	CD64 on CD14+ CD16- monocyte	rs144823175	G	C	3622	0.8884	0.1109	1.51e-15	0.0174092	64.1378
ebi-a-GCST90002014	CCR2 on CD62L+ myeloid DC	rs35587265	G	A	2870	-0.4732	0.05907	1.64e-15	0.0218711	64.1288
ebi-a-GCST90001514	HSC AC	rs74529033	G	A	1858	1.453	0.1814	2e-15	0.0333785	64.0898
ebi-a-GCST90001700	CD45RA+ CD28- CD8br %T cell	rs12499962	G	A	3425	25.15	3.141	1.59e-15	0.0183749	64.0747
ebi-a-GCST90001698	CD45RA+ CD28- CD8br AC	rs61784602	C	T	3408	360.9	45.09	1.62e-15	0.0184512	64.0263
ebi-a-GCST90001804	CD27 on IgD- CD38dim	rs11086984	T	C	3657	0.2742	0.03426	1.59e-15	0.0172145	64.021
ebi-a-GCST90002121	CD8 on CD39+ CD8br	rs72847706	C	T	2915	-0.2551	0.03189	1.8e-15	0.0214804	63.9461
ebi-a-GCST90001599	DN (CD4-CD8-) %T cell	rs7569868	T	C	3668	0.246	0.03076	1.7e-15	0.017138	63.9235
ebi-a-GCST90001956	CD33 on CD33br HLA DR+	rs7351079	G	A	1579	-0.3366	0.04212	2.54e-15	0.0388732	63.7824
ebi-a-GCST90001752	CD20 on IgD+ CD38dim	rs62405562	G	A	3657	0.2285	0.02861	1.82e-15	0.0171436	63.7528
ebi-a-GCST90001808	CD27 on sw mem	rs147714617	T	C	3657	0.299	0.03747	1.93e-15	0.0171141	63.6411
ebi-a-GCST90001648	HLA DR+ NK AC	rs8025803	T	A	3580	-0.2666	0.03341	1.99e-15	0.0174754	63.6392
ebi-a-GCST90001698	CD45RA+ CD28- CD8br AC	rs150889386	C	T	3408	829.8	104	2.04e-15	0.0183376	63.6246
ebi-a-GCST90001698	CD45RA+ CD28- CD8br AC	rs74932477	A	G	3408	658.4	82.54	2.02e-15	0.0183281	63.591
ebi-a-GCST90001647	NK %lymphocyte	rs10512469	T	C	3669	0.249	0.03122	1.98e-15	0.017042	63.5764
ebi-a-GCST90001519	CD33br HLA DR+ CD14- %CD33br HLA DR+	rs7245846	A	G	1858	-0.3128	0.03922	2.63e-15	0.0331019	63.5405
ebi-a-GCST90001808	CD27 on sw mem	rs11086984	T	C	3657	0.2761	0.03467	2.23e-15	0.0170464	63.3852
ebi-a-GCST90002040	CD80 on granulocyte	rs12675298	A	G	2850	-0.6716	0.08441	2.54e-15	0.0217294	63.2599
ebi-a-GCST90001695	CD45RA- CD28- CD8br AC	rs138829583	A	G	3408	463.8	58.31	2.46e-15	0.0182258	63.2296
ebi-a-GCST90001956	CD33 on CD33br HLA DR+	rs78949787	T	C	1579	0.2938	0.03696	3.54e-15	0.0384784	63.1087
ebi-a-GCST90001698	CD45RA+ CD28- CD8br AC	rs74322543	G	A	3408	658.4	82.87	2.61e-15	0.0181851	63.0856
ebi-a-GCST90001802	CD27 on IgD- CD38-	rs1801274	G	A	3657	-0.2111	0.02661	2.77e-15	0.0169181	62.8998
ebi-a-GCST90001798	CD27 on CD24+ CD27+	rs25680	A	G	3657	-0.2616	0.03299	2.86e-15	0.0169037	62.8454
ebi-a-GCST90001883	CD16-CD56 on NKT	rs117147408	G	A	3113	0.6523	0.08226	3.03e-15	0.0197995	62.8403
ebi-a-GCST90002030	CD39 on CD39+ activated Treg	rs114844216	C	T	2920	0.5168	0.06518	3.09e-15	0.0210757	62.823
ebi-a-GCST90001957	CD33 on CD33br HLA DR+ CD14-	rs78949787	T	C	1578	0.2935	0.03701	4.12e-15	0.0383265	62.8098
ebi-a-GCST90001489	CD39+ activated Treg AC	rs11188757	C	A	3405	-0.2494	0.03146	3.06e-15	0.0181224	62.8088
ebi-a-GCST90001700	CD45RA+ CD28- CD8br %T cell	rs150885241	A	G	3425	31.1	3.924	3.08e-15	0.0180098	62.7782
ebi-a-GCST90001597	CD8dim %T cell	rs139249541	G	A	3668	0.5664	0.07147	2.99e-15	0.0168343	62.7714
ebi-a-GCST90001759	CD20 on naive-mature B cell	rs1941018	G	A	3657	-0.1965	0.02481	3.16e-15	0.016864	62.6952
ebi-a-GCST90002106	HLA DR on DC	rs362522	T	C	2871	0.3225	0.04073	3.42e-15	0.0213705	62.651
ebi-a-GCST90002066	CD4 on activated Treg	rs11615628	A	G	2920	-0.2479	0.03131	3.36e-15	0.0210174	62.6454
ebi-a-GCST90001547	TD CD4+ %T cell	rs113243185	C	G	3427	0.2854	0.03605	3.28e-15	0.0179602	62.6389
ebi-a-GCST90001841	CD3 on CM CD4+	rs4657649	C	T	2912	0.4895	0.06186	3.56e-15	0.0210501	62.573
ebi-a-GCST90002060	CD8 on HLA DR+ CD8br	rs3020726	G	A	3060	-0.3008	0.03802	3.53e-15	0.0200455	62.5529
ebi-a-GCST90001450	CD62L- monocyte AC	rs4987369	T	G	3019	0.2378	0.03006	3.61e-15	0.0203082	62.54
ebi-a-GCST90001790	CD25 on memory B cell	rs4747882	T	A	3657	-0.2133	0.02697	3.35e-15	0.0168163	62.5147
ebi-a-GCST90001786	CD25 on IgD- CD27-	rs41295093	A	G	3651	0.3186	0.0403	3.5e-15	0.0168305	62.466
ebi-a-GCST90001955	CD33 on Im MDSC	rs7351079	G	A	1554	-0.3351	0.0424	5.07e-15	0.0386413	62.3818
ebi-a-GCST90002007	HLA DR on CD14+ CD16+ monocyte	rs62395272	T	C	3618	-0.2623	0.03321	3.77e-15	0.0169499	62.3474
ebi-a-GCST90002001	CD64 on CD14- CD16-	rs150145799	C	T	3622	0.2881	0.0365	3.92e-15	0.0169101	62.2674
ebi-a-GCST90001698	CD45RA+ CD28- CD8br AC	rs113122796	G	C	3408	403.5	51.12	3.95e-15	0.017953	62.2659
ebi-a-GCST90002116	HLA DR on B cell	rs111983490	A	G	3060	-0.3007	0.03814	4.36e-15	0.019909	62.1186
ebi-a-GCST90001892	CD28 on CD39+ CD4+	rs12778618	C	T	2920	0.5196	0.06591	4.44e-15	0.0208404	62.1066
ebi-a-GCST90001698	CD45RA+ CD28- CD8br AC	rs78703636	C	T	3408	1057	134.1	4.18e-15	0.0179039	62.0923
ebi-a-GCST90001992	CCR2 on CD14+ CD16+ monocyte	rs115383270	A	G	3618	0.2574	0.03268	4.42e-15	0.0168578	62.003
ebi-a-GCST90001695	CD45RA- CD28- CD8br AC	rs55881385	T	G	3408	721.2	91.57	4.5e-15	0.0178761	61.9941
ebi-a-GCST90002105	HLA DR on plasmacytoid DC	rs29221	G	C	2872	0.3186	0.04046	4.83e-15	0.0211339	61.9637
ebi-a-GCST90001711	BAFF-R on IgD- CD27-	rs528009599	A	G	3657	-0.9649	0.1226	4.54e-15	0.0166558	61.9079
ebi-a-GCST90001946	CD33 on CD14+ monocyte	rs78949787	T	C	1634	0.2828	0.03593	6.32e-15	0.0365284	61.8746
ebi-a-GCST90001627	HLA DR+ CD8br AC	rs9378213	G	T	3579	0.2434	0.03098	5.16e-15	0.0169547	61.693
ebi-a-GCST90001497	CD39+ secreting Treg %CD4 Treg	rs7910217	A	G	3437	0.2468	0.03142	5.28e-15	0.0176348	61.6631
ebi-a-GCST90001896	CD28 on CD28+ CD45RA+ CD8br	rs78307830	C	G	2920	0.4819	0.06136	5.64e-15	0.0206863	61.6376
ebi-a-GCST90002078	SSC-A on granulocyte	rs42031	T	A	3112	-0.2389	0.03042	5.55e-15	0.0194335	61.636
ebi-a-GCST90001622	NKT %T cell	rs117147408	G	A	3669	0.6063	0.07722	5.37e-15	0.0165246	61.6139
ebi-a-GCST90001698	CD45RA+ CD28- CD8br AC	rs73966235	T	A	3408	362.8	46.21	5.51e-15	0.0177655	61.6038
ebi-a-GCST90001698	CD45RA+ CD28- CD8br AC	rs76679968	T	C	3408	634.9	80.9	5.64e-15	0.0177515	61.5543
ebi-a-GCST90001698	CD45RA+ CD28- CD8br AC	rs78100215	A	G	3408	352	44.95	6.36e-15	0.0176759	61.2874
ebi-a-GCST90001698	CD45RA+ CD28- CD8br AC	rs80334718	G	A	3408	391.1	49.95	6.43e-15	0.017671	61.2703
ebi-a-GCST90001806	CD27 on unsw mem	rs25680	A	G	3656	-0.2612	0.03338	6.6e-15	0.0164723	61.1978
ebi-a-GCST90001707	BAFF-R on IgD+ CD38- unsw mem	rs11090614	G	A	1837	-0.3049	0.03896	8.45e-15	0.0322645	61.1792
ebi-a-GCST90002055	CD8 on naive CD8br	rs4081559	T	C	2910	0.2396	0.03063	7.3e-15	0.0205944	61.1478
ebi-a-GCST90001480	Resting Treg AC	rs17583875	A	G	3405	1.651	0.2111	6.94e-15	0.0176469	61.1311
ebi-a-GCST90002073	SSC-A on monocyte	rs1152928	G	A	2850	-0.8234	0.1053	7.27e-15	0.021004	61.1027
ebi-a-GCST90001672	CD39+ CD8br AC	rs12778797	C	T	3408	0.2118	0.0271	7.19e-15	0.0176075	61.0462
ebi-a-GCST90001698	CD45RA+ CD28- CD8br AC	rs4821845	T	C	3408	-659.9	84.5	7.6e-15	0.0175809	60.952
ebi-a-GCST90001658	CD39+ CD4+ %T cell	rs145557266	G	A	3440	0.6746	0.08639	7.61e-15	0.0174171	60.9415
ebi-a-GCST90001698	CD45RA+ CD28- CD8br AC	rs548679517	C	A	3408	366	46.88	7.76e-15	0.0175707	60.9161
ebi-a-GCST90001698	CD45RA+ CD28- CD8br AC	rs1508064	T	C	3408	163.3	20.92	7.76e-15	0.0175652	60.8967
ebi-a-GCST90001988	HLA DR on CD14+ CD16- monocyte	rs80032720	A	G	3629	0.4253	0.0545	7.76e-15	0.0165038	60.8637
ebi-a-GCST90001838	CD3 on naive CD8br	rs4657649	C	T	2910	0.4823	0.06189	9.11e-15	0.0204423	60.6869
ebi-a-GCST90001573	TD DN (CD4-CD8-) %DN	rs541367304	A	G	3427	2.048	0.2632	9.53e-15	0.0173607	60.511
ebi-a-GCST90001819	CD38 on transitional	rs149852991	T	G	3657	-0.5334	0.06859	9.69e-15	0.0162681	60.4431
ebi-a-GCST90001561	CD45RA+ CD8br %CD8br	rs28578699	C	A	3427	0.174	0.02238	9.93e-15	0.0173329	60.4122
ebi-a-GCST90001698	CD45RA+ CD28- CD8br AC	rs113699161	A	G	3408	337.1	43.36	9.91e-15	0.0174263	60.4065
ebi-a-GCST90002006	CD64 on monocyte	rs144823175	G	C	3622	0.8668	0.1115	1.01e-14	0.0164117	60.4016
ebi-a-GCST90001706	BAFF-R on IgD+ CD38- naive	rs117705111	A	G	1837	-0.7129	0.09169	1.25e-14	0.0318598	60.3865
ebi-a-GCST90001570	EM DN (CD4-CD8-) %DN	rs6729180	T	C	3427	-0.2034	0.0262	1.09e-14	0.0172828	60.2346
ebi-a-GCST90001698	CD45RA+ CD28- CD8br AC	rs377446032	G	T	3408	419.8	54.08	1.09e-14	0.017374	60.2222
ebi-a-GCST90001698	CD45RA+ CD28- CD8br AC	rs2496150	G	A	3408	-388.2	50.03	1.11e-14	0.0173598	60.1721
ebi-a-GCST90001947	CD33 on CD33br HLA DR+ CD14dim	rs78949787	T	C	1577	0.2876	0.03706	1.51e-14	0.036784	60.1473
ebi-a-GCST90001792	CD25 on unsw mem	rs4747882	T	A	3657	-0.2093	0.02699	1.14e-14	0.016178	60.1029
ebi-a-GCST90001804	CD27 on IgD- CD38dim	rs1801274	G	A	3657	-0.2036	0.02626	1.14e-14	0.0161719	60.0798
ebi-a-GCST90001698	CD45RA+ CD28- CD8br AC	rs145250558	C	G	3408	378.7	48.86	1.18e-14	0.0173219	60.0383
ebi-a-GCST90001946	CD33 on CD14+ monocyte	rs558625031	A	G	1634	-0.6341	0.08187	1.67e-14	0.0354124	59.9148
ebi-a-GCST90001698	CD45RA+ CD28- CD8br AC	rs77577050	T	G	3408	322	41.59	1.29e-14	0.0172847	59.9072
ebi-a-GCST90001961	CD25 on CD39+ CD4+	rs7079761	A	G	2920	-0.4818	0.06227	1.39e-14	0.02009	59.8244
ebi-a-GCST90002119	CD8 on CD28+ CD45RA+ CD8br	rs130065	A	G	2920	-0.3127	0.04043	1.42e-14	0.0200751	59.7793
ebi-a-GCST90001695	CD45RA- CD28- CD8br AC	rs183382760	C	A	3408	1005	130	1.39e-14	0.0172344	59.7297
ebi-a-GCST90001698	CD45RA+ CD28- CD8br AC	rs117555426	C	A	3408	414.6	53.64	1.41e-14	0.017228	59.7071
ebi-a-GCST90001496	CD39+ secreting Treg %secreting Treg	rs7910217	A	G	3437	0.2459	0.03182	1.42e-14	0.0170787	59.6848
ebi-a-GCST90001711	BAFF-R on IgD- CD27-	rs113530150	T	C	3657	-0.3778	0.04889	1.4e-14	0.0160666	59.6824
ebi-a-GCST90001880	HVEM on CD45RA- CD4+	rs1886730	C	T	1247	0.3004	0.03886	2.17e-14	0.0457298	59.6619
ebi-a-GCST90001516	Im MDSC %CD33dim HLA DR- CD66b-	rs2455069	G	A	1857	0.2522	0.03266	1.86e-14	0.0311114	59.5648
ebi-a-GCST90001698	CD45RA+ CD28- CD8br AC	rs142869493	T	C	3408	394.5	51.12	1.55e-14	0.0171747	59.5192
ebi-a-GCST90002063	CD4 on CD4 Treg	rs11615628	A	G	2920	-0.2417	0.03133	1.66e-14	0.019975	59.4751
ebi-a-GCST90002010	HLA DR on monocyte	rs62395272	T	C	3629	-0.2546	0.03302	1.61e-14	0.0161183	59.4187
ebi-a-GCST90001499	Activated & resting Treg % CD4 Treg	rs116794175	C	T	3437	1.427	0.1851	1.62e-14	0.0169985	59.3994
ebi-a-GCST90001468	CD62L- myeloid DC AC	rs71639910	A	G	3387	0.401	0.05202	1.66e-14	0.0172417	59.387
ebi-a-GCST90001698	CD45RA+ CD28- CD8br AC	rs189369117	T	C	3408	358.2	46.47	1.67e-14	0.0171356	59.3815
ebi-a-GCST90001477	HLA DR++ monocyte AC	rs9275271	C	T	3579	0.2356	0.03057	1.67e-14	0.0163249	59.3631
ebi-a-GCST90002040	CD80 on granulocyte	rs2981398	G	A	2850	-0.2231	0.02895	1.77e-14	0.0204127	59.3468
ebi-a-GCST90001885	CD16-CD56 on HLA DR+ NK	rs147640330	C	T	2971	0.2402	0.03117	1.79e-14	0.0195963	59.3444
ebi-a-GCST90001475	HLA DR++ monocyte %monocyte	rs9271768	G	A	3595	-0.2475	0.03213	1.68e-14	0.0162375	59.3044
ebi-a-GCST90001819	CD38 on transitional	rs115062208	G	A	3657	-0.912	0.1184	1.69e-14	0.0159651	59.2992
ebi-a-GCST90001574	TD DN (CD4-CD8-) %T cell	rs6729180	T	C	3427	0.202	0.02624	1.78e-14	0.0169987	59.2272
ebi-a-GCST90001947	CD33 on CD33br HLA DR+ CD14dim	rs7351079	G	A	1577	-0.326	0.04234	2.43e-14	0.0362306	59.2083
ebi-a-GCST90001493	Secreting Treg % CD4 Treg	rs116794175	C	T	3437	-1.417	0.1841	1.78e-14	0.0169446	59.2079
ebi-a-GCST90002005	CD16 on CD14+ CD16+ monocyte	rs71639910	A	G	3617	-0.3755	0.0488	1.83e-14	0.0161057	59.1752
ebi-a-GCST90001987	CD64 on CD14+ CD16- monocyte	rs116275309	A	G	3622	0.8426	0.1098	2.16e-14	0.0159987	58.857
ebi-a-GCST90001697	CD45RA- CD28- CD8br %T cell	rs62488802	T	C	3425	29.98	3.911	2.31e-14	0.0168671	58.7265
ebi-a-GCST90001840	CD3 on TD CD8br	rs2949669	T	C	2911	0.2073	0.02706	2.49e-14	0.0197621	58.6468
ebi-a-GCST90001990	CD64 on CD14- CD16+ monocyte	rs150145799	C	T	3614	0.2869	0.03746	2.36e-14	0.0159715	58.6253
ebi-a-GCST90001698	CD45RA+ CD28- CD8br AC	rs116510159	C	A	3408	297	38.79	2.47e-14	0.0169109	58.5893
ebi-a-GCST90001698	CD45RA+ CD28- CD8br AC	rs117177255	T	C	3408	255.1	33.32	2.52e-14	0.0169085	58.5809
ebi-a-GCST90001698	CD45RA+ CD28- CD8br AC	rs75760272	A	G	3408	348.1	45.47	2.5e-14	0.0169065	58.5738
ebi-a-GCST90001613	DN (CD4-CD8-) %leukocyte	rs7569868	T	C	3668	0.2327	0.0304	2.49e-14	0.0157229	58.561
ebi-a-GCST90001698	CD45RA+ CD28- CD8br AC	rs78470553	A	G	3408	132.5	17.32	2.61e-14	0.0168827	58.4899
ebi-a-GCST90001934	CD25 on CD45RA+ CD4 not Treg	rs10905719	A	G	3435	0.2281	0.02982	2.56e-14	0.0167484	58.4766
ebi-a-GCST90001698	CD45RA+ CD28- CD8br AC	rs72810820	T	C	3408	584.7	76.44	2.6e-14	0.0168784	58.475
ebi-a-GCST90001929	CD127 on CD28+ CD45RA+ CD8br	rs66570838	A	T	2920	-0.3173	0.04155	3e-14	0.0195807	58.2774
ebi-a-GCST90001546	TD CD4+ %CD4+	rs113243185	C	G	3427	0.2773	0.03632	2.88e-14	0.0167251	58.2579
ebi-a-GCST90001883	CD16-CD56 on NKT	rs9488834	A	G	3113	0.4911	0.06437	3.12e-14	0.0183547	58.1693
ebi-a-GCST90001815	CD38 on IgD- CD38dim	rs115062208	G	A	3657	-0.8942	0.1174	3.34e-14	0.0156161	57.9823
ebi-a-GCST90001535	CD45RA- CD4+ %CD4+	rs146620586	T	G	3427	-2.021	0.2655	3.46e-14	0.0166268	57.9095
ebi-a-GCST90001698	CD45RA+ CD28- CD8br AC	rs34000508	T	C	3408	164.3	21.61	3.68e-14	0.0166787	57.7711
ebi-a-GCST90001875	HVEM on CD4+	rs1886730	C	T	1247	0.2928	0.0385	5.64e-14	0.0443265	57.7462
ebi-a-GCST90001700	CD45RA+ CD28- CD8br %T cell	rs79647440	T	C	3425	37.38	4.922	3.94e-14	0.0165608	57.6424
ebi-a-GCST90001991	HLA DR on CD14+ monocyte	rs80032720	A	G	3629	0.4142	0.05456	3.97e-14	0.015633	57.6013
ebi-a-GCST90002072	SSC-A on plasmacytoid DC	rs2903918	G	C	2872	-0.2195	0.02892	4.31e-14	0.0196636	57.5665
ebi-a-GCST90001842	CD3 on Naive CD4+	rs61814872	T	C	2910	0.3354	0.04422	4.48e-14	0.0193862	57.4897
ebi-a-GCST90001884	CD16-CD56 on NK	rs111579151	T	C	3113	-0.5632	0.07427	4.45e-14	0.0181372	57.4671
ebi-a-GCST90001597	CD8dim %T cell	rs79086781	T	C	3668	0.4888	0.06448	4.31e-14	0.0154252	57.4348
ebi-a-GCST90001531	CD33dim HLA DR- AC	rs78744187	T	C	1856	-0.5108	0.06739	5.44e-14	0.0300257	57.3908
ebi-a-GCST90001703	BAFF-R on IgD+ CD24+	rs117086217	G	A	3657	-0.5093	0.06721	4.42e-14	0.0154592	57.3908
ebi-a-GCST90001697	CD45RA- CD28- CD8br %T cell	rs117428784	A	C	3425	24.71	3.261	4.54e-14	0.0164878	57.3839
ebi-a-GCST90002102	CD45RA on resting Treg	rs11579717	A	G	2919	1.499	0.1979	4.74e-14	0.0192763	57.3342
ebi-a-GCST90001698	CD45RA+ CD28- CD8br AC	rs144275943	G	T	3408	730	96.39	4.65e-14	0.0165514	57.3227
ebi-a-GCST90002104	HLA DR on myeloid DC	rs29221	G	C	2872	0.3075	0.04061	4.99e-14	0.0195729	57.2957
ebi-a-GCST90001698	CD45RA+ CD28- CD8br AC	rs112973846	G	A	3408	386.6	51.06	4.77e-14	0.0165431	57.2937
ebi-a-GCST90001695	CD45RA- CD28- CD8br AC	rs140963286	T	C	3408	760.9	100.5	4.68e-14	0.0165417	57.2886
ebi-a-GCST90001484	CD39+ resting Treg %resting Treg	rs12778837	C	T	3437	0.2009	0.02654	4.85e-14	0.0163983	57.2671
ebi-a-GCST90001710	BAFF-R on IgD- CD24-	rs113530150	T	C	3657	-0.3712	0.04904	4.73e-14	0.0154255	57.2634
ebi-a-GCST90001698	CD45RA+ CD28- CD8br AC	rs73116391	G	T	3408	204.6	27.04	4.93e-14	0.016522	57.2194
ebi-a-GCST90001698	CD45RA+ CD28- CD8br AC	rs76385522	T	C	3408	335	44.28	4.92e-14	0.0165174	57.2031
ebi-a-GCST90001698	CD45RA+ CD28- CD8br AC	rs75561723	T	C	3408	353	46.68	5.07e-14	0.0165029	57.1522
ebi-a-GCST90001695	CD45RA- CD28- CD8br AC	rs16864501	A	G	3408	760.5	100.6	5.25e-14	0.0164923	57.1147
ebi-a-GCST90001715	BAFF-R on memory B cell	rs117086217	G	A	3657	-0.5069	0.06712	5.39e-14	0.0153566	57.0037
ebi-a-GCST90001698	CD45RA+ CD28- CD8br AC	rs143435133	A	G	3408	279.2	36.97	5.42e-14	0.0164598	57.0003
ebi-a-GCST90001698	CD45RA+ CD28- CD8br AC	rs73206236	A	G	3408	130.7	17.31	5.64e-14	0.0164533	56.9773
ebi-a-GCST90001412	IgD+ CD24+ AC	rs12874404	G	A	3656	0.1963	0.02601	5.62e-14	0.0153405	56.9275
ebi-a-GCST90001698	CD45RA+ CD28- CD8br AC	rs572954905	G	C	3408	366.1	48.63	6.56e-14	0.0163579	56.6417
ebi-a-GCST90002056	CD8 on EM CD8br	rs3020726	G	A	2912	-0.2979	0.03961	7.15e-14	0.019054	56.524
ebi-a-GCST90001525	CD33dim HLA DR+ CD11b+ AC	rs1801274	G	A	1858	0.2617	0.03479	8.34e-14	0.0295545	56.5237
ebi-a-GCST90001698	CD45RA+ CD28- CD8br AC	rs115677012	T	C	3408	315.7	41.99	7.06e-14	0.016316	56.494
ebi-a-GCST90001763	CD20 on transitional	rs7939177	T	C	3657	-0.1877	0.02497	7.12e-14	0.0152162	56.4747
ebi-a-GCST90002070	CD4 on activated & secreting Treg	rs11615628	A	G	2920	-0.2367	0.03149	7.48e-14	0.0189821	56.4617
ebi-a-GCST90001511	CD25hi CD45RA- CD4 not Treg %CD4+	rs17583875	A	G	3437	-1.737	0.2311	7.08e-14	0.0161711	56.4608
ebi-a-GCST90001698	CD45RA+ CD28- CD8br AC	rs146756366	T	C	3408	313.5	41.76	7.66e-14	0.0162679	56.3247
ebi-a-GCST90001695	CD45RA- CD28- CD8br AC	rs148658406	T	C	3408	751.4	100.1	7.82e-14	0.016265	56.3144
ebi-a-GCST90001532	Basophil AC	rs78744187	T	C	1857	-0.5045	0.06722	9.46e-14	0.0294399	56.2675
ebi-a-GCST90001955	CD33 on Im MDSC	rs111695695	A	C	1554	-0.5128	0.06836	1.06e-13	0.0349456	56.1995
ebi-a-GCST90002081	SSC-A on CD4+	rs9271536	T	A	3113	-0.2591	0.03458	8.85e-14	0.0177151	56.1055
ebi-a-GCST90001572	TD DN (CD4-CD8-) AC	rs6729180	T	C	3395	0.1948	0.026	8.39e-14	0.0162656	56.1016
ebi-a-GCST90001698	CD45RA+ CD28- CD8br AC	rs536434085	T	C	3408	286.8	38.31	8.99e-14	0.016179	56.0117
ebi-a-GCST90001953	CD33 on CD33dim HLA DR-	rs138712525	A	G	1558	0.3426	0.04579	1.22e-13	0.0346845	55.9082
ebi-a-GCST90001698	CD45RA+ CD28- CD8br AC	rs180716798	C	A	3408	282.9	37.84	9.6e-14	0.0161361	55.861
ebi-a-GCST90001806	CD27 on unsw mem	rs75918255	A	G	3656	0.5086	0.06804	9.62e-14	0.0150533	55.8453
ebi-a-GCST90002003	CCR2 on CD14- CD16-	rs762789	A	G	3629	-0.1859	0.02487	9.48e-14	0.015163	55.8429
ebi-a-GCST90001954	CD33 on basophil	rs79377141	A	G	1555	0.3421	0.04576	1.26e-13	0.0346951	55.8181
ebi-a-GCST90001664	CD28+ CD45RA+ CD8dim %T cell	rs11579717	A	G	3440	1.303	0.1744	1.02e-13	0.0159679	55.7883
ebi-a-GCST90002099	CD4RA on TD CD4+	rs7559619	G	A	2903	-0.2144	0.02871	1.09e-13	0.0188483	55.7293
ebi-a-GCST90002105	HLA DR on plasmacytoid DC	rs11644019	T	C	2872	-0.291	0.03898	1.1e-13	0.0190358	55.6929
ebi-a-GCST90001826	IgD on unsw mem	rs9267517	A	G	3636	-0.2671	0.03579	1.06e-13	0.0150868	55.6654
ebi-a-GCST90001698	CD45RA+ CD28- CD8br AC	rs146937045	G	T	3408	399.5	53.53	1.07e-13	0.0160805	55.6652
ebi-a-GCST90001798	CD27 on CD24+ CD27+	rs75918255	A	G	3657	0.5011	0.06717	1.07e-13	0.0149904	55.6238
ebi-a-GCST90001702	BAFF-R on CD24+ CD27+	rs117086217	G	A	3657	-0.5014	0.06723	1.08e-13	0.0149817	55.591
ebi-a-GCST90001533	Basophil %CD33dim HLA DR- CD66b-	rs7351079	G	A	1857	-0.2756	0.03696	1.37e-13	0.0290717	55.5426
ebi-a-GCST90002006	CD64 on monocyte	rs116275309	A	G	3622	0.8229	0.1104	1.15e-13	0.0151076	55.5285
ebi-a-GCST90001717	BAFF-R on unsw mem	rs117086217	G	A	3657	-0.5	0.06715	1.2e-13	0.0149344	55.4128
ebi-a-GCST90001955	CD33 on Im MDSC	rs75773078	A	G	1554	-0.5252	0.07057	1.64e-13	0.0344151	55.3159
ebi-a-GCST90001698	CD45RA+ CD28- CD8br AC	rs74620549	T	A	3408	363.6	48.88	1.28e-13	0.0159768	55.3007
ebi-a-GCST90001876	HVEM on CM CD4+	rs1886730	C	T	1247	0.2857	0.03841	1.91e-13	0.0424827	55.2376
ebi-a-GCST90001798	CD27 on CD24+ CD27+	rs11086984	T	C	3657	0.256	0.03444	1.3e-13	0.0148839	55.2225
ebi-a-GCST90001509	CD25hi CD45RA+ CD4 not Treg %T cell	rs11124653	A	C	3437	-0.1952	0.02627	1.36e-13	0.0158103	55.1806
ebi-a-GCST90001503	Activated & secreting Treg %CD4+	rs61839660	T	C	3437	0.4097	0.05516	1.38e-13	0.0157975	55.1354
ebi-a-GCST90002067	CD4 on CD39+ activated Treg	rs2253487	A	G	2920	0.2209	0.02974	1.42e-13	0.0185438	55.133
ebi-a-GCST90002119	CD8 on CD28+ CD45RA+ CD8br	rs6903896	A	G	2920	-0.3411	0.04595	1.49e-13	0.0185221	55.0674
ebi-a-GCST90001698	CD45RA+ CD28- CD8br AC	rs151246819	A	G	3408	331.7	44.7	1.46e-13	0.0159007	55.0327
ebi-a-GCST90002014	CCR2 on CD62L+ myeloid DC	rs6687275	G	T	2870	0.2327	0.03137	1.56e-13	0.018812	54.9871
ebi-a-GCST90001485	CD39+ resting Treg % CD4 Treg	rs12778837	C	T	3437	0.1965	0.02651	1.55e-13	0.015734	54.9102
ebi-a-GCST90002073	SSC-A on monocyte	rs75994780	A	G	2850	-0.4161	0.05614	1.63e-13	0.018911	54.8966
ebi-a-GCST90001700	CD45RA+ CD28- CD8br %T cell	rs137942933	T	G	3425	23.37	3.154	1.58e-13	0.0157771	54.8707
ebi-a-GCST90001986	CD14 on CD14+ CD16- monocyte	rs58027502	T	C	3629	-0.2591	0.03497	1.57e-13	0.0149017	54.8661
ebi-a-GCST90002099	CD4RA on TD CD4+	rs541367304	A	G	2903	2.073	0.2799	1.7e-13	0.0185446	54.8143
ebi-a-GCST90001746	CD20 on IgD+ CD24+	rs55809481	C	T	3657	-0.2125	0.0287	1.61e-13	0.0147695	54.7919
ebi-a-GCST90001813	CD38 on IgD+ CD38dim	rs115062208	G	A	3654	-0.8972	0.1213	1.71e-13	0.0147514	54.6788
ebi-a-GCST90001894	CD28 on CD28+ CD4+	rs72928038	A	G	2920	0.2512	0.03397	1.84e-13	0.0183826	54.645
ebi-a-GCST90001536	CD45RA- CD4+ %T cell	rs146620586	T	G	3427	-1.991	0.2693	1.78e-13	0.0156994	54.6281
ebi-a-GCST90001795	CD25 on transitional	rs62626323	A	C	3657	0.2969	0.04016	1.78e-13	0.0147253	54.6255
ebi-a-GCST90001485	CD39+ resting Treg % CD4 Treg	rs12712610	G	A	3437	0.201	0.02719	1.83e-13	0.015651	54.6161
ebi-a-GCST90001752	CD20 on IgD+ CD38dim	rs2066399	A	G	3657	0.2375	0.03213	1.75e-13	0.0147211	54.6095
ebi-a-GCST90001698	CD45RA+ CD28- CD8br AC	rs186400376	A	T	3408	386.5	52.34	1.91e-13	0.0157485	54.4975
ebi-a-GCST90001485	CD39+ resting Treg % CD4 Treg	rs182702572	A	C	3437	0.5464	0.07402	1.95e-13	0.0156067	54.4591
ebi-a-GCST90001699	CD45RA+ CD28- CD8br %CD8br	rs7559619	G	A	3425	-2.745	0.372	1.96e-13	0.0156491	54.4183
ebi-a-GCST90001460	Plasmacytoid DC AC	rs2164210	C	T	3374	0.1937	0.02628	2.12e-13	0.0158462	54.2939
ebi-a-GCST90001752	CD20 on IgD+ CD38dim	rs9270560	C	T	3657	-0.2177	0.02955	2.13e-13	0.0146244	54.2456
ebi-a-GCST90001932	CD127 on CD45RA+ CD4+	rs9271772	A	G	2920	0.2608	0.0354	2.23e-13	0.0182485	54.2389
ebi-a-GCST90001857	CD3 on activated & secreting Treg	rs12138291	A	G	2919	-0.2836	0.0385	2.28e-13	0.0182498	54.2242
ebi-a-GCST90001698	CD45RA+ CD28- CD8br AC	rs7130130	A	G	3408	342.1	46.48	2.29e-13	0.0156468	54.1401
ebi-a-GCST90001695	CD45RA- CD28- CD8br AC	rs192302673	T	C	3408	317.4	43.13	2.34e-13	0.0156426	54.1253
ebi-a-GCST90001698	CD45RA+ CD28- CD8br AC	rs77390603	A	C	3408	336.9	45.79	2.36e-13	0.0156357	54.1011
ebi-a-GCST90001955	CD33 on Im MDSC	rs79377141	A	G	1554	0.3376	0.0459	3.07e-13	0.0336409	54.0282
ebi-a-GCST90002074	SSC-A on CD14+ monocyte	rs1152928	G	A	3112	-0.7519	0.1023	2.48e-13	0.017063	53.9871
ebi-a-GCST90001729	CD19 on IgD+ CD38br	rs113812519	G	A	3657	0.6788	0.09244	2.55e-13	0.0145305	53.8922
ebi-a-GCST90001540	Naive CD4+ AC	rs9271772	A	G	3395	0.2514	0.03424	2.62e-13	0.0156308	53.8775
ebi-a-GCST90001979	CD16 on CD14- CD16+ monocyte	rs6671271	A	G	3620	-0.5501	0.07499	2.7e-13	0.0146474	53.782
ebi-a-GCST90001878	HVEM on EM CD4+	rs2182176	A	G	1247	0.2882	0.03927	3.86e-13	0.0414034	53.7736
ebi-a-GCST90002077	SSC-A on HLA DR+ NK	rs115805162	T	C	2971	0.2464	0.03359	2.85e-13	0.0177895	53.7736
ebi-a-GCST90001908	CCR7 on naive CD8br	rs5020353	G	A	2910	-0.209	0.02852	3.01e-13	0.01812	53.6655
ebi-a-GCST90001697	CD45RA- CD28- CD8br %T cell	rs76343453	C	T	3425	10.98	1.499	2.98e-13	0.0154238	53.6226
ebi-a-GCST90001510	CD25hi CD45RA- CD4 not Treg AC	rs113435341	G	A	3405	-1.681	0.2295	3.03e-13	0.0155118	53.6185
ebi-a-GCST90001535	CD45RA- CD4+ %CD4+	rs12712610	G	A	3427	-0.1902	0.02599	3.13e-13	0.0153872	53.5248
ebi-a-GCST90001623	NKT %lymphocyte	rs117147408	G	A	3669	0.5685	0.07776	3.23e-13	0.0143588	53.421
ebi-a-GCST90001695	CD45RA- CD28- CD8br AC	rs151288286	A	T	3408	521.2	71.33	3.4e-13	0.0154246	53.3592
ebi-a-GCST90001424	IgD+ %Lymphocyte	rs12874404	G	A	3657	0.1898	0.02599	3.43e-13	0.0143737	53.3018
ebi-a-GCST90001864	CD3 on CD28+ CD45RA+ CD8br	rs4657649	C	T	2919	0.447	0.06122	3.64e-13	0.0179363	53.2759
ebi-a-GCST90001698	CD45RA+ CD28- CD8br AC	rs151035277	A	T	3408	310	42.47	3.59e-13	0.015393	53.2481
ebi-a-GCST90001698	CD45RA+ CD28- CD8br AC	rs10122523	A	G	3408	359.1	49.2	3.58e-13	0.0153909	53.2409
ebi-a-GCST90001761	CD20 on sw mem	rs10501383	T	C	3657	-0.2991	0.04099	3.61e-13	0.0143507	53.2157
ebi-a-GCST90001853	CD3 on activated Treg	rs12138291	A	G	2919	-0.2802	0.0384	3.82e-13	0.0179139	53.2079
ebi-a-GCST90001712	BAFF-R on IgD- CD38-	rs117086217	G	A	3657	-0.4887	0.06701	3.73e-13	0.0143354	53.1579
ebi-a-GCST90001634	CD8dim NKT %T cell	rs115536607	T	C	3668	0.3978	0.05455	3.73e-13	0.0142909	53.15
ebi-a-GCST90001932	CD127 on CD45RA+ CD4+	rs1573735	T	C	2920	-0.2069	0.02839	4.02e-13	0.017864	53.0753
ebi-a-GCST90001695	CD45RA- CD28- CD8br AC	rs75420474	C	T	3408	538.9	73.99	4.03e-13	0.0153272	53.017
ebi-a-GCST90001695	CD45RA- CD28- CD8br AC	rs141656121	T	A	3408	754.3	103.6	4.02e-13	0.0153167	52.9802
ebi-a-GCST90001698	CD45RA+ CD28- CD8br AC	rs150400236	T	C	3408	299.6	41.15	4.15e-13	0.0153159	52.9772
ebi-a-GCST90001698	CD45RA+ CD28- CD8br AC	rs12332976	A	G	3408	169.6	23.32	4.38e-13	0.0152829	52.8615
ebi-a-GCST90001718	BAFF-R on sw mem	rs117086217	G	A	3657	-0.4893	0.06729	4.34e-13	0.0142525	52.846
ebi-a-GCST90001698	CD45RA+ CD28- CD8br AC	rs3822406	T	A	3408	154.4	21.25	4.62e-13	0.0152546	52.7621
ebi-a-GCST90001743	CD20 on B cell	rs1941018	G	A	3660	-0.1808	0.02489	4.63e-13	0.0142118	52.7363
ebi-a-GCST90001604	T cell %lymphocyte	rs10512469	T	C	3669	-0.2345	0.03229	4.61e-13	0.0141711	52.7124
ebi-a-GCST90001824	IgD on IgD+ CD38br	rs2018404	T	C	3656	-0.2711	0.03734	4.69e-13	0.014213	52.6833
ebi-a-GCST90001546	TD CD4+ %CD4+	rs13024840	A	T	3427	0.2065	0.02846	4.89e-13	0.0151299	52.6159
ebi-a-GCST90001754	CD20 on IgD- CD27-	rs1883832	C	T	3657	-0.1869	0.02576	4.9e-13	0.0141904	52.6125
ebi-a-GCST90001871	HVEM on T cell	rs1886730	C	T	1247	0.2864	0.03948	7e-13	0.0404924	52.5406
ebi-a-GCST90001547	TD CD4+ %T cell	rs13024840	A	T	3427	0.2049	0.02827	5.23e-13	0.0150977	52.5024
ebi-a-GCST90001795	CD25 on transitional	rs709589	T	C	3657	-0.2255	0.03114	5.41e-13	0.0141367	52.4105
ebi-a-GCST90001729	CD19 on IgD+ CD38br	rs112417310	A	G	3657	0.6504	0.08983	5.43e-13	0.0141323	52.3939
ebi-a-GCST90001800	CD27 on IgD+ CD24+	rs75918255	A	G	3656	0.4946	0.06834	5.54e-13	0.0141245	52.3505
ebi-a-GCST90002009	HLA DR on CD14- CD16-	rs72502555	G	C	3629	0.2326	0.03214	5.53e-13	0.0142271	52.3466
ebi-a-GCST90001791	CD25 on naive-mature B cell	rs147487472	A	C	3657	0.4465	0.0617	5.6e-13	0.014118	52.3402
ebi-a-GCST90001612	CD8dim %leukocyte	rs79086781	T	C	3668	0.471	0.06515	5.86e-13	0.0140488	52.2367
ebi-a-GCST90002098	CD45RA on naive CD4+	rs147692482	T	C	2910	0.6089	0.08426	6.32e-13	0.0176292	52.1856
ebi-a-GCST90001481	Resting Treg % CD4 Treg	rs147071297	A	G	3437	1.292	0.1788	6.14e-13	0.0149645	52.184
ebi-a-GCST90001873	HVEM on EM CD8br	rs1886730	C	T	1247	0.2857	0.03952	8.55e-13	0.0402244	52.1782
ebi-a-GCST90001771	CD24 on memory B cell	rs2236073	A	G	3653	0.1799	0.0249	6e-13	0.0140881	52.1706
ebi-a-GCST90001612	CD8dim %leukocyte	rs139249541	G	A	3668	0.5228	0.07237	6.1e-13	0.0140278	52.1575
ebi-a-GCST90001790	CD25 on memory B cell	rs11598494	C	T	3657	-0.1768	0.02448	6.09e-13	0.0140626	52.132
ebi-a-GCST90001637	DN (CD4-CD8-) NKT %T cell	rs7569868	T	C	3668	0.2272	0.03147	6.35e-13	0.0140109	52.0938
ebi-a-GCST90001698	CD45RA+ CD28- CD8br AC	rs112137766	C	T	3408	292.3	40.49	6.43e-13	0.0150616	52.0843
ebi-a-GCST90001698	CD45RA+ CD28- CD8br AC	rs75438005	A	G	3408	939.1	130.1	6.41e-13	0.0150584	52.0732
ebi-a-GCST90001618	HLA DR+ T cell AC	rs68174286	T	C	3580	0.3263	0.04522	6.53e-13	0.0143357	52.0392
ebi-a-GCST90001698	CD45RA+ CD28- CD8br AC	rs72996438	C	T	3408	568.9	78.84	6.6e-13	0.0150485	52.0384
ebi-a-GCST90001695	CD45RA- CD28- CD8br AC	rs144571871	G	A	3408	725.9	100.6	6.76e-13	0.0150478	52.0359
ebi-a-GCST90002118	CD8 on CD28+ CD45RA- CD8br	rs56262516	A	G	2920	0.2531	0.03508	6.75e-13	0.0175149	52.0197
ebi-a-GCST90002024	CD4 on naive CD4+	rs11158593	A	G	2910	0.1981	0.02746	6.89e-13	0.0175702	52.0079
ebi-a-GCST90001751	CD20 on IgD+ CD38br	rs7939177	T	C	3657	-0.1785	0.02475	6.73e-13	0.0140239	51.9862
ebi-a-GCST90001491	CD39+ activated Treg %CD4 Treg	rs72809762	T	C	3437	0.3615	0.05014	6.86e-13	0.0148987	51.9511
ebi-a-GCST90001820	IgD on IgD+ CD24+	rs1794511	G	T	3656	-0.2439	0.03383	6.87e-13	0.0140179	51.9496
ebi-a-GCST90001979	CD16 on CD14- CD16+ monocyte	rs72700199	T	C	3620	-0.2586	0.03587	6.87e-13	0.0141545	51.9463
ebi-a-GCST90001777	CD25 on CD24+ CD27+	rs11598494	C	T	3657	-0.1762	0.02445	6.79e-13	0.0140025	51.9059
ebi-a-GCST90001695	CD45RA- CD28- CD8br AC	rs41276984	G	C	3408	285.3	39.59	7.09e-13	0.0150095	51.9012
ebi-a-GCST90001698	CD45RA+ CD28- CD8br AC	rs200198801	A	G	3408	319.6	44.35	7.07e-13	0.0150092	51.9005
ebi-a-GCST90001598	DN (CD4-CD8-) AC	rs6755452	G	T	3652	0.2134	0.02962	7.04e-13	0.0140139	51.8777
ebi-a-GCST90001700	CD45RA+ CD28- CD8br %T cell	rs72931475	G	A	3425	31.04	4.31	7.3e-13	0.0149177	51.8364
ebi-a-GCST90001897	CD28 on CD39+ CD8br	rs3116493	T	G	2914	0.1976	0.02744	7.57e-13	0.0174846	51.8212
ebi-a-GCST90001698	CD45RA+ CD28- CD8br AC	rs117801457	T	C	3408	224.8	31.22	7.31e-13	0.0149855	51.817
ebi-a-GCST90002013	CCR2 on myeloid DC	rs35587265	G	A	2870	-0.4223	0.05867	7.75e-13	0.017732	51.7735
ebi-a-GCST90001860	CD3 on CD39+ CD4+	rs12138291	A	G	2919	-0.2773	0.03854	7.97e-13	0.0174264	51.7343
ebi-a-GCST90001964	FSC-A on plasmacytoid DC	rs117067704	G	A	2872	0.6413	0.08914	7.97e-13	0.0177025	51.7219
ebi-a-GCST90001813	CD38 on IgD+ CD38dim	rs76354299	A	G	3654	-0.502	0.06983	7.84e-13	0.0139462	51.6518
ebi-a-GCST90001867	CD3 on CD4+	rs4657649	C	T	2919	0.4334	0.06029	8.31e-13	0.0173953	51.6404
ebi-a-GCST90001951	CD33 on CD66b++ myeloid cell	rs7351079	G	A	1464	-0.3103	0.04316	1.04e-12	0.0341028	51.6187
ebi-a-GCST90001870	CD34 on HSC	rs4406271	A	G	1634	-0.2587	0.036	1.01e-12	0.0306354	51.577
ebi-a-GCST90001838	CD3 on naive CD8br	rs61814886	A	G	2910	0.3184	0.04432	8.58e-13	0.0174268	51.576
ebi-a-GCST90001698	CD45RA+ CD28- CD8br AC	rs192397067	T	C	3408	436.5	60.77	8.35e-13	0.014913	51.5626
ebi-a-GCST90001610	CD4+ CD8dim %lymphocyte	rs28366280	G	A	3668	0.252	0.0351	8.47e-13	0.0138579	51.5169
ebi-a-GCST90001868	CD3 on CD4 Treg	rs6684311	G	C	2919	-0.2758	0.03842	8.8e-13	0.0173476	51.4963
ebi-a-GCST90001698	CD45RA+ CD28- CD8br AC	rs139423647	A	G	3408	381.7	53.18	8.73e-13	0.0148913	51.4864
ebi-a-GCST90002015	CCR2 on plasmacytoid DC	rs143407337	T	C	2871	0.2439	0.03399	9.17e-13	0.0176185	51.4539
ebi-a-GCST90001692	CD28+ CD45RA- CD8br %CD8br	rs1051488	T	C	3440	0.2395	0.03338	8.82e-13	0.0147445	51.45
ebi-a-GCST90002100	CD45RA on naive CD8br	rs12712613	T	G	2910	-0.1917	0.02672	9.13e-13	0.0173806	51.4367
ebi-a-GCST90002098	CD45RA on naive CD4+	rs147071297	A	G	2910	1.525	0.2126	9.25e-13	0.0173743	51.4179
ebi-a-GCST90002009	HLA DR on CD14- CD16-	rs116683794	G	A	3629	0.3299	0.04603	9.18e-13	0.013957	51.3385
ebi-a-GCST90001698	CD45RA+ CD28- CD8br AC	rs187990734	G	A	3408	428.3	59.76	9.36e-13	0.0148484	51.3358
ebi-a-GCST90001555	EM CD8br %CD8br	rs28578699	C	A	3427	-0.16	0.02234	9.44e-13	0.0147471	51.2649
ebi-a-GCST90001460	Plasmacytoid DC AC	rs876039	C	G	3374	-0.1971	0.02752	9.51e-13	0.0149754	51.2648
ebi-a-GCST90001559	TD CD8br %T cell	rs6707421	G	A	3427	0.1972	0.02757	1.03e-12	0.0147093	51.1313
ebi-a-GCST90001698	CD45RA+ CD28- CD8br AC	rs111648746	A	G	3408	308.6	43.15	1.04e-12	0.0147864	51.1182
ebi-a-GCST90002016	CCR2 on CD62L+ plasmacytoid DC	rs143407337	T	C	2871	0.2427	0.03394	1.1e-12	0.0174991	51.0991
ebi-a-GCST90001954	CD33 on basophil	rs58483275	T	C	1555	0.5176	0.07238	1.33e-12	0.0318396	51.0731
ebi-a-GCST90001861	CD3 on CD28+ CD4+	rs4657649	C	T	2919	0.4331	0.0606	1.12e-12	0.0171974	51.0427
ebi-a-GCST90002069	CD4 on CD39+ secreting Treg	rs9263475	G	A	2920	0.2076	0.02905	1.11e-12	0.017189	51.0346
ebi-a-GCST90001695	CD45RA- CD28- CD8br AC	rs150427323	A	G	3408	352.4	49.32	1.09e-12	0.0147594	51.0236
ebi-a-GCST90001478	CD4 Treg %CD4	rs1571025	G	A	3437	0.2422	0.0339	1.11e-12	0.0146341	51.0148
ebi-a-GCST90001643	B cell % CD3- lymphocyte	rs9916257	T	G	3669	0.1693	0.0237	1.08e-12	0.0137174	51.0012
ebi-a-GCST90001629	HLA DR+ CD8br %lymphocyte	rs9378213	G	T	3595	0.2165	0.03031	1.11e-12	0.0139935	50.992
ebi-a-GCST90001524	Gr MDSC AC	rs3865444	A	C	1856	-0.2687	0.03761	1.28e-12	0.0267651	50.9871
ebi-a-GCST90002035	CD80 on myeloid DC	rs2325259	C	T	2871	0.1995	0.02793	1.17e-12	0.0174607	50.9849
ebi-a-GCST90001695	CD45RA- CD28- CD8br AC	rs58905133	G	A	3408	20.08	2.814	1.18e-12	0.0147211	50.889
ebi-a-GCST90001698	CD45RA+ CD28- CD8br AC	rs148947489	T	C	3408	257.4	36.09	1.2e-12	0.0147065	50.838
ebi-a-GCST90001700	CD45RA+ CD28- CD8br %T cell	rs145604620	G	A	3425	34.45	4.832	1.22e-12	0.014624	50.8008
ebi-a-GCST90002119	CD8 on CD28+ CD45RA+ CD8br	rs1356625	C	T	2920	0.192	0.02696	1.37e-12	0.0170727	50.6833
ebi-a-GCST90001572	TD DN (CD4-CD8-) AC	rs61126090	G	A	3395	-0.2671	0.03751	1.3e-12	0.0147155	50.6755
ebi-a-GCST90001804	CD27 on IgD- CD38dim	rs147714617	T	C	3657	0.264	0.03709	1.33e-12	0.0136645	50.6357
ebi-a-GCST90002059	CD8 on NKT	rs34613828	T	A	3103	-0.2358	0.03313	1.37e-12	0.0160631	50.625
ebi-a-GCST90001635	CD8dim NKT %lymphocyte	rs115536607	T	C	3668	0.3865	0.05433	1.35e-12	0.0136094	50.5805
ebi-a-GCST90002045	CD45 on CD33- HLA DR-	rs12614599	A	G	1635	0.2608	0.03665	1.68e-12	0.0300402	50.575
ebi-a-GCST90001769	CD24 on IgD- CD38-	rs2236073	A	G	3648	0.1798	0.02528	1.36e-12	0.013677	50.5577
ebi-a-GCST90001698	CD45RA+ CD28- CD8br AC	rs115175419	A	G	3408	342.3	48.3	1.66e-12	0.0145233	50.1955
ebi-a-GCST90001698	CD45RA+ CD28- CD8br AC	rs115135290	A	G	3408	623.6	88.02	1.69e-12	0.0145144	50.1643
ebi-a-GCST90001698	CD45RA+ CD28- CD8br AC	rs142151887	A	C	3408	274.8	38.79	1.69e-12	0.0145126	50.1579
ebi-a-GCST90001666	CD28+ CD45RA+ CD8dim AC	rs11579717	A	G	3408	1.176	0.1662	1.77e-12	0.0144784	50.0377
ebi-a-GCST90001778	CD25 on IgD+ CD24+	rs4747882	T	A	3657	-0.1921	0.02715	1.8e-12	0.0135047	50.0354
ebi-a-GCST90002029	CD39 on CD39+ CD8br	rs10882701	C	A	2915	-0.1936	0.02737	1.87e-12	0.0168745	49.9992
ebi-a-GCST90001698	CD45RA+ CD28- CD8br AC	rs10400782	C	A	3408	280.3	39.64	1.85e-12	0.0144595	49.9717
ebi-a-GCST90001695	CD45RA- CD28- CD8br AC	rs78656354	A	G	3408	263.3	37.24	1.89e-12	0.0144563	49.9606
ebi-a-GCST90001864	CD3 on CD28+ CD45RA+ CD8br	rs12138291	A	G	2919	-0.2709	0.03832	1.93e-12	0.0168329	49.9424
ebi-a-GCST90001698	CD45RA+ CD28- CD8br AC	rs150055480	A	G	3408	262.4	37.13	1.91e-12	0.0144431	49.9141
ebi-a-GCST90001858	CD3 on CD45RA+ CD4+	rs61814872	T	C	2919	0.3132	0.04432	1.98e-12	0.0168206	49.9053
ebi-a-GCST90001698	CD45RA+ CD28- CD8br AC	rs7850783	G	A	3408	143.3	20.28	1.89e-12	0.0144391	49.9001
ebi-a-GCST90001970	FSC-A on HLA DR+ NK	rs115805162	T	C	2971	0.2393	0.03389	2.03e-12	0.0165049	49.8253
ebi-a-GCST90001491	CD39+ activated Treg %CD4 Treg	rs12268044	T	C	3437	-0.1886	0.02672	2.05e-12	0.0142883	49.7918
ebi-a-GCST90001462	CD62L- DC AC	rs71639910	A	G	3387	0.3586	0.05081	2.05e-12	0.0144933	49.7812
ebi-a-GCST90001698	CD45RA+ CD28- CD8br AC	rs114672498	G	C	3408	267.8	37.95	2.07e-12	0.0144012	49.7671
ebi-a-GCST90001951	CD33 on CD66b++ myeloid cell	rs78949787	T	C	1464	0.2681	0.03799	2.62e-12	0.0328992	49.7349
ebi-a-GCST90001808	CD27 on sw mem	rs75918255	A	G	3657	0.478	0.06777	2.09e-12	0.0134211	49.7214
ebi-a-GCST90001952	CD33 on Mo MDSC	rs62114147	T	C	1569	0.2625	0.03721	2.56e-12	0.0307436	49.7033
ebi-a-GCST90001698	CD45RA+ CD28- CD8br AC	rs567145695	T	G	3408	312.5	44.32	2.16e-12	0.0143784	49.6873
ebi-a-GCST90001698	CD45RA+ CD28- CD8br AC	rs2384564	G	A	3408	156.1	22.14	2.15e-12	0.0143768	49.6816
ebi-a-GCST90001464	CD86+ myeloid DC AC	rs71639910	A	G	3387	0.3667	0.05205	2.25e-12	0.0144427	49.6048
ebi-a-GCST90001695	CD45RA- CD28- CD8br AC	rs149716976	G	A	3408	118.8	16.87	2.27e-12	0.0143426	49.5619
ebi-a-GCST90001698	CD45RA+ CD28- CD8br AC	rs8178689	G	A	3408	301.1	42.76	2.29e-12	0.0143408	49.5554
ebi-a-GCST90001698	CD45RA+ CD28- CD8br AC	rs59745713	A	G	3408	149.1	21.18	2.36e-12	0.0143329	49.5277
ebi-a-GCST90002071	SSC-A on myeloid DC	rs4910742	A	G	2872	0.3805	0.05405	2.39e-12	0.016963	49.524
ebi-a-GCST90002083	SSC-A on HLA DR+ T cell	rs12924236	C	G	3060	0.2199	0.03124	2.36e-12	0.0159342	49.5159
ebi-a-GCST90001762	CD20 on IgD+	rs12212931	G	T	3658	0.2233	0.03173	2.33e-12	0.0133584	49.4994
ebi-a-GCST90001665	CD28+ CD45RA+ CD8dim %CD8dim	rs11579717	A	G	3440	1.307	0.1858	2.37e-12	0.0141807	49.4547
ebi-a-GCST90001697	CD45RA- CD28- CD8br %T cell	rs149487182	T	C	3425	20.95	2.979	2.46e-12	0.0142344	49.428
ebi-a-GCST90001698	CD45RA+ CD28- CD8br AC	rs11060236	G	A	3408	216.9	30.85	2.49e-12	0.0142973	49.4031
ebi-a-GCST90001759	CD20 on naive-mature B cell	rs6910382	G	C	3657	0.2234	0.0318	2.53e-12	0.0133157	49.3258
ebi-a-GCST90001665	CD28+ CD45RA+ CD8dim %CD8dim	rs7583259	G	C	3440	0.1741	0.02479	2.61e-12	0.0141352	49.2938
ebi-a-GCST90001735	CD19 on IgD- CD38dim	rs138920008	C	G	3657	-1.514	0.2157	2.63e-12	0.0132927	49.2395
ebi-a-GCST90001458	Myeloid DC AC	rs115805162	T	C	3387	-0.2265	0.03229	2.75e-12	0.0143193	49.1749
ebi-a-GCST90001695	CD45RA- CD28- CD8br AC	rs76343453	C	T	3408	224.8	32.07	2.83e-12	0.0142128	49.1066
ebi-a-GCST90001638	DN (CD4-CD8-) NKT %lymphocyte	rs7569868	T	C	3668	0.2197	0.03135	2.88e-12	0.0132123	49.0849
ebi-a-GCST90001544	EM CD4+ %T cell	rs9271536	T	A	3427	-0.2368	0.0338	2.95e-12	0.0141202	49.0542
ebi-a-GCST90001747	CD20 on IgD+ CD24-	rs2066399	A	G	3657	0.2255	0.03219	2.95e-12	0.0132415	49.0471
ebi-a-GCST90001698	CD45RA+ CD28- CD8br AC	rs118062750	T	A	3408	224.1	32	3.03e-12	0.0141866	49.015
ebi-a-GCST90001981	CD40 on CD14+ CD16+ monocyte	rs6687275	G	T	3618	0.1985	0.02838	3.17e-12	0.0133412	48.8941
ebi-a-GCST90001946	CD33 on CD14+ monocyte	rs11882720	G	T	1634	-0.4764	0.06809	3.79e-12	0.0290874	48.8928
ebi-a-GCST90001951	CD33 on CD66b++ myeloid cell	rs558625031	A	G	1464	-0.6061	0.08664	4.02e-12	0.0323467	48.8718
ebi-a-GCST90001698	CD45RA+ CD28- CD8br AC	rs1106305	T	C	3408	95.49	13.66	3.28e-12	0.0141362	48.8382
ebi-a-GCST90001953	CD33 on CD33dim HLA DR-	rs75773078	A	G	1558	-0.4918	0.07038	4.12e-12	0.0303885	48.7664
ebi-a-GCST90001558	TD CD8br %CD8br	rs541367304	A	G	3427	1.79	0.2563	3.42e-12	0.0140332	48.7478
ebi-a-GCST90001695	CD45RA- CD28- CD8br AC	rs116941636	A	G	3408	210.2	30.1	3.44e-12	0.0141079	48.7391
ebi-a-GCST90001698	CD45RA+ CD28- CD8br AC	rs117822024	C	T	3408	141	20.2	3.5e-12	0.0140952	48.6946
ebi-a-GCST90001695	CD45RA- CD28- CD8br AC	rs62488802	T	C	3408	591.6	84.77	3.56e-12	0.01409	48.6762
ebi-a-GCST90001541	Naive CD4+ %CD4+	rs9271536	T	A	3427	0.2324	0.03331	3.6e-12	0.014005	48.6485
ebi-a-GCST90002025	CD4 on EM CD4+	rs9272242	C	T	2912	0.2215	0.03175	3.73e-12	0.0164388	48.6364
ebi-a-GCST90001698	CD45RA+ CD28- CD8br AC	rs113007178	A	T	3408	289.8	41.55	3.67e-12	0.0140734	48.6183
ebi-a-GCST90001954	CD33 on basophil	rs75773078	A	G	1555	-0.4918	0.07051	4.53e-12	0.0303366	48.5866
ebi-a-GCST90001698	CD45RA+ CD28- CD8br AC	rs111399817	T	G	3408	303	43.46	3.75e-12	0.0140623	48.5793
ebi-a-GCST90001507	CD25hi CD45RA+ CD4 not Treg AC	rs11124653	A	C	3405	-0.1861	0.0267	3.74e-12	0.014067	48.5529
ebi-a-GCST90001695	CD45RA- CD28- CD8br AC	rs113819655	T	C	3408	442.7	63.56	3.9e-12	0.014035	48.4838
ebi-a-GCST90001779	CD25 on IgD+ CD24-	rs147487472	A	C	3657	0.4264	0.06126	4e-12	0.0130749	48.422
ebi-a-GCST90001432	Unsw Mem %lymphocyte	rs12874404	G	A	3656	0.1827	0.02625	4.02e-12	0.0130766	48.4151
ebi-a-GCST90001483	CD39+ resting Treg AC	rs12712610	G	A	3405	0.1912	0.02749	4.16e-12	0.0140082	48.3472
ebi-a-GCST90001534	CD45RA- CD4+ AC	rs541367304	A	G	3395	-1.857	0.267	4.24e-12	0.0140481	48.3443
ebi-a-GCST90001698	CD45RA+ CD28- CD8br AC	rs77587134	A	G	3408	308.9	44.43	4.29e-12	0.0139851	48.309
ebi-a-GCST90001935	CD25 on CD39+ CD4 Treg	rs7078614	T	G	3434	0.182	0.02618	4.31e-12	0.0138782	48.3004
ebi-a-GCST90001955	CD33 on Im MDSC	rs58483275	T	C	1554	0.5046	0.07256	5.21e-12	0.0301814	48.2993
ebi-a-GCST90001695	CD45RA- CD28- CD8br AC	rs148620542	T	A	3408	358.6	51.64	4.54e-12	0.0139523	48.194
ebi-a-GCST90002116	HLA DR on B cell	rs3869145	A	G	3060	-0.3894	0.0561	4.73e-12	0.015501	48.1484
ebi-a-GCST90001695	CD45RA- CD28- CD8br AC	rs77243672	G	T	3408	109	15.71	4.64e-12	0.0139287	48.1111
ebi-a-GCST90001827	IgD on IgD+	rs28669075	T	C	3657	-0.1749	0.02521	4.71e-12	0.0129906	48.1057
ebi-a-GCST90001698	CD45RA+ CD28- CD8br AC	rs374964617	C	A	3408	196.4	28.32	4.89e-12	0.0139159	48.0664
ebi-a-GCST90002074	SSC-A on CD14+ monocyte	rs445	T	C	3112	0.229	0.03302	4.94e-12	0.0152201	48.066
ebi-a-GCST90001465	CD86+ myeloid DC %DC	rs71639910	A	G	3410	0.3612	0.0521	4.9e-12	0.0138991	48.0358
ebi-a-GCST90002022	CD4 on CD4+	rs28584364	T	C	2912	0.3639	0.05249	5.07e-12	0.0162372	48.03
ebi-a-GCST90001926	CD127 on granulocyte	rs142587417	A	G	2920	-0.8103	0.1169	5.08e-12	0.016188	48.0137
ebi-a-GCST90001500	Activated & resting Treg %CD4+	rs408686	A	C	3437	-0.2228	0.03216	5.06e-12	0.013772	47.9673
ebi-a-GCST90001636	DN (CD4-CD8-) NKT AC	rs34613828	T	A	3652	0.2127	0.03071	5.12e-12	0.0129651	47.9444
ebi-a-GCST90001948	CD33 on CD33dim HLA DR+ CD11b+	rs58483275	T	C	1633	0.4941	0.07133	6.18e-12	0.0285445	47.924
ebi-a-GCST90001798	CD27 on CD24+ CD27+	rs147714617	T	C	3657	0.2579	0.03725	5.23e-12	0.0129381	47.9085
ebi-a-GCST90001716	BAFF-R on naive-mature B cell	rs1801274	G	A	3657	-0.1866	0.02696	5.25e-12	0.0129302	47.8791
ebi-a-GCST90001698	CD45RA+ CD28- CD8br AC	rs147591823	G	A	3408	301	43.5	5.38e-12	0.0138547	47.8519
ebi-a-GCST90001654	CD28- DN (CD4-CD8-) AC	rs9896155	G	A	3408	0.1857	0.02686	5.64e-12	0.0138313	47.7702
ebi-a-GCST90001932	CD127 on CD45RA+ CD4+	rs3129891	A	G	2920	-0.2373	0.03434	5.88e-12	0.0160904	47.7197
ebi-a-GCST90001698	CD45RA+ CD28- CD8br AC	rs117079032	C	T	3408	163.2	23.63	6.03e-12	0.0138031	47.6714
ebi-a-GCST90002071	SSC-A on myeloid DC	rs1800973	A	C	2872	-0.3487	0.0505	6.14e-12	0.01633	47.6451
ebi-a-GCST90001775	CD25 on B cell	rs147487472	A	C	3660	0.4239	0.06144	6.12e-12	0.012839	47.5759
ebi-a-GCST90001503	Activated & secreting Treg %CD4+	rs138915779	A	C	3437	-1.565	0.2272	6.75e-12	0.0136169	47.4197
ebi-a-GCST90001911	CD45 on NK	rs183053322	T	C	3113	0.5102	0.07408	6.88e-12	0.0150083	47.4023
ebi-a-GCST90001695	CD45RA- CD28- CD8br AC	rs72815709	C	T	3408	185.1	26.88	6.76e-12	0.0137231	47.3914
ebi-a-GCST90001581	CD14- CD16- AC	rs1800973	A	C	3629	0.3084	0.0448	6.79e-12	0.01289	47.3624
ebi-a-GCST90001485	CD39+ resting Treg % CD4 Treg	rs116794175	C	T	3437	1.311	0.1905	6.98e-12	0.0135923	47.3328
ebi-a-GCST90001698	CD45RA+ CD28- CD8br AC	rs78888262	A	C	3408	434.2	63.13	7.2e-12	0.0136906	47.2773
ebi-a-GCST90001864	CD3 on CD28+ CD45RA+ CD8br	rs7519927	A	G	2919	-0.1899	0.02764	7.71e-12	0.0159138	47.1711
ebi-a-GCST90001590	CD4+ AC	rs3184504	C	T	3652	-0.1838	0.02676	7.66e-12	0.012753	47.1499
ebi-a-GCST90001991	HLA DR on CD14+ monocyte	rs1800973	A	C	3629	-0.315	0.04587	7.74e-12	0.0128283	47.1329
ebi-a-GCST90002121	CD8 on CD39+ CD8br	rs9357097	T	C	2915	0.1925	0.02804	8.08e-12	0.0159111	47.0985
ebi-a-GCST90001932	CD127 on CD45RA+ CD4+	rs11567754	A	T	2920	-0.2975	0.04334	8.08e-12	0.0158804	47.0867
ebi-a-GCST90001695	CD45RA- CD28- CD8br AC	rs76506268	G	A	3408	154.5	22.53	8.23e-12	0.0136108	46.998
ebi-a-GCST90001698	CD45RA+ CD28- CD8br AC	rs115212782	T	C	3408	274.8	40.08	8.39e-12	0.013606	46.9811
ebi-a-GCST90001698	CD45RA+ CD28- CD8br AC	rs79741386	A	G	3408	141.4	20.64	8.6e-12	0.0135844	46.9056
ebi-a-GCST90001698	CD45RA+ CD28- CD8br AC	rs148816938	G	A	3408	438.9	64.07	8.69e-12	0.0135826	46.8993
ebi-a-GCST90001596	CD8dim AC	rs139249541	G	A	3652	0.4806	0.07016	8.63e-12	0.0126857	46.8976
ebi-a-GCST90001898	CD28 on CD4+	rs72928038	A	G	2920	0.233	0.03402	9e-12	0.0158103	46.8755
ebi-a-GCST90001901	CD28 on CD39+ resting Treg	rs117653391	A	G	2650	0.4455	0.06505	9.29e-12	0.0173914	46.8676
ebi-a-GCST90001834	CD62L on monocyte	rs4987389	T	A	2848	0.2352	0.03438	9.55e-12	0.0161675	46.769
ebi-a-GCST90001815	CD38 on IgD- CD38dim	rs76354299	A	G	3657	-0.4635	0.06776	9.22e-12	0.012633	46.7644
ebi-a-GCST90001700	CD45RA+ CD28- CD8br %T cell	rs75438005	A	G	3425	38.95	5.695	9.31e-12	0.0134734	46.7492
ebi-a-GCST90002067	CD4 on CD39+ activated Treg	rs9263475	G	A	2920	0.2029	0.02967	9.61e-12	0.0157632	46.7338
ebi-a-GCST90001698	CD45RA+ CD28- CD8br AC	rs142686680	C	T	3408	440.2	64.38	9.46e-12	0.0135326	46.7243
ebi-a-GCST90001487	Activated Treg %CD4 Treg	rs17583875	A	G	3437	-1.532	0.2241	9.63e-12	0.0134149	46.7069
ebi-a-GCST90001483	CD39+ resting Treg AC	rs192831774	T	A	3405	0.4945	0.0724	1e-11	0.0135154	46.623
ebi-a-GCST90001855	CD3 on secreting Treg	rs6684311	G	C	2919	-0.2656	0.03889	1.02e-11	0.0157276	46.6104
ebi-a-GCST90001698	CD45RA+ CD28- CD8br AC	rs183895386	T	C	3408	230.6	33.78	1.02e-11	0.0134897	46.5741
ebi-a-GCST90001745	CD20 on CD24+ CD27+	rs74621542	C	T	3657	-0.2878	0.04216	1.03e-11	0.0125822	46.5739
ebi-a-GCST90001695	CD45RA- CD28- CD8br AC	rs112362737	G	T	3408	278.5	40.8	1.04e-11	0.0134875	46.5667
ebi-a-GCST90001988	HLA DR on CD14+ CD16- monocyte	rs1800973	A	C	3629	-0.3123	0.04579	1.06e-11	0.0126556	46.4904
ebi-a-GCST90001926	CD127 on granulocyte	rs147173440	T	G	2920	-1.096	0.1607	1.12e-11	0.0156799	46.4827
ebi-a-GCST90001803	CD27 on IgD- CD38br	rs2250246	G	A	3642	-0.1679	0.02462	1.07e-11	0.0126088	46.4822
ebi-a-GCST90001698	CD45RA+ CD28- CD8br AC	rs78881177	C	A	3408	297	43.55	1.07e-11	0.0134633	46.4817
ebi-a-GCST90001729	CD19 on IgD+ CD38br	rs144743804	A	G	3657	0.6138	0.09002	1.07e-11	0.0125535	46.4663
ebi-a-GCST90001805	CD27 on memory B cell	rs147714617	T	C	3657	0.2563	0.03761	1.11e-11	0.0125396	46.4144
ebi-a-GCST90001698	CD45RA+ CD28- CD8br AC	rs188087675	A	G	3408	246	36.11	1.13e-11	0.0134351	46.3832
ebi-a-GCST90001743	CD20 on B cell	rs354026	T	G	3660	0.1996	0.0293	1.12e-11	0.0125208	46.3819
ebi-a-GCST90002120	CD8 on CD28- CD8br	rs7425430	G	A	2920	-0.2188	0.03213	1.18e-11	0.0156332	46.3421
ebi-a-GCST90001747	CD20 on IgD+ CD24-	rs62405562	G	A	3657	0.1942	0.02853	1.15e-11	0.0125113	46.3081
ebi-a-GCST90001858	CD3 on CD45RA+ CD4+	rs79179998	A	G	2919	0.2304	0.03386	1.23e-11	0.0156143	46.2693
ebi-a-GCST90001698	CD45RA+ CD28- CD8br AC	rs115040341	T	C	3408	160.1	23.53	1.21e-11	0.0134023	46.2683
ebi-a-GCST90001556	EM CD8br %T cell	rs58905133	G	A	3427	0.1775	0.02609	1.19e-11	0.0133263	46.2589
ebi-a-GCST90002120	CD8 on CD28- CD8br	rs56262516	A	G	2920	0.23	0.03381	1.24e-11	0.015601	46.2453
ebi-a-GCST90001820	IgD on IgD+ CD24+	rs9265515	C	T	3656	-0.221	0.03249	1.2e-11	0.0124973	46.2432
ebi-a-GCST90001784	CD25 on IgD+ CD38dim	rs147487472	A	C	3657	0.4191	0.06162	1.2e-11	0.0124913	46.2332
ebi-a-GCST90001698	CD45RA+ CD28- CD8br AC	rs181660070	T	C	3408	137	20.15	1.26e-11	0.0133826	46.1994
ebi-a-GCST90001542	EM CD4+ AC	rs541367304	A	G	3395	-1.792	0.2636	1.25e-11	0.0134299	46.188
ebi-a-GCST90001698	CD45RA+ CD28- CD8br AC	rs146461857	A	G	3408	355.7	52.34	1.26e-11	0.0133707	46.1578
ebi-a-GCST90001637	DN (CD4-CD8-) NKT %T cell	rs115536607	T	C	3668	0.3694	0.05436	1.25e-11	0.0124329	46.1528
ebi-a-GCST90001698	CD45RA+ CD28- CD8br AC	rs112880431	A	G	3408	312.7	46.04	1.3e-11	0.0133551	46.1031
ebi-a-GCST90001523	CD33- HLA DR+ AC	rs876036	C	T	1858	-0.2533	0.03729	1.49e-11	0.0242318	46.0912
ebi-a-GCST90001480	Resting Treg AC	rs408686	A	C	3405	-0.2089	0.03078	1.33e-11	0.0133471	46.0346
ebi-a-GCST90001700	CD45RA+ CD28- CD8br %T cell	rs116581718	C	T	3425	22.4	3.301	1.35e-11	0.0132661	46.0205
ebi-a-GCST90001960	CD25 on CD4+	rs61839660	T	C	2920	0.386	0.0569	1.42e-11	0.0155159	45.9888
ebi-a-GCST90001854	CD3 on CD39+ activated Treg	rs12138291	A	G	2919	-0.2588	0.03815	1.41e-11	0.0155207	45.9877
ebi-a-GCST90001749	CD20 on IgD+ CD38- naive	rs11604619	T	A	1834	-0.2292	0.03378	1.56e-11	0.0244874	45.9871
ebi-a-GCST90001804	CD27 on IgD- CD38dim	rs34101571	A	G	3657	-0.534	0.07874	1.38e-11	0.0124205	45.9678
ebi-a-GCST90001667	CD28+ CD45RA- CD8dim %T cell	rs11579717	A	G	3440	-1.201	0.1771	1.42e-11	0.0131924	45.9617
ebi-a-GCST90001698	CD45RA+ CD28- CD8br AC	rs189796120	T	C	3408	122.6	18.08	1.42e-11	0.0133126	45.9546
ebi-a-GCST90001557	TD CD8br AC	rs6707421	G	A	3395	0.1912	0.02822	1.45e-11	0.013341	45.8781
ebi-a-GCST90001773	CD24 on sw mem	rs2236073	A	G	3652	0.1709	0.02524	1.46e-11	0.0123981	45.8213
ebi-a-GCST90001695	CD45RA- CD28- CD8br AC	rs151145927	A	G	3408	613.8	90.65	1.5e-11	0.0132744	45.8209
ebi-a-GCST90001692	CD28+ CD45RA- CD8br %CD8br	rs9271513	G	C	3440	-0.2338	0.03453	1.48e-11	0.0131519	45.8188
ebi-a-GCST90001698	CD45RA+ CD28- CD8br AC	rs12130486	C	T	3408	76.42	11.29	1.55e-11	0.0132656	45.7901
ebi-a-GCST90001706	BAFF-R on IgD+ CD38- naive	rs76146864	T	C	1837	-0.7454	0.1101	1.74e-11	0.024344	45.7858
ebi-a-GCST90001847	CD3 on HLA DR+ T cell	rs12596540	G	A	3060	0.2057	0.03039	1.56e-11	0.0147513	45.785
ebi-a-GCST90001765	CD24 on IgD+ CD24+	rs2236073	A	G	3655	0.1681	0.02484	1.54e-11	0.0123748	45.7714
ebi-a-GCST90001695	CD45RA- CD28- CD8br AC	rs117262195	T	C	3408	270.5	39.98	1.55e-11	0.0132542	45.7503
ebi-a-GCST90001949	CD33 on CD33dim HLA DR+ CD11b-	rs1801274	G	A	1634	-0.261	0.03857	1.84e-11	0.02726	45.7351
ebi-a-GCST90001556	EM CD8br %T cell	rs17583875	A	G	3427	-1.502	0.2221	1.56e-11	0.0131696	45.7077
ebi-a-GCST90001700	CD45RA+ CD28- CD8br %T cell	rs34039708	A	C	3425	12.51	1.85	1.58e-11	0.013175	45.7001
ebi-a-GCST90001698	CD45RA+ CD28- CD8br AC	rs148484526	A	G	3408	262.1	38.78	1.63e-11	0.0132262	45.6524
ebi-a-GCST90001698	CD45RA+ CD28- CD8br AC	rs117433099	A	G	3408	264.9	39.21	1.67e-11	0.0132158	45.6158
ebi-a-GCST90001698	CD45RA+ CD28- CD8br AC	rs2816832	T	C	3408	192.4	28.49	1.68e-11	0.0132054	45.5796
ebi-a-GCST90001482	Resting Treg %CD4	rs138915779	A	C	3437	1.439	0.2131	1.72e-11	0.0130934	45.5724
ebi-a-GCST90001698	CD45RA+ CD28- CD8br AC	rs3848018	G	A	3408	257	38.1	1.78e-11	0.0131752	45.4738
ebi-a-GCST90001538	CM CD4+ %CD4+	rs6751481	C	T	3427	-0.1726	0.0256	1.82e-11	0.0130908	45.4306
ebi-a-GCST90002104	HLA DR on myeloid DC	rs9267650	T	A	2872	-0.2465	0.03657	1.92e-11	0.0155734	45.4027
ebi-a-GCST90001698	CD45RA+ CD28- CD8br AC	rs115221944	G	T	3408	192.2	28.52	1.88e-11	0.013151	45.3892
ebi-a-GCST90001698	CD45RA+ CD28- CD8br AC	rs10484068	T	C	3408	118.5	17.59	1.86e-11	0.013142	45.3576
ebi-a-GCST90002104	HLA DR on myeloid DC	rs6925683	G	T	2872	0.2917	0.04331	1.95e-11	0.0155491	45.3309
ebi-a-GCST90001700	CD45RA+ CD28- CD8br %T cell	rs143845801	C	G	3425	18.54	2.753	1.9e-11	0.0130687	45.3266
ebi-a-GCST90001615	TCRgd AC	rs67851010	A	G	3650	0.3066	0.04553	1.9e-11	0.0122714	45.3222
ebi-a-GCST90001818	CD38 on IgD+	rs76112278	A	G	3658	-0.6069	0.09018	1.97e-11	0.01223	45.2664
ebi-a-GCST90001845	CD3 on CD45RA- CD4+	rs4657649	C	T	2911	0.4147	0.06162	2.05e-11	0.0153207	45.2612
ebi-a-GCST90001698	CD45RA+ CD28- CD8br AC	rs184910025	A	G	3408	271.1	40.3	2.02e-11	0.0131045	45.2266
ebi-a-GCST90001695	CD45RA- CD28- CD8br AC	rs117428784	A	C	3408	472.2	70.2	2.03e-11	0.0131024	45.2192
ebi-a-GCST90001926	CD127 on granulocyte	rs77771777	T	C	2920	-0.6814	0.1013	2.06e-11	0.0152589	45.2155
ebi-a-GCST90002027	CD4 on CD45RA+ CD4+	rs28584364	T	C	2911	0.3526	0.05242	2.08e-11	0.0153049	45.2139
ebi-a-GCST90001697	CD45RA- CD28- CD8br %T cell	rs114216104	T	C	3425	30.16	4.486	2.09e-11	0.0130254	45.1742
ebi-a-GCST90001698	CD45RA+ CD28- CD8br AC	rs116719160	T	G	3408	420	62.49	2.1e-11	0.0130816	45.1463
ebi-a-GCST90001698	CD45RA+ CD28- CD8br AC	rs180745907	C	A	3408	301.9	44.92	2.12e-11	0.0130806	45.1431
ebi-a-GCST90001808	CD27 on sw mem	rs34101571	A	G	3657	-0.5359	0.07974	2.1e-11	0.0122	45.1417
ebi-a-GCST90001700	CD45RA+ CD28- CD8br %T cell	rs41276984	G	C	3425	15.14	2.254	2.2e-11	0.0130017	45.091
ebi-a-GCST90001700	CD45RA+ CD28- CD8br %T cell	rs77465871	G	A	3425	13.03	1.94	2.13e-11	0.013	45.085
ebi-a-GCST90001621	NKT AC	rs75494211	A	G	3653	0.4706	0.07011	2.22e-11	0.0121835	45.0304
ebi-a-GCST90001695	CD45RA- CD28- CD8br AC	rs75884646	A	G	3408	186.4	27.77	2.26e-11	0.0130478	45.0283
ebi-a-GCST90001664	CD28+ CD45RA+ CD8dim %T cell	rs12712610	G	A	3440	0.1724	0.02569	2.27e-11	0.0129223	45.0084
ebi-a-GCST90001698	CD45RA+ CD28- CD8br AC	rs151250363	T	C	3408	320.1	47.71	2.29e-11	0.0130363	44.9881
ebi-a-GCST90001704	BAFF-R on IgD+ CD24-	rs1801274	G	A	3657	-0.1805	0.02691	2.29e-11	0.0121532	44.9665
ebi-a-GCST90001698	CD45RA+ CD28- CD8br AC	rs459056	G	T	3408	197.3	29.42	2.34e-11	0.0130249	44.9484
ebi-a-GCST90001697	CD45RA- CD28- CD8br %T cell	rs190272290	A	G	3425	24.63	3.673	2.34e-11	0.0129587	44.94
ebi-a-GCST90001824	IgD on IgD+ CD38br	rs28669075	T	C	3656	-0.1665	0.02485	2.44e-11	0.0121302	44.8681
ebi-a-GCST90001698	CD45RA+ CD28- CD8br AC	rs118076041	A	G	3408	248.5	37.09	2.41e-11	0.0130004	44.8626
ebi-a-GCST90001762	CD20 on IgD+	rs62405562	G	A	3658	0.1921	0.02868	2.46e-11	0.012116	44.8393
ebi-a-GCST90001547	TD CD4+ %T cell	rs62400929	G	A	3427	0.3169	0.04734	2.55e-11	0.0129072	44.7852
ebi-a-GCST90002005	CD16 on CD14+ CD16+ monocyte	rs187197560	T	C	3617	-0.5269	0.07878	2.6e-11	0.0122162	44.7079
ebi-a-GCST90001698	CD45RA+ CD28- CD8br AC	rs146101423	A	C	3408	417.2	62.38	2.64e-11	0.0129549	44.7036
ebi-a-GCST90001698	CD45RA+ CD28- CD8br AC	rs76808079	C	A	3408	364.4	54.53	2.74e-11	0.012934	44.6304
ebi-a-GCST90001698	CD45RA+ CD28- CD8br AC	rs80128954	T	C	3408	297.2	44.49	2.78e-11	0.0129248	44.5983
ebi-a-GCST90001666	CD28+ CD45RA+ CD8dim AC	rs12712610	G	A	3408	0.1631	0.02442	2.82e-11	0.0129202	44.5822
ebi-a-GCST90002054	CD8 on CM CD8br	rs1633108	A	C	2910	-0.2284	0.0342	2.85e-11	0.0150953	44.5699
ebi-a-GCST90001611	CD4+ CD8dim %leukocyte	rs28366280	G	A	3668	0.2355	0.03527	2.81e-11	0.0120087	44.5589
ebi-a-GCST90001596	CD8dim AC	rs79251210	A	G	3652	0.425	0.06368	2.87e-11	0.0120497	44.5178
ebi-a-GCST90001740	CD19 on sw mem	rs7189927	C	T	3657	0.167	0.02504	2.98e-11	0.0120168	44.4556
ebi-a-GCST90001743	CD20 on B cell	rs12212931	G	T	3660	0.2121	0.03182	3.02e-11	0.0119939	44.4062
ebi-a-GCST90001989	CD40 on CD14- CD16+ monocyte	rs34658867	C	A	3621	0.4042	0.06064	3.04e-11	0.0121213	44.4052
ebi-a-GCST90001753	CD20 on IgD- CD24-	rs30006	C	T	3657	-0.196	0.02941	3.03e-11	0.0119993	44.3899
ebi-a-GCST90002029	CD39 on CD39+ CD8br	rs2901833	A	G	2915	0.1839	0.02761	3.22e-11	0.0149911	44.3336
ebi-a-GCST90001609	CD4+ CD8dim AC	rs4959028	G	A	3652	0.2258	0.03391	3.19e-11	0.0119956	44.3154
ebi-a-GCST90001748	CD20 on IgD+ CD38-	rs30003	C	T	3645	-0.1948	0.02926	3.22e-11	0.0120139	44.2987
ebi-a-GCST90001669	CD28+ CD45RA- CD8dim AC	rs11579717	A	G	3408	-1.125	0.169	3.18e-11	0.0128358	44.287
ebi-a-GCST90001723	CD19 on CD24+ CD27+	rs138920008	C	G	3656	-1.443	0.2168	3.15e-11	0.0119723	44.2768
ebi-a-GCST90001695	CD45RA- CD28- CD8br AC	rs72929459	T	C	3408	485.7	72.98	3.29e-11	0.0128298	44.2663
ebi-a-GCST90001892	CD28 on CD39+ CD4+	rs117458836	A	G	2920	0.6927	0.1041	3.45e-11	0.0149372	44.2478
ebi-a-GCST90001948	CD33 on CD33dim HLA DR+ CD11b+	rs1801274	G	A	1633	-0.2575	0.0387	3.92e-11	0.0263954	44.2181
ebi-a-GCST90001495	CD39+ secreting Treg AC	rs10786199	A	G	3405	-0.1932	0.02906	3.39e-11	0.0128146	44.1741
ebi-a-GCST90001698	CD45RA+ CD28- CD8br AC	rs142111513	C	G	3408	168.8	25.4	3.43e-11	0.0127934	44.139
ebi-a-GCST90001592	CD8br AC	rs3130685	T	C	3652	0.1887	0.0284	3.52e-11	0.0119442	44.1234
ebi-a-GCST90001692	CD28+ CD45RA- CD8br %CD8br	rs11579717	A	G	3440	-1.249	0.188	3.55e-11	0.0126682	44.112
ebi-a-GCST90001953	CD33 on CD33dim HLA DR-	rs11669394	A	G	1558	-0.2604	0.0392	4.22e-11	0.0275431	44.0709
ebi-a-GCST90001476	HLA DR++ monocyte %leukocyte	rs9271768	G	A	3595	-0.2168	0.03267	3.72e-11	0.0121013	44.0128
ebi-a-GCST90001698	CD45RA+ CD28- CD8br AC	rs78773852	C	T	3408	303.6	45.76	3.79e-11	0.0127514	43.9923
ebi-a-GCST90001698	CD45RA+ CD28- CD8br AC	rs12378893	A	G	3408	245.4	36.99	3.79e-11	0.0127499	43.9871
ebi-a-GCST90001628	HLA DR+ CD8br %T cell	rs9378213	G	T	3595	0.1984	0.02991	3.79e-11	0.0120912	43.9753
ebi-a-GCST90001881	HVEM on CD8br	rs2227313	C	T	1247	0.2584	0.03896	4.9e-11	0.0340741	43.9188
ebi-a-GCST90002105	HLA DR on plasmacytoid DC	rs7204799	G	C	2872	0.5416	0.0817	4e-11	0.0150707	43.9148
ebi-a-GCST90001494	Secreting Treg %CD4	rs138915779	A	C	3437	-1.514	0.2286	4.11e-11	0.0126012	43.8376
ebi-a-GCST90001698	CD45RA+ CD28- CD8br AC	rs554574739	C	T	3408	228.2	34.47	4.17e-11	0.012697	43.802
ebi-a-GCST90001695	CD45RA- CD28- CD8br AC	rs116581718	C	T	3408	384.3	58.05	4.14e-11	0.0126966	43.8007
ebi-a-GCST90002102	CD45RA on resting Treg	rs138915779	A	C	2919	1.586	0.2396	4.28e-11	0.0147886	43.786
ebi-a-GCST90001695	CD45RA- CD28- CD8br AC	rs151120803	A	G	3408	402.2	60.78	4.24e-11	0.0126858	43.7631
ebi-a-GCST90001698	CD45RA+ CD28- CD8br AC	rs188292706	T	C	3408	413.3	62.46	4.25e-11	0.0126848	43.7595
ebi-a-GCST90001571	EM DN (CD4-CD8-) %T cell	rs13210358	T	C	3427	0.4707	0.07114	4.24e-11	0.0126134	43.7529
ebi-a-GCST90001698	CD45RA+ CD28- CD8br AC	rs58817739	G	A	3408	398.3	60.2	4.25e-11	0.0126819	43.7495
ebi-a-GCST90001698	CD45RA+ CD28- CD8br AC	rs138152896	G	A	3408	244	36.89	4.3e-11	0.0126743	43.7227
ebi-a-GCST90001869	CD3 on resting Treg	rs12752576	G	A	2918	-0.7279	0.1101	4.57e-11	0.014758	43.6788
ebi-a-GCST90002074	SSC-A on CD14+ monocyte	rs75994780	A	G	3112	-0.3607	0.05457	4.48e-11	0.0138449	43.6622
ebi-a-GCST90001806	CD27 on unsw mem	rs147714617	T	C	3656	0.2484	0.03759	4.48e-11	0.0118031	43.6436
ebi-a-GCST90001695	CD45RA- CD28- CD8br AC	rs141023610	A	G	3408	556.4	84.21	4.51e-11	0.0126479	43.6307
ebi-a-GCST90001791	CD25 on naive-mature B cell	rs3793662	T	C	3657	-0.1953	0.02956	4.56e-11	0.0117955	43.6273
ebi-a-GCST90001924	CD127 on CD28+ CD4+	rs16899999	G	C	2920	-0.2835	0.04291	4.67e-11	0.0147286	43.6206
ebi-a-GCST90001944	CD123 on plasmacytoid DC	rs62447171	A	G	2872	-0.2192	0.03318	4.68e-11	0.014969	43.614
ebi-a-GCST90001638	DN (CD4-CD8-) NKT %lymphocyte	rs115536607	T	C	3668	0.3576	0.05416	4.64e-11	0.0117457	43.5713
ebi-a-GCST90001698	CD45RA+ CD28- CD8br AC	rs184911123	A	T	3408	267.2	40.47	4.68e-11	0.0126295	43.5664
ebi-a-GCST90001698	CD45RA+ CD28- CD8br AC	rs117248086	T	C	3408	378.1	57.27	4.68e-11	0.0126282	43.5616
ebi-a-GCST90001489	CD39+ activated Treg AC	rs72809762	T	C	3405	0.3373	0.0511	4.74e-11	0.0126343	43.5447
ebi-a-GCST90001983	CD14 on CD14+ CD16+ monocyte	rs6671847	A	G	3618	0.1769	0.02681	4.7e-11	0.0118905	43.5133
ebi-a-GCST90001512	CD25hi CD45RA- CD4 not Treg %T cell	rs4497244	A	G	3437	-1.396	0.2116	4.86e-11	0.0125053	43.4997
ebi-a-GCST90001558	TD CD8br %CD8br	rs79827501	T	G	3427	-0.3142	0.04765	4.97e-11	0.0125284	43.4543
ebi-a-GCST90001694	CD28- DN (CD4-CD8-) %T cell	rs6755452	G	T	3440	0.2159	0.03275	5e-11	0.0124759	43.434
ebi-a-GCST90001832	CD62L on CD62L+ plasmacytoid DC	rs343813	T	A	2872	-0.2089	0.03169	5.18e-11	0.0149048	43.424
ebi-a-GCST90001571	EM DN (CD4-CD8-) %T cell	rs34546581	A	G	3427	0.2019	0.03063	5.06e-11	0.0125197	43.4235
ebi-a-GCST90001804	CD27 on IgD- CD38dim	rs162076	A	G	3657	-0.1634	0.02479	5.03e-11	0.0117408	43.4224
ebi-a-GCST90001800	CD27 on IgD+ CD24+	rs76929865	C	A	3656	0.5735	0.08703	5.04e-11	0.011738	43.4002
ebi-a-GCST90001826	IgD on unsw mem	rs139084170	A	C	3636	0.3794	0.05758	5.09e-11	0.0117997	43.3923
ebi-a-GCST90001833	CD62L on CD62L+ DC	rs7526645	T	C	2871	0.1721	0.02612	5.33e-11	0.0148958	43.3823
ebi-a-GCST90001698	CD45RA+ CD28- CD8br AC	rs73780868	C	T	3408	218.4	33.18	5.41e-11	0.0125535	43.301
ebi-a-GCST90001945	CD123 on CD62L+ plasmacytoid DC	rs62447171	A	G	2872	-0.2184	0.03318	5.49e-11	0.0148616	43.2962
ebi-a-GCST90002067	CD4 on CD39+ activated Treg	rs11615628	A	G	2920	-0.2062	0.03133	5.49e-11	0.0146177	43.2871
ebi-a-GCST90001735	CD19 on IgD- CD38dim	rs11643297	G	A	3657	0.167	0.02538	5.48e-11	0.0117007	43.2725
ebi-a-GCST90001494	Secreting Treg %CD4	rs12712610	G	A	3437	-0.1818	0.02763	5.43e-11	0.0124397	43.2686
ebi-a-GCST90001698	CD45RA+ CD28- CD8br AC	rs78193714	A	T	3408	246.7	37.5	5.47e-11	0.0125399	43.2535
ebi-a-GCST90001816	CD38 on naive-mature B cell	rs115062208	G	A	3656	-0.7874	0.1197	5.48e-11	0.0116973	43.2479
ebi-a-GCST90001693	CD28+ CD45RA- CD8br AC	rs11579717	A	G	3408	-1.253	0.1905	5.53e-11	0.0125353	43.2372
ebi-a-GCST90001698	CD45RA+ CD28- CD8br AC	rs76017116	A	T	3408	219.6	33.39	5.57e-11	0.012533	43.2292
ebi-a-GCST90001698	CD45RA+ CD28- CD8br AC	rs75510626	C	T	3408	239.6	36.44	5.54e-11	0.0125269	43.2078
ebi-a-GCST90001957	CD33 on CD33br HLA DR+ CD14-	rs58301181	G	C	1578	-0.4433	0.0674	6.49e-11	0.0266823	43.2041
ebi-a-GCST90001698	CD45RA+ CD28- CD8br AC	rs183280627	A	G	3408	253.3	38.53	5.64e-11	0.0125228	43.1934
ebi-a-GCST90001489	CD39+ activated Treg AC	rs10786199	A	G	3405	-0.189	0.02875	5.63e-11	0.012533	43.1909
ebi-a-GCST90001698	CD45RA+ CD28- CD8br AC	rs184977394	C	T	3408	156.3	23.78	5.65e-11	0.0125177	43.1757
ebi-a-GCST90001491	CD39+ activated Treg %CD4 Treg	rs10786199	A	G	3437	-0.1864	0.02836	5.61e-11	0.012413	43.1744
ebi-a-GCST90001825	IgD on IgD+ CD38dim	rs35501848	T	G	3656	-0.1647	0.02506	5.73e-11	0.0116766	43.1705
ebi-a-GCST90001695	CD45RA- CD28- CD8br AC	rs74932477	A	G	3408	405.6	61.74	5.84e-11	0.0125054	43.1328
ebi-a-GCST90001475	HLA DR++ monocyte %monocyte	rs9296042	T	C	3595	-0.1923	0.02928	5.86e-11	0.011856	43.1097
ebi-a-GCST90001697	CD45RA- CD28- CD8br %T cell	rs11233425	A	G	3425	23.77	3.62	5.93e-11	0.0124322	43.0911
ebi-a-GCST90002025	CD4 on EM CD4+	rs3129267	G	C	2912	-0.2205	0.03358	6.03e-11	0.0145909	43.0881
ebi-a-GCST90001700	CD45RA+ CD28- CD8br %T cell	rs10176830	C	G	3425	29.23	4.452	5.97e-11	0.0124295	43.0818
ebi-a-GCST90001399	IgD- CD27- %B cell	rs35574803	C	T	3657	-0.3526	0.05371	5.92e-11	0.0116477	43.0742
ebi-a-GCST90001653	CD28- DN (CD4-CD8-) %DN	rs4796089	C	T	3440	-0.2435	0.0371	6.13e-11	0.0123676	43.0524
ebi-a-GCST90001656	CD28+ DN (CD4-CD8-) %DN	rs4796089	C	T	3440	0.2435	0.0371	6.13e-11	0.0123676	43.0524
ebi-a-GCST90001698	CD45RA+ CD28- CD8br AC	rs111745963	C	T	3408	196.5	29.94	6.06e-11	0.0124815	43.0493
ebi-a-GCST90001580	CD14+ CD16+ monocyte AC	rs74341264	A	G	3629	0.2465	0.03756	5.98e-11	0.0117293	43.047
ebi-a-GCST90001698	CD45RA+ CD28- CD8br AC	rs117862145	T	A	3408	260.8	39.75	6.23e-11	0.0124735	43.0215
ebi-a-GCST90001698	CD45RA+ CD28- CD8br AC	rs72723889	C	T	3408	381.2	58.11	6.19e-11	0.0124697	43.008
ebi-a-GCST90001698	CD45RA+ CD28- CD8br AC	rs75551427	G	A	3408	358.8	54.73	6.39e-11	0.0124541	42.9535
ebi-a-GCST90001668	CD28+ CD45RA- CD8dim %CD8dim	rs11579717	A	G	3440	-1.217	0.1857	6.36e-11	0.0123313	42.9245
ebi-a-GCST90001948	CD33 on CD33dim HLA DR+ CD11b+	rs11882720	G	T	1633	-0.4484	0.06841	7.43e-11	0.0256347	42.9101
ebi-a-GCST90001709	BAFF-R on IgD+ CD38dim	rs1801274	G	A	3657	-0.1765	0.02694	6.47e-11	0.0116012	42.8999
ebi-a-GCST90001729	CD19 on IgD+ CD38br	rs138920008	C	G	3657	-1.438	0.2195	6.5e-11	0.0116	42.8954
ebi-a-GCST90001695	CD45RA- CD28- CD8br AC	rs116876186	C	T	3408	647.9	98.9	6.57e-11	0.0124362	42.8912
ebi-a-GCST90001821	IgD on IgD+ CD24-	rs35501848	T	G	3656	-0.1633	0.02494	6.58e-11	0.0115907	42.8491
ebi-a-GCST90002039	CD80 on monocyte	rs79015439	T	C	2850	-0.7914	0.1209	6.94e-11	0.014812	42.8188
ebi-a-GCST90001989	CD40 on CD14- CD16+ monocyte	rs139376787	A	G	3621	-0.3125	0.04775	6.85e-11	0.0116901	42.8069
ebi-a-GCST90001698	CD45RA+ CD28- CD8br AC	rs77485746	A	C	3408	287.4	43.92	6.96e-11	0.0124087	42.7951
ebi-a-GCST90001833	CD62L on CD62L+ DC	rs3917768	G	T	2871	0.1797	0.02746	7.06e-11	0.0146971	42.7949
ebi-a-GCST90002121	CD8 on CD39+ CD8br	rs17197199	T	C	2915	-0.2839	0.04341	7.21e-11	0.0144606	42.7418
ebi-a-GCST90001698	CD45RA+ CD28- CD8br AC	rs77156603	A	C	3408	278.8	42.64	7.23e-11	0.012389	42.7264
ebi-a-GCST90001752	CD20 on IgD+ CD38dim	rs72836542	T	C	3657	0.1752	0.0268	7.2e-11	0.0115512	42.7131
ebi-a-GCST90001698	CD45RA+ CD28- CD8br AC	rs34772471	T	C	3408	270.7	41.43	7.32e-11	0.012372	42.667
ebi-a-GCST90002121	CD8 on CD39+ CD8br	rs117519014	A	C	2915	0.4352	0.06661	7.57e-11	0.0144327	42.658
ebi-a-GCST90001698	CD45RA+ CD28- CD8br AC	rs150905742	A	G	3408	311	47.64	7.72e-11	0.0123504	42.5914
ebi-a-GCST90001459	Myeloid DC %DC	rs74341264	A	G	3410	-0.2585	0.0396	7.62e-11	0.0123419	42.5869
ebi-a-GCST90001698	CD45RA+ CD28- CD8br AC	rs117840149	A	C	3408	246.8	37.81	7.63e-11	0.0123476	42.5816
ebi-a-GCST90001695	CD45RA- CD28- CD8br AC	rs115546994	T	A	3408	383.2	58.71	7.72e-11	0.0123462	42.5767
ebi-a-GCST90001698	CD45RA+ CD28- CD8br AC	rs113698814	G	A	3408	189.8	29.08	7.67e-11	0.0123455	42.5744
ebi-a-GCST90002045	CD45 on CD33- HLA DR-	rs10919544	C	T	1635	0.238	0.03646	8.84e-11	0.0253997	42.5588
ebi-a-GCST90001698	CD45RA+ CD28- CD8br AC	rs77370289	C	T	3408	404.4	62.01	7.99e-11	0.0123257	42.5054
ebi-a-GCST90001562	CD45RA+ CD8br %T cell	rs6707421	G	A	3427	0.1592	0.02442	8.11e-11	0.0122498	42.4758
ebi-a-GCST90001698	CD45RA+ CD28- CD8br AC	rs77538429	G	A	3408	264	40.5	8.16e-11	0.0123145	42.4661
ebi-a-GCST90001877	HVEM on naive CD4+	rs2234161	T	C	1247	0.2484	0.03809	1.02e-10	0.03298	42.4604
ebi-a-GCST90001758	CD20 on memory B cell	rs2070770	T	C	3657	-0.2717	0.04169	8.13e-11	0.0114809	42.45
ebi-a-GCST90001698	CD45RA+ CD28- CD8br AC	rs77695406	A	T	3408	269.8	41.4	8.23e-11	0.0123085	42.4452
ebi-a-GCST90001941	CD25 on secreting Treg	rs113116201	C	T	3435	1.214	0.1863	8.43e-11	0.0122109	42.4384
ebi-a-GCST90001728	CD19 on IgD+ CD38- unsw mem	rs55712453	G	A	1833	0.7788	0.1195	9.18e-11	0.0226467	42.427
ebi-a-GCST90001637	DN (CD4-CD8-) NKT %T cell	rs9488834	A	G	3668	0.3806	0.05843	8.38e-11	0.0114351	42.4062
ebi-a-GCST90002118	CD8 on CD28+ CD45RA- CD8br	rs9263601	C	T	2920	0.2002	0.03074	8.61e-11	0.0143177	42.386
ebi-a-GCST90002103	CD45RA on CD39+ resting Treg	rs191753228	T	C	2650	1.583	0.2431	8.93e-11	0.015749	42.3705
ebi-a-GCST90001754	CD20 on IgD- CD27-	rs30006	C	T	3657	-0.1907	0.02929	8.55e-11	0.0114586	42.3667
ebi-a-GCST90001888	CD28 on CD39+ secreting Treg	rs12778618	C	T	2920	0.4215	0.06475	8.83e-11	0.0143046	42.3466
ebi-a-GCST90001808	CD27 on sw mem	rs162076	A	G	3657	-0.1635	0.02512	8.52e-11	0.0114517	42.3408
ebi-a-GCST90001698	CD45RA+ CD28- CD8br AC	rs143946135	G	A	3408	161.6	24.83	8.64e-11	0.0122762	42.3325
ebi-a-GCST90001698	CD45RA+ CD28- CD8br AC	rs137997289	C	T	3408	219.9	33.8	8.78e-11	0.0122675	42.3021
ebi-a-GCST90001698	CD45RA+ CD28- CD8br AC	rs80305889	G	T	3408	404.7	62.22	8.89e-11	0.0122616	42.2816
ebi-a-GCST90001698	CD45RA+ CD28- CD8br AC	rs117185099	T	C	3408	208.3	32.03	8.96e-11	0.0122577	42.2678
ebi-a-GCST90001407	Memory B cell AC	rs12874404	G	A	3656	0.173	0.02661	9.14e-11	0.0114289	42.244
ebi-a-GCST90001695	CD45RA- CD28- CD8br AC	rs59236867	C	T	3408	178.9	27.52	9.07e-11	0.0122482	42.2346
ebi-a-GCST90001717	BAFF-R on unsw mem	rs13058590	T	C	3657	-0.3847	0.05918	9.08e-11	0.011423	42.2335
ebi-a-GCST90001828	IgD on transitional	rs2018404	T	C	3657	-0.2444	0.0376	9.14e-11	0.0114212	42.2269
ebi-a-GCST90001698	CD45RA+ CD28- CD8br AC	rs148513824	T	C	3408	282.1	43.4	9.2e-11	0.0122455	42.2252
ebi-a-GCST90001540	Naive CD4+ AC	rs3129891	A	G	3395	-0.2185	0.03362	9.33e-11	0.0122885	42.2135
ebi-a-GCST90001695	CD45RA- CD28- CD8br AC	rs139457426	T	C	3408	71.36	10.98	9.24e-11	0.0122421	42.2134
ebi-a-GCST90001759	CD20 on naive-mature B cell	rs62405562	G	A	3657	0.1848	0.02844	9.18e-11	0.0114139	42.1995
ebi-a-GCST90001772	CD24 on unsw mem	rs2236073	A	G	3655	0.1623	0.02499	9.31e-11	0.0114086	42.1567
ebi-a-GCST90001979	CD16 on CD14- CD16+ monocyte	rs3856266	G	T	3620	-0.2278	0.03508	9.59e-11	0.0115146	42.1452
ebi-a-GCST90001984	HLA DR on CD14- CD16+ monocyte	rs61742525	A	G	3621	0.313	0.04821	9.64e-11	0.0115069	42.1284
ebi-a-GCST90001940	CD25 on CD39+ activated Treg	rs7078614	T	G	3435	0.1714	0.0264	9.59e-11	0.0121224	42.127
ebi-a-GCST90001599	DN (CD4-CD8-) %T cell	rs139249541	G	A	3668	0.4569	0.0704	9.72e-11	0.011353	42.0979
ebi-a-GCST90001698	CD45RA+ CD28- CD8br AC	rs117003718	A	G	3408	194.3	29.94	9.89e-11	0.012207	42.0908
ebi-a-GCST90002068	CD4 on secreting Treg	rs11615628	A	G	2920	-0.2046	0.03153	1e-10	0.0142155	42.079
ebi-a-GCST90001544	EM CD4+ %T cell	rs146620586	T	G	3427	-1.711	0.2639	1.02e-10	0.0121175	42.0115
ebi-a-GCST90001663	CD28- CD8dim AC	rs58745116	A	G	3408	0.1662	0.02565	1.05e-10	0.0121694	41.9597
ebi-a-GCST90001831	CD62L on CD62L+ myeloid DC	rs12075684	G	A	2872	0.1927	0.02975	1.09e-10	0.0143981	41.9263
ebi-a-GCST90001884	CD16-CD56 on NK	rs148849191	T	C	3113	-0.7822	0.1208	1.11e-10	0.0132896	41.9008
ebi-a-GCST90001937	CD25 on resting Treg	rs12722600	T	C	3434	0.3212	0.04962	1.09e-10	0.0120551	41.8779
ebi-a-GCST90001474	Plasmacytoid DC %DC	rs74341264	A	G	3410	0.2502	0.03866	1.12e-10	0.0121337	41.8597
ebi-a-GCST90001779	CD25 on IgD+ CD24-	rs3793662	T	C	3657	-0.1898	0.02934	1.11e-10	0.0113137	41.8249
ebi-a-GCST90001698	CD45RA+ CD28- CD8br AC	rs74336249	T	C	3408	125.6	19.43	1.16e-10	0.0121127	41.7618
ebi-a-GCST90001554	EM CD8br AC	rs17583875	A	G	3395	-1.51	0.2336	1.15e-10	0.0121578	41.7592
ebi-a-GCST90001698	CD45RA+ CD28- CD8br AC	rs78085370	A	G	3408	317.1	49.08	1.19e-10	0.0121003	41.7185
ebi-a-GCST90001698	CD45RA+ CD28- CD8br AC	rs192556004	A	G	3408	189.6	29.36	1.2e-10	0.0120888	41.6783
ebi-a-GCST90001792	CD25 on unsw mem	rs11598494	C	T	3657	-0.1584	0.02453	1.2e-10	0.0112737	41.6752
ebi-a-GCST90001545	TD CD4+ AC	rs12712610	G	A	3395	0.183	0.02834	1.22e-10	0.0121328	41.6722
ebi-a-GCST90001698	CD45RA+ CD28- CD8br AC	rs138449036	T	C	3408	419.3	64.95	1.23e-10	0.0120813	41.6521
ebi-a-GCST90001698	CD45RA+ CD28- CD8br AC	rs34265859	C	G	3408	116.2	18	1.25e-10	0.0120806	41.6497
ebi-a-GCST90001855	CD3 on secreting Treg	rs114672530	A	G	2919	-0.6777	0.105	1.29e-10	0.0140705	41.6293
ebi-a-GCST90001695	CD45RA- CD28- CD8br AC	rs117469911	A	C	3408	132.8	20.58	1.24e-10	0.0120707	41.6151
ebi-a-GCST90001664	CD28+ CD45RA+ CD8dim %T cell	rs116794175	C	T	3440	1.164	0.1805	1.3e-10	0.0119447	41.5622
ebi-a-GCST90001804	CD27 on IgD- CD38dim	rs25680	A	G	3657	-0.2122	0.03291	1.29e-10	0.0112409	41.5525
ebi-a-GCST90001695	CD45RA- CD28- CD8br AC	rs78939697	C	A	3408	74.28	11.52	1.29e-10	0.0120524	41.5512
ebi-a-GCST90001698	CD45RA+ CD28- CD8br AC	rs78622624	C	T	3408	97.68	15.15	1.3e-10	0.0120509	41.5462
ebi-a-GCST90001714	BAFF-R on IgD- CD38dim	rs4657041	C	T	3657	-0.1739	0.02699	1.31e-10	0.0112245	41.4912
ebi-a-GCST90001698	CD45RA+ CD28- CD8br AC	rs77725246	T	C	3408	268.4	41.66	1.35e-10	0.0120329	41.4831
ebi-a-GCST90001711	BAFF-R on IgD- CD27-	rs13058590	T	C	3657	-0.3797	0.05894	1.33e-10	0.0112211	41.4785
ebi-a-GCST90001697	CD45RA- CD28- CD8br %T cell	rs130071	A	G	3425	1.086	0.1686	1.37e-10	0.0119689	41.4659
ebi-a-GCST90001475	HLA DR++ monocyte %monocyte	rs9469094	C	G	3595	0.3326	0.05164	1.35e-10	0.0114075	41.4601
ebi-a-GCST90002081	SSC-A on CD4+	rs113243185	C	G	3113	0.2404	0.03733	1.39e-10	0.013147	41.4452
ebi-a-GCST90001698	CD45RA+ CD28- CD8br AC	rs11538695	A	G	3408	221.5	34.4	1.36e-10	0.0120193	41.4358
ebi-a-GCST90001627	HLA DR+ CD8br AC	rs72779785	G	A	3579	-0.2122	0.03296	1.36e-10	0.0114486	41.4261
ebi-a-GCST90001820	IgD on IgD+ CD24+	rs2819455	C	G	3656	0.2689	0.04177	1.38e-10	0.0112086	41.4205
ebi-a-GCST90001546	TD CD4+ %CD4+	rs62400929	G	A	3427	0.307	0.04769	1.37e-10	0.0119478	41.416
ebi-a-GCST90001431	IgD+ CD38- %lymphocyte	rs12874404	G	A	3656	0.1714	0.02663	1.39e-10	0.0112042	41.4039
ebi-a-GCST90001633	CD8dim NKT AC	rs115536607	T	C	3652	0.3487	0.05419	1.4e-10	0.0112108	41.3835
ebi-a-GCST90001698	CD45RA+ CD28- CD8br AC	rs56041702	C	G	3408	203.7	31.66	1.41e-10	0.012001	41.3719
ebi-a-GCST90001841	CD3 on CM CD4+	rs61814872	T	C	2912	0.2885	0.04484	1.46e-10	0.0140165	41.3678
ebi-a-GCST90002106	HLA DR on DC	rs7748976	A	G	2871	0.2659	0.04133	1.44e-10	0.014212	41.3622
ebi-a-GCST90001868	CD3 on CD4 Treg	rs114672530	A	G	2919	-0.6683	0.1039	1.46e-10	0.0139754	41.3442
ebi-a-GCST90001842	CD3 on Naive CD4+	rs28607988	C	A	2910	0.2334	0.03629	1.46e-10	0.0140154	41.3361
ebi-a-GCST90001698	CD45RA+ CD28- CD8br AC	rs117741105	A	G	3408	260.9	40.57	1.43e-10	0.0119895	41.3317
ebi-a-GCST90001853	CD3 on activated Treg	rs35055340	T	C	2919	-0.4927	0.07664	1.5e-10	0.0139609	41.3006
ebi-a-GCST90001785	CD25 on IgD- CD24-	rs11548656	G	A	3649	-0.2363	0.03676	1.47e-10	0.0111973	41.2989
ebi-a-GCST90001951	CD33 on CD66b++ myeloid cell	rs12459503	C	T	1464	0.2704	0.04205	1.74e-10	0.0274691	41.2941
ebi-a-GCST90001883	CD16-CD56 on NKT	rs79251210	A	G	3113	0.4508	0.07013	1.49e-10	0.0130995	41.2934
ebi-a-GCST90001757	CD20 on IgD- CD38dim	rs9469053	G	A	3657	0.2372	0.03691	1.47e-10	0.0111671	41.2766
ebi-a-GCST90001697	CD45RA- CD28- CD8br %T cell	rs742867	T	C	3425	7.048	1.098	1.57e-10	0.011887	41.1788
ebi-a-GCST90001813	CD38 on IgD+ CD38dim	rs572542	T	C	3654	-0.4696	0.07316	1.54e-10	0.0111499	41.1785
ebi-a-GCST90001805	CD27 on memory B cell	rs75918255	A	G	3657	0.4366	0.06803	1.57e-10	0.0111372	41.1651
ebi-a-GCST90001698	CD45RA+ CD28- CD8br AC	rs146661200	T	C	3408	152.8	23.81	1.58e-10	0.0119402	41.1598
ebi-a-GCST90001698	CD45RA+ CD28- CD8br AC	rs150994087	T	C	3408	316	49.25	1.59e-10	0.0119357	41.144
ebi-a-GCST90001949	CD33 on CD33dim HLA DR+ CD11b-	rs58301181	G	C	1634	-0.4079	0.06357	1.81e-10	0.0245778	41.1217
ebi-a-GCST90001501	Activated & secreting Treg AC	rs138915779	A	C	3405	-1.518	0.2369	1.67e-10	0.0119149	41.0354
ebi-a-GCST90002062	CD4 on CD28+ CD4+	rs11615628	A	G	2920	-0.2032	0.03171	1.71e-10	0.0138678	41.0353
ebi-a-GCST90001956	CD33 on CD33br HLA DR+	rs58301181	G	C	1579	-0.4318	0.06738	1.94e-10	0.0253495	41.016
ebi-a-GCST90001695	CD45RA- CD28- CD8br AC	rs130071	A	G	3408	22.81	3.563	1.74e-10	0.011883	40.9604
ebi-a-GCST90001698	CD45RA+ CD28- CD8br AC	rs140087548	T	C	3408	176.3	27.54	1.74e-10	0.0118819	40.9564
ebi-a-GCST90001697	CD45RA- CD28- CD8br %T cell	rs140112233	C	G	3425	43.28	6.761	1.74e-10	0.011823	40.9542
ebi-a-GCST90001751	CD20 on IgD+ CD38br	rs34486765	A	G	3657	0.1684	0.02631	1.75e-10	0.0110785	40.9454
ebi-a-GCST90001757	CD20 on IgD- CD38dim	rs61731791	T	C	3657	0.2688	0.042	1.75e-10	0.0110764	40.9376
ebi-a-GCST90001859	CD3 on CD8br	rs858545	C	A	2918	-0.1746	0.02729	1.83e-10	0.0138339	40.9057
ebi-a-GCST90001695	CD45RA- CD28- CD8br AC	rs189683893	A	C	3408	138.5	21.65	1.8e-10	0.0118659	40.9005
ebi-a-GCST90001642	B cell AC	rs12865434	G	A	3653	0.1537	0.02404	1.83e-10	0.0110661	40.8546
ebi-a-GCST90001942	CD25 on CD39+ secreting Treg	rs113116201	C	T	3435	1.189	0.186	1.82e-10	0.0117564	40.8399
ebi-a-GCST90001829	BAFF-R on B cell	rs1801274	G	A	3660	-0.1724	0.02698	1.86e-10	0.0110329	40.8087
ebi-a-GCST90001973	FSC-A on CD4+	rs9271673	G	C	3113	-0.2096	0.03281	1.93e-10	0.01294	40.7841
ebi-a-GCST90001697	CD45RA- CD28- CD8br %T cell	rs61772921	C	T	3425	31.35	4.91	1.95e-10	0.0117629	40.7435
ebi-a-GCST90001698	CD45RA+ CD28- CD8br AC	rs78530932	A	T	3408	76.74	12.02	1.93e-10	0.0118188	40.7361
ebi-a-GCST90001953	CD33 on CD33dim HLA DR-	rs56043070	A	G	1558	0.5006	0.0784	2.26e-10	0.0255014	40.7185
ebi-a-GCST90001959	CD4 on HLA DR+ CD4+	rs4371876	A	G	3060	0.1831	0.02869	1.99e-10	0.0131357	40.7035
ebi-a-GCST90001697	CD45RA- CD28- CD8br %T cell	rs12597262	G	C	3425	29.78	4.668	2.03e-10	0.0117435	40.6756
ebi-a-GCST90001698	CD45RA+ CD28- CD8br AC	rs112785730	A	G	3408	206.8	32.42	2.03e-10	0.0117983	40.6649
ebi-a-GCST90001872	HVEM on naive CD8br	rs2844594	A	G	1247	-0.276	0.04325	2.44e-10	0.0316245	40.6583
ebi-a-GCST90001738	CD19 on unsw mem	rs55712453	G	A	3656	0.5735	0.08992	2.02e-10	0.0110038	40.6552
ebi-a-GCST90001530	Mo MDSC AC	rs2071473	T	C	1855	-0.2405	0.03772	2.3e-10	0.0214451	40.6086
ebi-a-GCST90001418	CD24+ CD27+ AC	rs12874404	G	A	3656	0.1691	0.02653	2.04e-10	0.0109902	40.6046
ebi-a-GCST90001698	CD45RA+ CD28- CD8br AC	rs145743664	C	T	3408	124.1	19.47	2.08e-10	0.0117805	40.6029
ebi-a-GCST90001757	CD20 on IgD- CD38dim	rs2070770	T	C	3657	-0.2657	0.0417	2.09e-10	0.0109797	40.5764
ebi-a-GCST90001805	CD27 on memory B cell	rs25680	A	G	3657	-0.213	0.03344	2.13e-10	0.0109726	40.5498
ebi-a-GCST90001603	T cell AC	rs9271622	A	G	3653	0.2154	0.03382	2.14e-10	0.0109824	40.5421
ebi-a-GCST90001697	CD45RA- CD28- CD8br %T cell	rs62021713	T	C	3425	52.08	8.178	2.17e-10	0.0117024	40.5316
ebi-a-GCST90001924	CD127 on CD28+ CD4+	rs1573734	T	C	2920	-0.182	0.02858	2.2e-10	0.0136976	40.5248
ebi-a-GCST90001698	CD45RA+ CD28- CD8br AC	rs62337106	G	T	3408	235.6	37	2.18e-10	0.0117574	40.5221
ebi-a-GCST90001588	T/B	rs9892810	C	T	3653	0.1572	0.02469	2.18e-10	0.0109754	40.5159
ebi-a-GCST90002110	HLA DR on CD33dim HLA DR+ CD11b+	rs12485444	A	T	1634	0.2278	0.03577	2.49e-10	0.0242197	40.5077
ebi-a-GCST90002078	SSC-A on granulocyte	rs2236947	A	C	3112	0.1811	0.02845	2.24e-10	0.0128533	40.4942
ebi-a-GCST90001664	CD28+ CD45RA+ CD8dim %T cell	rs4832054	A	G	3440	0.1726	0.02712	2.21e-10	0.0116375	40.4809
ebi-a-GCST90001580	CD14+ CD16+ monocyte AC	rs71639910	A	G	3629	-0.3061	0.04812	2.25e-10	0.0110274	40.4423
ebi-a-GCST90001695	CD45RA- CD28- CD8br AC	rs77937827	C	T	3408	358.8	56.41	2.28e-10	0.0117319	40.4332
ebi-a-GCST90001474	Plasmacytoid DC %DC	rs876036	C	T	3410	-0.1835	0.02885	2.25e-10	0.0117248	40.432
ebi-a-GCST90001485	CD39+ resting Treg % CD4 Treg	rs35909109	T	C	3437	0.3811	0.05993	2.3e-10	0.0116287	40.4144
ebi-a-GCST90002027	CD4 on CD45RA+ CD4+	rs3129267	G	C	2911	-0.2179	0.03427	2.34e-10	0.0136979	40.4006
ebi-a-GCST90001724	CD19 on IgD+ CD24+	rs55712453	G	A	3656	0.5738	0.09026	2.31e-10	0.0109333	40.3918
ebi-a-GCST90001698	CD45RA+ CD28- CD8br AC	rs75424381	T	A	3408	121.1	19.05	2.34e-10	0.0117187	40.3872
ebi-a-GCST90001849	CD3 on HLA DR+ CD4+	rs59738549	G	C	3060	0.3869	0.06088	2.38e-10	0.0130266	40.3612
ebi-a-GCST90002000	PDL-1 on CD14- CD16-	rs1800973	A	C	3629	-0.2797	0.04402	2.37e-10	0.0110025	40.3502
ebi-a-GCST90001638	DN (CD4-CD8-) NKT %lymphocyte	rs9488834	A	G	3668	0.3698	0.05821	2.39e-10	0.0108832	40.3368
ebi-a-GCST90001698	CD45RA+ CD28- CD8br AC	rs34539402	A	G	3408	211.7	33.34	2.42e-10	0.0116924	40.2954
ebi-a-GCST90001868	CD3 on CD4 Treg	rs35055340	T	C	2919	-0.4838	0.07619	2.49e-10	0.0136252	40.2938
ebi-a-GCST90001621	NKT AC	rs139249541	G	A	3653	0.4624	0.07284	2.44e-10	0.0109114	40.2771
ebi-a-GCST90001697	CD45RA- CD28- CD8br %T cell	rs74707627	C	T	3425	20.97	3.305	2.5e-10	0.0116177	40.2347
ebi-a-GCST90001647	NK %lymphocyte	rs183053322	T	C	3669	-0.408	0.06431	2.51e-10	0.0108512	40.2278
ebi-a-GCST90002112	HLA DR on CD33- HLA DR+	rs9279789	C	T	1635	0.7114	0.1121	2.87e-10	0.0240398	40.224
ebi-a-GCST90001706	BAFF-R on IgD+ CD38- naive	rs5757678	T	C	1837	0.2286	0.03604	2.82e-10	0.0214321	40.1892
ebi-a-GCST90001687	CD28- CD8br AC	rs3130685	T	C	3408	0.1894	0.02987	2.56e-10	0.0116599	40.1823
ebi-a-GCST90001618	HLA DR+ T cell AC	rs2181036	C	T	3580	-0.1628	0.02568	2.59e-10	0.0111016	40.1676
ebi-a-GCST90001695	CD45RA- CD28- CD8br AC	rs72728362	C	T	3408	375.7	59.27	2.64e-10	0.0116526	40.1567
ebi-a-GCST90001698	CD45RA+ CD28- CD8br AC	rs117293367	T	C	3408	437.7	69.06	2.64e-10	0.0116496	40.1463
ebi-a-GCST90001742	CD19 on transitional	rs113812519	G	A	3657	0.5863	0.09251	2.61e-10	0.0108641	40.1444
ebi-a-GCST90002023	CD4 on CM CD4 +	rs28584364	T	C	2912	0.3333	0.05262	2.77e-10	0.0135905	40.0932
ebi-a-GCST90001698	CD45RA+ CD28- CD8br AC	rs77521823	T	A	3408	221	34.9	2.75e-10	0.0116293	40.0755
ebi-a-GCST90002109	HLA DR on CD33br HLA DR+ CD14dim	rs613165	A	G	1578	-0.2784	0.04395	3.1e-10	0.0247975	40.0747
ebi-a-GCST90002037	CD80 on plasmacytoid DC	rs62447171	A	G	2871	-0.2093	0.03307	2.84e-10	0.01376	40.0283
ebi-a-GCST90001484	CD39+ resting Treg %resting Treg	rs115328872	A	G	3437	1.259	0.199	2.82e-10	0.0115116	40.003
ebi-a-GCST90001695	CD45RA- CD28- CD8br AC	rs112857714	T	C	3408	286.9	45.35	2.84e-10	0.0116074	39.9992
ebi-a-GCST90001622	NKT %T cell	rs79251210	A	G	3669	0.4184	0.06614	2.83e-10	0.0107894	39.9961
ebi-a-GCST90001695	CD45RA- CD28- CD8br AC	rs140311178	T	C	3408	142.3	22.5	2.87e-10	0.0116005	39.9751
ebi-a-GCST90001706	BAFF-R on IgD+ CD38- naive	rs149806587	G	A	1837	-0.5047	0.07979	3.18e-10	0.0213159	39.9665
ebi-a-GCST90001947	CD33 on CD33br HLA DR+ CD14dim	rs58301181	G	C	1577	-0.4272	0.06754	3.29e-10	0.0247416	39.9567
ebi-a-GCST90002102	CD45RA on resting Treg	rs78689347	C	A	2919	0.698	0.1104	3e-10	0.0135093	39.9462
ebi-a-GCST90001697	CD45RA- CD28- CD8br %T cell	rs114763811	A	C	3425	47.98	7.59	2.92e-10	0.0115329	39.9377
ebi-a-GCST90001434	Sw mem %lymphocyte	rs9520836	G	A	3656	0.1567	0.02479	2.91e-10	0.0108108	39.9344
ebi-a-GCST90001752	CD20 on IgD+ CD38dim	rs34486765	A	G	3657	0.167	0.02642	2.9e-10	0.0108074	39.9328
ebi-a-GCST90001999	PDL-1 on CD14- CD16+ monocyte	rs74341264	A	G	3621	0.2404	0.03805	2.97e-10	0.0109036	39.8951
ebi-a-GCST90002038	CD80 on CD62L+ plasmacytoid DC	rs62447171	A	G	2871	-0.2089	0.03307	3.09e-10	0.0137082	39.8755
ebi-a-GCST90001801	CD27 on IgD+ CD38- unsw mem	rs75918255	A	G	1836	0.5783	0.0916	3.41e-10	0.0212479	39.8146
ebi-a-GCST90001702	BAFF-R on CD24+ CD27+	rs13058590	T	C	3657	-0.3738	0.05926	3.16e-10	0.0107629	39.7665
ebi-a-GCST90001697	CD45RA- CD28- CD8br %T cell	rs150146567	A	T	3425	8.79	1.394	3.28e-10	0.0114757	39.7373
ebi-a-GCST90001698	CD45RA+ CD28- CD8br AC	rs149844272	A	G	3408	240.6	38.16	3.26e-10	0.0115302	39.7301
ebi-a-GCST90001695	CD45RA- CD28- CD8br AC	rs111978771	C	T	3408	123.8	19.64	3.21e-10	0.0115246	39.7103
ebi-a-GCST90001698	CD45RA+ CD28- CD8br AC	rs35706199	T	C	3408	336.7	53.43	3.31e-10	0.0115182	39.6882
ebi-a-GCST90001468	CD62L- myeloid DC AC	rs143140559	T	C	3387	0.8211	0.1303	3.34e-10	0.0115885	39.6869
ebi-a-GCST90001698	CD45RA+ CD28- CD8br AC	rs184184520	T	G	3408	306.1	48.59	3.39e-10	0.0115108	39.6623
ebi-a-GCST90001543	EM CD4+ %CD4+	rs4959028	G	A	3427	0.2111	0.03351	3.35e-10	0.0114476	39.662
ebi-a-GCST90001698	CD45RA+ CD28- CD8br AC	rs76543451	A	G	3408	130.9	20.78	3.35e-10	0.0115096	39.6582
ebi-a-GCST90001646	NK %CD3- lymphocyte	rs183053322	T	C	3669	-0.4163	0.06609	3.35e-10	0.0106985	39.6556
ebi-a-GCST90001707	BAFF-R on IgD+ CD38- unsw mem	rs187315152	T	A	1837	-0.5226	0.083	3.82e-10	0.0211252	39.6013
ebi-a-GCST90001743	CD20 on B cell	rs35139284	T	C	3660	0.183	0.02909	3.55e-10	0.010697	39.5528
ebi-a-GCST90002117	HLA DR on HLA DR+ NK	rs139174173	A	C	2971	0.4977	0.07912	3.62e-10	0.0131436	39.5431
ebi-a-GCST90001688	CD28+ CD45RA+ CD8br %T cell	rs184082746	C	T	3440	4.025	0.6399	3.59e-10	0.0113706	39.5417
ebi-a-GCST90001863	CD3 on CD28+ CD45RA- CD8br	rs6684311	G	C	2919	-0.2394	0.03806	3.64e-10	0.013373	39.5379
ebi-a-GCST90001719	BAFF-R on IgD+	rs1801274	G	A	3658	-0.1694	0.02694	3.64e-10	0.0106935	39.5179
ebi-a-GCST90001730	CD19 on IgD+ CD38dim	rs112417310	A	G	3657	0.5594	0.089	3.65e-10	0.0106874	39.4846
ebi-a-GCST90001695	CD45RA- CD28- CD8br AC	rs150856260	T	C	3408	337.2	53.66	3.73e-10	0.0114544	39.4656
ebi-a-GCST90002066	CD4 on activated Treg	rs9264532	T	C	2920	0.188	0.02994	3.87e-10	0.0133231	39.4017
ebi-a-GCST90002024	CD4 on naive CD4+	rs2844608	T	C	2910	0.1993	0.03174	3.9e-10	0.0133679	39.4005
ebi-a-GCST90001905	CD86 on monocyte	rs150649461	C	G	2850	-0.4543	0.07237	3.96e-10	0.0136383	39.3789
ebi-a-GCST90001475	HLA DR++ monocyte %monocyte	rs62395272	T	C	3595	-0.2295	0.03657	3.91e-10	0.0108364	39.3617
ebi-a-GCST90001530	Mo MDSC AC	rs80032720	A	G	1855	-0.4389	0.06992	4.31e-10	0.0207996	39.3604
ebi-a-GCST90001707	BAFF-R on IgD+ CD38- unsw mem	rs150612106	A	G	1837	-0.6961	0.1109	4.23e-10	0.0209969	39.3556
ebi-a-GCST90001698	CD45RA+ CD28- CD8br AC	rs117420444	A	T	3408	344.4	54.89	3.96e-10	0.0114196	39.3446
ebi-a-GCST90001622	NKT %T cell	rs9488834	A	G	3669	0.3723	0.05934	3.91e-10	0.0106147	39.3418
ebi-a-GCST90001700	CD45RA+ CD28- CD8br %T cell	rs149208831	C	A	3425	25.69	4.095	3.97e-10	0.0113605	39.3339
ebi-a-GCST90001695	CD45RA- CD28- CD8br AC	rs76595423	G	T	3408	147.3	23.48	3.93e-10	0.0114162	39.3328
ebi-a-GCST90001695	CD45RA- CD28- CD8br AC	rs79888820	C	T	3408	514.7	82.05	3.97e-10	0.0114147	39.3275
ebi-a-GCST90001698	CD45RA+ CD28- CD8br AC	rs143772909	T	C	3408	328.1	52.32	4.02e-10	0.0114076	39.3027
ebi-a-GCST90001695	CD45RA- CD28- CD8br AC	rs117196114	A	G	3408	201.5	32.14	4.11e-10	0.0114019	39.2829
ebi-a-GCST90001698	CD45RA+ CD28- CD8br AC	rs147681963	T	C	3408	114.2	18.22	4.11e-10	0.0113962	39.2627
ebi-a-GCST90002071	SSC-A on myeloid DC	rs115780495	G	T	2872	0.34	0.05429	4.35e-10	0.0134723	39.1936
ebi-a-GCST90001551	Naive CD8br AC	rs72851020	T	C	3395	0.2077	0.03317	4.33e-10	0.0114171	39.1856
ebi-a-GCST90001662	CD28- CD8dim %CD8dim	rs4796089	C	T	3440	-0.2283	0.03646	4.32e-10	0.0112693	39.1855
ebi-a-GCST90001483	CD39+ resting Treg AC	rs146899923	C	T	3405	0.8565	0.1368	4.29e-10	0.0113814	39.1767
ebi-a-GCST90001842	CD3 on Naive CD4+	rs2003830	G	C	2910	-0.2093	0.03343	4.45e-10	0.0132911	39.1712
ebi-a-GCST90001848	CD3 on NKT	rs79086781	T	C	3113	0.4289	0.06851	4.36e-10	0.0124334	39.1674
ebi-a-GCST90001697	CD45RA- CD28- CD8br %T cell	rs192302673	T	C	3425	12.63	2.018	4.39e-10	0.0113075	39.1481
ebi-a-GCST90001700	CD45RA+ CD28- CD8br %T cell	rs79395509	T	C	3425	26.23	4.191	4.38e-10	0.0113074	39.1478
ebi-a-GCST90001783	CD25 on IgD+ CD38br	rs3793662	T	C	3656	-0.1813	0.02898	4.38e-10	0.0105918	39.1166
ebi-a-GCST90001502	Activated & secreting Treg %CD4 Treg	rs7530076	A	G	3437	0.4611	0.07373	4.5e-10	0.0112514	39.0885
ebi-a-GCST90001695	CD45RA- CD28- CD8br AC	rs34499829	A	G	3408	308	49.26	4.56e-10	0.0113412	39.0713
ebi-a-GCST90001826	IgD on unsw mem	rs9276702	G	A	3636	0.2205	0.03527	4.55e-10	0.010635	39.0632
ebi-a-GCST90002077	SSC-A on HLA DR+ NK	rs569911	C	T	2971	-0.1723	0.02756	4.62e-10	0.0129847	39.0589
ebi-a-GCST90001585	CD14+ CD16+ monocyte %monocyte	rs74341264	A	G	3629	0.2376	0.03802	4.6e-10	0.0106471	39.0328
ebi-a-GCST90001698	CD45RA+ CD28- CD8br AC	rs80331575	T	C	3408	168.6	26.99	4.71e-10	0.0113205	38.9991
ebi-a-GCST90001700	CD45RA+ CD28- CD8br %T cell	rs111747460	A	G	3425	26.82	4.296	4.81e-10	0.0112516	38.9525
ebi-a-GCST90002102	CD45RA on resting Treg	rs2565661	A	T	2919	-0.2921	0.0468	4.93e-10	0.0131698	38.929
ebi-a-GCST90001804	CD27 on IgD- CD38dim	rs75918255	A	G	3657	0.4177	0.06693	4.84e-10	0.0105381	38.9269
ebi-a-GCST90001856	CD3 on CD39+ secreting Treg	rs61814872	T	C	2919	0.2777	0.0445	5.01e-10	0.0131656	38.9165
ebi-a-GCST90001698	CD45RA+ CD28- CD8br AC	rs140929582	T	C	3408	210.6	33.76	4.98e-10	0.0112897	38.8917
ebi-a-GCST90001698	CD45RA+ CD28- CD8br AC	rs13104493	G	A	3408	84.59	13.57	5.08e-10	0.0112734	38.835
ebi-a-GCST90001620	HLA DR+ T cell%lymphocyte	rs7032773	T	C	3596	-0.1552	0.0249	5.15e-10	0.010688	38.8278
ebi-a-GCST90001695	CD45RA- CD28- CD8br AC	rs115879183	G	A	3408	281.9	45.23	5.1e-10	0.0112698	38.8224
ebi-a-GCST90001698	CD45RA+ CD28- CD8br AC	rs150635355	A	T	3408	93.79	15.05	5.14e-10	0.0112673	38.8137
ebi-a-GCST90002101	CD45RA on TD CD8br	rs61141933	T	C	2911	0.2582	0.04145	5.39e-10	0.0131544	38.7762
ebi-a-GCST90001819	CD38 on transitional	rs572542	T	C	3657	-0.4513	0.07246	5.24e-10	0.0104961	38.7701
ebi-a-GCST90001694	CD28- DN (CD4-CD8-) %T cell	rs9896155	G	A	3440	0.1701	0.02733	5.51e-10	0.0111354	38.7148
ebi-a-GCST90001755	CD20 on IgD- CD38-	rs10501383	T	C	3657	-0.255	0.04098	5.41e-10	0.010477	38.6989
ebi-a-GCST90001820	IgD on IgD+ CD24+	rs139084170	A	C	3656	0.3593	0.05776	5.51e-10	0.0104732	38.6743
ebi-a-GCST90001424	IgD+ %Lymphocyte	rs11657531	T	C	3657	-0.1468	0.0236	5.52e-10	0.0104697	38.6715
ebi-a-GCST90001954	CD33 on basophil	rs56043070	A	G	1555	0.4881	0.07845	6.3e-10	0.0242897	38.661
ebi-a-GCST90001846	CD3 on CM CD8br	rs858545	C	A	2910	-0.1676	0.02695	5.71e-10	0.0131161	38.6484
ebi-a-GCST90002018	CCR2 on granulocyte	rs42031	T	A	2850	-0.1984	0.03192	5.84e-10	0.0133741	38.6058
ebi-a-GCST90001695	CD45RA- CD28- CD8br AC	rs77164608	A	G	3408	379.6	61.08	5.76e-10	0.0112063	38.6011
ebi-a-GCST90001492	Secreting Treg AC	rs11579717	A	G	3405	-1.201	0.1934	5.94e-10	0.0111986	38.5406
ebi-a-GCST90001486	Activated Treg AC	rs113435341	G	A	3405	-1.414	0.2277	5.88e-10	0.0111986	38.5405
ebi-a-GCST90001481	Resting Treg % CD4 Treg	rs7530076	A	G	3437	-0.463	0.07456	5.95e-10	0.0110949	38.5387
ebi-a-GCST90001665	CD28+ CD45RA+ CD8dim %CD8dim	rs116794175	C	T	3440	1.191	0.1918	5.92e-10	0.0110848	38.5366
ebi-a-GCST90001698	CD45RA+ CD28- CD8br AC	rs143871291	G	A	3408	111.8	18.01	6.12e-10	0.0111808	38.5125
ebi-a-GCST90001941	CD25 on secreting Treg	rs4747846	C	G	3435	0.161	0.02594	6.04e-10	0.0110903	38.4998
ebi-a-GCST90001920	CD45 on HLA DR+ CD4+	rs72770017	A	G	3060	-0.1919	0.03092	6.18e-10	0.0124313	38.4935
ebi-a-GCST90001757	CD20 on IgD- CD38dim	rs9271146	C	A	3657	-0.1886	0.0304	6.09e-10	0.0104151	38.4679
ebi-a-GCST90001698	CD45RA+ CD28- CD8br AC	rs75669615	A	G	3408	185	29.82	6.24e-10	0.0111674	38.4657
ebi-a-GCST90001768	CD24 on IgD+ CD38br	rs1799693	G	A	3655	-0.2018	0.03253	6.12e-10	0.0104193	38.4624
ebi-a-GCST90001585	CD14+ CD16+ monocyte %monocyte	rs3829793	G	C	3629	0.1677	0.02704	6.14e-10	0.0104879	38.4427
ebi-a-GCST90001481	Resting Treg % CD4 Treg	rs12133465	G	A	3437	0.7179	0.1158	6.33e-10	0.0110586	38.4112
ebi-a-GCST90001698	CD45RA+ CD28- CD8br AC	rs149131245	C	G	3408	332.2	53.59	6.35e-10	0.0111497	38.404
ebi-a-GCST90001698	CD45RA+ CD28- CD8br AC	rs116589647	T	G	3408	212.9	34.36	6.51e-10	0.0111399	38.3698
ebi-a-GCST90001715	BAFF-R on memory B cell	rs13058590	T	C	3657	-0.3667	0.0592	6.49e-10	0.0103829	38.3478
ebi-a-GCST90001618	HLA DR+ T cell AC	rs72779785	G	A	3580	-0.2015	0.03253	6.46e-10	0.010604	38.3477
ebi-a-GCST90001432	Unsw Mem %lymphocyte	rs73192651	T	C	3656	0.5455	0.08807	6.54e-10	0.0103847	38.3439
ebi-a-GCST90001645	NK AC	rs7216096	A	G	3653	0.2022	0.03265	6.55e-10	0.0103899	38.3317
ebi-a-GCST90001718	BAFF-R on sw mem	rs13058590	T	C	3657	-0.3673	0.05933	6.66e-10	0.0103715	38.305
ebi-a-GCST90001983	CD14 on CD14+ CD16+ monocyte	rs2569177	T	G	3618	0.1645	0.02658	6.78e-10	0.0104756	38.2809
ebi-a-GCST90001728	CD19 on IgD+ CD38- unsw mem	rs113812519	G	A	1833	0.7181	0.116	7.39e-10	0.0204788	38.2807
ebi-a-GCST90001695	CD45RA- CD28- CD8br AC	rs59951086	C	A	3408	347.8	56.2	6.81e-10	0.0111131	38.2764
ebi-a-GCST90001821	IgD on IgD+ CD24-	rs9639820	G	A	3656	0.1554	0.02512	6.86e-10	0.0103594	38.2494
ebi-a-GCST90001696	CD45RA- CD28- CD8br %CD8br	rs114135956	C	T	3425	53.93	8.721	6.98e-10	0.0110419	38.2186
ebi-a-GCST90001778	CD25 on IgD+ CD24+	rs11598494	C	T	3657	-0.1524	0.02465	6.89e-10	0.0103442	38.2031
ebi-a-GCST90001906	CD86 on granulocyte	rs12675298	A	G	2848	-0.5258	0.08507	7.25e-10	0.0132361	38.1754
ebi-a-GCST90001832	CD62L on CD62L+ plasmacytoid DC	rs11773763	T	C	2872	-0.1856	0.03003	7.29e-10	0.0131257	38.1718
ebi-a-GCST90001698	CD45RA+ CD28- CD8br AC	rs145720280	C	T	3408	202.4	32.76	7.31e-10	0.0110763	38.1486
ebi-a-GCST90002028	CD19 on B cell	rs2904880	G	C	3112	0.1678	0.02716	7.3e-10	0.0121169	38.1457
ebi-a-GCST90001760	CD20 on unsw mem	rs6459417	T	C	3657	0.2282	0.03694	7.25e-10	0.0103277	38.1417
ebi-a-GCST90001397	Unsw mem %B cell	rs73192651	T	C	3657	0.5551	0.08989	7.31e-10	0.0103202	38.1138
ebi-a-GCST90001698	CD45RA+ CD28- CD8br AC	rs147959386	A	G	3408	123.5	20	7.32e-10	0.0110648	38.1082
ebi-a-GCST90001707	BAFF-R on IgD+ CD38- unsw mem	rs113530150	T	C	1837	-0.3995	0.06471	8.16e-10	0.0203265	38.0731
ebi-a-GCST90001644	B cell %lymphocyte	rs66777340	T	C	3669	-0.1493	0.02419	7.63e-10	0.0102758	38.0725
ebi-a-GCST90001580	CD14+ CD16+ monocyte AC	rs3829793	G	C	3629	0.1649	0.02672	7.59e-10	0.010386	38.0653
ebi-a-GCST90001748	CD20 on IgD+ CD38-	rs2070770	T	C	3645	-0.2571	0.04166	7.49e-10	0.0103408	38.0651
ebi-a-GCST90001794	CD25 on IgD+	rs147487472	A	C	3658	0.3795	0.0615	7.55e-10	0.0103023	38.0571
ebi-a-GCST90001536	CD45RA- CD4+ %T cell	rs12712610	G	A	3427	-0.1632	0.02646	7.82e-10	0.0109787	38.0196
ebi-a-GCST90002046	CD45 on CD33- HLA DR+	rs17552904	T	G	1635	-0.2523	0.04091	8.8e-10	0.0227337	37.9878
ebi-a-GCST90001696	CD45RA- CD28- CD8br %CD8br	rs130071	A	G	3425	2.545	0.4129	7.93e-10	0.0109707	37.9693
ebi-a-GCST90001857	CD3 on activated & secreting Treg	rs114672530	A	G	2919	-0.6462	0.1049	8.19e-10	0.0128333	37.9215
ebi-a-GCST90001698	CD45RA+ CD28- CD8br AC	rs17878699	A	G	3408	235.6	38.25	8.14e-10	0.0110098	37.9169
ebi-a-GCST90001748	CD20 on IgD+ CD38-	rs12554596	G	A	3645	-0.1558	0.02531	8.43e-10	0.0102887	37.8715
ebi-a-GCST90002117	HLA DR on HLA DR+ NK	rs805288	T	C	2971	-0.1801	0.02926	8.44e-10	0.0125914	37.8605
ebi-a-GCST90001801	CD27 on IgD+ CD38- unsw mem	rs25680	A	G	1836	-0.2854	0.04636	9.11e-10	0.0202244	37.8571
ebi-a-GCST90001742	CD19 on transitional	rs55712453	G	A	3657	0.5582	0.0907	8.34e-10	0.010251	37.8554
ebi-a-GCST90001812	CD38 on IgD+ CD38br	rs807784	T	G	3652	0.3174	0.05158	8.42e-10	0.0102622	37.8454
ebi-a-GCST90001884	CD16-CD56 on NK	rs17504675	A	G	3113	-0.4696	0.07632	8.59e-10	0.0120157	37.8356
ebi-a-GCST90002062	CD4 on CD28+ CD4+	rs2844608	T	C	2920	0.1884	0.03065	9.04e-10	0.0127742	37.7575
ebi-a-GCST90001535	CD45RA- CD4+ %CD4+	rs11579717	A	G	3427	-1.081	0.1759	8.87e-10	0.0109005	37.7456
ebi-a-GCST90001700	CD45RA+ CD28- CD8br %T cell	rs78088167	G	A	3425	19.81	3.224	8.99e-10	0.0109033	37.7333
ebi-a-GCST90001614	CD8br and CD8dim %leukocyte	rs11080350	T	C	3668	-0.1548	0.0252	9.08e-10	0.0101828	37.7141
ebi-a-GCST90001825	IgD on IgD+ CD38dim	rs9639820	G	A	3656	0.1551	0.02525	8.85e-10	0.0102149	37.7106
ebi-a-GCST90001684	CD127- CD8br AC	rs3130685	T	C	3371	0.1905	0.03102	9.17e-10	0.0110641	37.692
ebi-a-GCST90001698	CD45RA+ CD28- CD8br AC	rs75550713	T	C	3408	207	33.71	9.17e-10	0.0109432	37.685
ebi-a-GCST90002087	CD11c on myeloid DC	rs61802329	T	C	2872	0.1669	0.02718	9.48e-10	0.0129588	37.68
ebi-a-GCST90001697	CD45RA- CD28- CD8br %T cell	rs538264691	C	A	3425	20.46	3.333	9.41e-10	0.0108825	37.6606
ebi-a-GCST90001723	CD19 on CD24+ CD27+	rs112417310	A	G	3656	0.5474	0.08918	9.28e-10	0.0102004	37.6562
ebi-a-GCST90001698	CD45RA+ CD28- CD8br AC	rs111902471	G	A	3408	237.6	38.71	9.39e-10	0.0109338	37.6523
ebi-a-GCST90001698	CD45RA+ CD28- CD8br AC	rs138822361	A	G	3408	200.7	32.7	9.35e-10	0.0109327	37.6482
ebi-a-GCST90001492	Secreting Treg AC	rs138915779	A	C	3405	-1.455	0.2371	9.4e-10	0.0109388	37.6364
ebi-a-GCST90001899	CD28 on CD4 Treg	rs11755527	G	C	2920	0.1596	0.02601	9.68e-10	0.0127303	37.626
ebi-a-GCST90001695	CD45RA- CD28- CD8br AC	rs545794900	C	T	3408	137.7	22.45	9.64e-10	0.0109186	37.5993
ebi-a-GCST90001461	DC AC	rs75072970	C	T	3374	0.3483	0.05681	9.74e-10	0.0110179	37.5664
ebi-a-GCST90001695	CD45RA- CD28- CD8br AC	rs140134394	C	T	3408	151.8	24.76	9.76e-10	0.0109089	37.5653
ebi-a-GCST90001700	CD45RA+ CD28- CD8br %T cell	rs138937927	T	C	3425	23.94	3.906	9.81e-10	0.0108489	37.5431
ebi-a-GCST90001838	CD3 on naive CD8br	rs78132817	G	T	2910	-0.4992	0.08145	1e-09	0.0127439	37.5378
ebi-a-GCST90001469	CD62L- myeloid DC %DC	rs143140559	T	C	3410	0.7929	0.1294	1.01e-09	0.0108908	37.5244
ebi-a-GCST90001700	CD45RA+ CD28- CD8br %T cell	rs114421150	A	C	3425	25	4.08	1e-09	0.0108434	37.5237
ebi-a-GCST90001582	CD14+ CD16- monocyte AC	rs1375493	A	G	3629	0.1517	0.02476	9.92e-10	0.010238	37.5172
ebi-a-GCST90001747	CD20 on IgD+ CD24-	rs72836542	T	C	3657	0.1645	0.02685	9.87e-10	0.0101598	37.5151
ebi-a-GCST90001698	CD45RA+ CD28- CD8br AC	rs142604048	C	A	3408	216.5	35.34	1e-09	0.0108925	37.5083
ebi-a-GCST90002004	CCR2 on CD14+ CD16- monocyte	rs79825014	T	G	3629	-0.4165	0.06803	1.02e-09	0.010223	37.4619
ebi-a-GCST90001823	IgD on IgD+ CD38- unsw mem	rs2040406	G	A	1834	-0.2692	0.04397	1.12e-09	0.0200286	37.4424
ebi-a-GCST90002033	CD39 on granulocyte	rs445	T	C	2920	0.2094	0.03421	1.06e-09	0.0126686	37.4412
ebi-a-GCST90002098	CD45RA on naive CD4+	rs42803	C	G	2910	0.1609	0.02629	1.06e-09	0.0127082	37.4311
ebi-a-GCST90001698	CD45RA+ CD28- CD8br AC	rs201928503	A	T	3408	106.4	17.4	1.07e-09	0.0108529	37.3706
ebi-a-GCST90001695	CD45RA- CD28- CD8br AC	rs187115825	A	G	3408	389.5	63.7	1.08e-09	0.0108517	37.3664
ebi-a-GCST90001483	CD39+ resting Treg AC	rs185474383	T	G	3405	0.5292	0.08658	1.1e-09	0.010853	37.3379
ebi-a-GCST90001758	CD20 on memory B cell	rs1569590	G	A	3657	0.2257	0.03693	1.1e-09	0.0101104	37.3308
ebi-a-GCST90001695	CD45RA- CD28- CD8br AC	rs116959045	G	T	3408	172.7	28.26	1.12e-09	0.0108395	37.3238
ebi-a-GCST90001845	CD3 on CD45RA- CD4+	rs61814872	T	C	2911	0.2716	0.0445	1.18e-09	0.012635	37.2255
ebi-a-GCST90001695	CD45RA- CD28- CD8br AC	rs143825022	T	C	3408	251.2	41.16	1.15e-09	0.0108111	37.2249
ebi-a-GCST90001698	CD45RA+ CD28- CD8br AC	rs559632285	A	C	3408	96.61	15.83	1.17e-09	0.0108109	37.2244
ebi-a-GCST90001648	HLA DR+ NK AC	rs71639910	A	G	3580	-0.3019	0.04947	1.15e-09	0.0102959	37.222
ebi-a-GCST90001688	CD28+ CD45RA+ CD8br %T cell	rs117475733	T	C	3440	1.818	0.2979	1.17e-09	0.0107105	37.2215
ebi-a-GCST90001695	CD45RA- CD28- CD8br AC	rs114216104	T	C	3408	591	96.85	1.16e-09	0.0108083	37.2152
ebi-a-GCST90002098	CD45RA on naive CD4+	rs7605193	G	T	2910	-0.3245	0.05318	1.19e-09	0.0126333	37.2078
ebi-a-GCST90001698	CD45RA+ CD28- CD8br AC	rs76736944	C	T	3408	134.6	22.06	1.16e-09	0.0108059	37.207
ebi-a-GCST90001607	CD8br %leukocyte	rs3130685	T	C	3668	0.1801	0.02952	1.16e-09	0.0100457	37.2013
ebi-a-GCST90001582	CD14+ CD16- monocyte AC	rs2418135	A	G	3629	-0.1487	0.02438	1.16e-09	0.010147	37.1805
ebi-a-GCST90001501	Activated & secreting Treg AC	rs11579717	A	G	3405	-1.179	0.1933	1.18e-09	0.0108076	37.1799
ebi-a-GCST90001828	IgD on transitional	rs1037633	G	T	3657	0.234	0.03837	1.19e-09	0.0100677	37.1715
ebi-a-GCST90001620	HLA DR+ T cell%lymphocyte	rs68174286	T	C	3596	0.2699	0.04426	1.19e-09	0.0102352	37.1656
ebi-a-GCST90001708	BAFF-R on IgD+ CD38br	rs117430146	C	G	3656	0.3402	0.0558	1.2e-09	0.0100647	37.1503
ebi-a-GCST90001800	CD27 on IgD+ CD24+	rs7621492	A	G	3656	0.2435	0.03994	1.18e-09	0.0100643	37.1487
ebi-a-GCST90001802	CD27 on IgD- CD38-	rs11064198	T	A	3657	-0.225	0.03691	1.19e-09	0.0100591	37.1398
ebi-a-GCST90001802	CD27 on IgD- CD38-	rs75918255	A	G	3657	0.4158	0.06821	1.2e-09	0.0100591	37.1394
ebi-a-GCST90001560	CD45RA+ CD8br AC	rs3104369	C	T	3395	0.1747	0.02866	1.22e-09	0.010826	37.1345
ebi-a-GCST90001730	CD19 on IgD+ CD38dim	rs113812519	G	A	3657	0.5583	0.09163	1.22e-09	0.0100496	37.1041
ebi-a-GCST90001431	IgD+ CD38- %lymphocyte	rs77762131	C	G	3656	0.3532	0.058	1.25e-09	0.0100414	37.0636
ebi-a-GCST90001946	CD33 on CD14+ monocyte	rs58483275	T	C	1634	0.4387	0.07202	1.39e-09	0.0222037	37.0593
ebi-a-GCST90001724	CD19 on IgD+ CD24+	rs138920008	C	G	3656	-1.326	0.2178	1.26e-09	0.0100365	37.0453
ebi-a-GCST90001485	CD39+ resting Treg % CD4 Treg	rs34645541	A	C	3437	0.7843	0.1289	1.29e-09	0.0106568	37.0003
ebi-a-GCST90002104	HLA DR on myeloid DC	rs42362	C	G	2872	0.1935	0.0318	1.31e-09	0.012728	37.0003
ebi-a-GCST90001695	CD45RA- CD28- CD8br AC	rs140605634	T	C	3408	161.7	26.59	1.33e-09	0.0107349	36.9597
ebi-a-GCST90001695	CD45RA- CD28- CD8br AC	rs140112233	C	G	3408	887.7	146	1.33e-09	0.010731	36.9464
ebi-a-GCST90001686	CD28- CD8br %CD8br	rs4796089	C	T	3440	-0.2034	0.03346	1.35e-09	0.010628	36.9315
ebi-a-GCST90001698	CD45RA+ CD28- CD8br AC	rs8177454	C	G	3408	268.3	44.14	1.34e-09	0.0107249	36.9251
ebi-a-GCST90001695	CD45RA- CD28- CD8br AC	rs61772921	C	T	3408	644.1	106	1.37e-09	0.010718	36.9012
ebi-a-GCST90001470	CD62L- plasmacytoid DC AC	rs191779135	G	A	3374	-0.2628	0.04325	1.38e-09	0.0108245	36.8995
ebi-a-GCST90001582	CD14+ CD16- monocyte AC	rs445	T	C	3629	-0.1822	0.02999	1.36e-09	0.0100684	36.8896
ebi-a-GCST90002119	CD8 on CD28+ CD45RA+ CD8br	rs1264570	T	C	2920	0.1984	0.03266	1.42e-09	0.01248	36.8768
ebi-a-GCST90002110	HLA DR on CD33dim HLA DR+ CD11b+	rs61742525	A	G	1634	0.4117	0.06776	1.54e-09	0.0220933	36.8708
ebi-a-GCST90001698	CD45RA+ CD28- CD8br AC	rs75361870	A	G	3408	269.8	44.42	1.39e-09	0.0107091	36.8699
ebi-a-GCST90001482	Resting Treg %CD4	rs147071297	A	G	3437	1.123	0.1849	1.4e-09	0.0106187	36.8666
ebi-a-GCST90001698	CD45RA+ CD28- CD8br AC	rs116498781	A	G	3408	268.3	44.19	1.4e-09	0.0107009	36.8416
ebi-a-GCST90001574	TD DN (CD4-CD8-) %T cell	rs28584364	T	C	3427	0.3118	0.05137	1.43e-09	0.0106359	36.8196
ebi-a-GCST90001762	CD20 on IgD+	rs30003	C	T	3658	-0.1786	0.02943	1.42e-09	0.00996754	36.8082
ebi-a-GCST90001780	CD25 on IgD+ CD38-	rs4747846	C	G	3642	0.1534	0.02528	1.43e-09	0.0100089	36.8009
ebi-a-GCST90001700	CD45RA+ CD28- CD8br %T cell	rs79851411	A	G	3425	35.15	5.793	1.44e-09	0.0106351	36.7951
ebi-a-GCST90002073	SSC-A on monocyte	rs445	T	C	2850	0.2088	0.03441	1.45e-09	0.0127547	36.7948
ebi-a-GCST90001654	CD28- DN (CD4-CD8-) AC	rs6710361	A	G	3408	0.1921	0.03166	1.45e-09	0.0106873	36.7941
ebi-a-GCST90001592	CD8br AC	rs28895267	T	C	3652	0.1842	0.03036	1.43e-09	0.00997905	36.7907
ebi-a-GCST90002022	CD4 on CD4+	rs11628611	T	C	2912	0.1704	0.02809	1.47e-09	0.0124793	36.7737
ebi-a-GCST90001760	CD20 on unsw mem	rs4447195	T	C	3657	-0.2525	0.04163	1.45e-09	0.00995951	36.7682
ebi-a-GCST90001857	CD3 on activated & secreting Treg	rs35055340	T	C	2919	-0.4665	0.07691	1.48e-09	0.012447	36.7655
ebi-a-GCST90001697	CD45RA- CD28- CD8br %T cell	rs149994650	A	C	3425	22.84	3.766	1.47e-09	0.0106251	36.7602
ebi-a-GCST90001661	CD28- CD8dim %T cell	rs117147408	G	A	3440	0.4819	0.07946	1.47e-09	0.0105789	36.759
ebi-a-GCST90001698	CD45RA+ CD28- CD8br AC	rs7426047	T	C	3408	166.4	27.44	1.46e-09	0.0106752	36.7522
ebi-a-GCST90001723	CD19 on CD24+ CD27+	rs11643297	G	A	3656	0.1545	0.02548	1.45e-09	0.00995649	36.7469
ebi-a-GCST90001619	HLA DR+ T cell%T cell	rs7032773	T	C	3596	-0.1471	0.02426	1.46e-09	0.0101206	36.7453
ebi-a-GCST90001695	CD45RA- CD28- CD8br AC	rs113432575	T	C	3408	345.8	57.03	1.48e-09	0.0106729	36.7442
ebi-a-GCST90001858	CD3 on CD45RA+ CD4+	rs12921174	C	T	2919	-0.2044	0.03371	1.49e-09	0.0124387	36.7406
ebi-a-GCST90001697	CD45RA- CD28- CD8br %T cell	rs76506268	G	A	3425	6.353	1.049	1.52e-09	0.0105955	36.6567
ebi-a-GCST90001891	CD28 on CD45RA- CD4 not Treg	rs72923074	T	A	2920	0.1766	0.02916	1.59e-09	0.0124052	36.6529
ebi-a-GCST90001695	CD45RA- CD28- CD8br AC	rs75828981	A	G	3408	283	46.74	1.55e-09	0.0106426	36.6387
ebi-a-GCST90001762	CD20 on IgD+	rs9270560	C	T	3658	-0.1793	0.02962	1.55e-09	0.00991786	36.6229
ebi-a-GCST90002098	CD45RA on naive CD4+	rs79747818	T	C	2910	0.3184	0.0526	1.59e-09	0.012435	36.6164
ebi-a-GCST90001697	CD45RA- CD28- CD8br %T cell	rs61908026	C	G	3425	19.12	3.159	1.56e-09	0.0105827	36.6119
ebi-a-GCST90001985	CD40 on monocytes	rs34658867	C	A	3629	0.3665	0.06056	1.58e-09	0.00999144	36.6047
ebi-a-GCST90002061	CD4 on CD39+ CD4+	rs9264532	T	C	2920	0.185	0.03057	1.61e-09	0.0123867	36.5978
ebi-a-GCST90001695	CD45RA- CD28- CD8br AC	rs148362510	C	G	3408	363.2	60.02	1.59e-09	0.0106306	36.5969
ebi-a-GCST90001927	CD127 on CD8br	rs7801342	C	T	2920	0.1834	0.03032	1.63e-09	0.0123751	36.5631
ebi-a-GCST90001698	CD45RA+ CD28- CD8br AC	rs143395500	T	C	3408	1232	203.7	1.63e-09	0.0106195	36.5582
ebi-a-GCST90002071	SSC-A on myeloid DC	rs139529340	G	A	2872	0.2016	0.03334	1.68e-09	0.012571	36.5382
ebi-a-GCST90001697	CD45RA- CD28- CD8br %T cell	rs117006645	G	A	3425	16.44	2.719	1.62e-09	0.0105612	36.5369
ebi-a-GCST90001697	CD45RA- CD28- CD8br %T cell	rs55971473	T	C	3425	11.36	1.879	1.67e-09	0.0105592	36.53
ebi-a-GCST90001697	CD45RA- CD28- CD8br %T cell	rs55881385	T	G	3425	25.81	4.27	1.66e-09	0.0105548	36.5146
ebi-a-GCST90001816	CD38 on naive-mature B cell	rs76354299	A	G	3656	-0.4181	0.06918	1.66e-09	0.00989181	36.5058
ebi-a-GCST90001695	CD45RA- CD28- CD8br AC	rs62531041	T	C	3408	351.9	58.23	1.68e-09	0.0106027	36.4998
ebi-a-GCST90001695	CD45RA- CD28- CD8br AC	rs146940094	T	G	3408	285.3	47.21	1.66e-09	0.0106025	36.499
ebi-a-GCST90001860	CD3 on CD39+ CD4+	rs858496	G	T	2919	0.1732	0.02866	1.69e-09	0.0123569	36.496
ebi-a-GCST90001498	Activated & resting Treg AC	rs6751481	C	T	3405	0.1507	0.02494	1.68e-09	0.0106092	36.4904
ebi-a-GCST90001802	CD27 on IgD- CD38-	rs11086984	T	C	3657	0.2106	0.03486	1.67e-09	0.00988153	36.4774
ebi-a-GCST90001502	Activated & secreting Treg %CD4 Treg	rs146899923	C	T	3437	-0.7496	0.1241	1.68e-09	0.0105039	36.4639
ebi-a-GCST90001735	CD19 on IgD- CD38dim	rs112417310	A	G	3657	0.5373	0.08896	1.7e-09	0.00987662	36.4592
ebi-a-GCST90001471	CD62L- plasmacytoid DC %DC	rs191779135	G	A	3410	-0.2664	0.04411	1.72e-09	0.0105833	36.4535
ebi-a-GCST90001973	FSC-A on CD4+	rs13191523	G	A	3113	0.2769	0.04585	1.73e-09	0.0115806	36.4492
ebi-a-GCST90002114	HLA DR on HLA DR+ CD4+	rs12449199	G	T	3060	-0.1674	0.02775	1.83e-09	0.0117525	36.3665
ebi-a-GCST90001623	NKT %lymphocyte	rs79251210	A	G	3669	0.4014	0.06656	1.79e-09	0.00981514	36.3489
ebi-a-GCST90001695	CD45RA- CD28- CD8br AC	rs62021713	T	C	3408	1065	176.6	1.78e-09	0.0105586	36.3465
ebi-a-GCST90001965	FSC-A on monocyte	rs77762937	T	G	2850	0.1733	0.02875	1.89e-09	0.0125885	36.3092
ebi-a-GCST90001695	CD45RA- CD28- CD8br AC	rs72847598	C	T	3408	319.5	53.02	1.87e-09	0.0105429	36.2917
ebi-a-GCST90002059	CD8 on NKT	rs2395191	C	T	3103	0.1751	0.02906	1.89e-09	0.011565	36.2828
ebi-a-GCST90001695	CD45RA- CD28- CD8br AC	rs115485721	A	T	3408	69.53	11.54	1.87e-09	0.0105398	36.2809
ebi-a-GCST90002081	SSC-A on CD4+	rs148031710	C	T	3113	0.2974	0.04937	1.91e-09	0.0115224	36.2641
ebi-a-GCST90001698	CD45RA+ CD28- CD8br AC	rs114425563	T	C	3408	172.3	28.61	1.93e-09	0.0105302	36.2477
ebi-a-GCST90001724	CD19 on IgD+ CD24+	rs113812519	G	A	3656	0.5546	0.09212	1.92e-09	0.00981661	36.2255
ebi-a-GCST90001695	CD45RA- CD28- CD8br AC	rs114507999	A	G	3408	176.7	29.35	1.92e-09	0.0105236	36.2245
ebi-a-GCST90001697	CD45RA- CD28- CD8br %T cell	rs12656604	A	C	3425	5.388	0.8953	1.95e-09	0.0104638	36.1963
ebi-a-GCST90001698	CD45RA+ CD28- CD8br AC	rs62424171	A	G	3408	263	43.72	1.99e-09	0.0105067	36.1656
ebi-a-GCST90001697	CD45RA- CD28- CD8br %T cell	rs62409210	A	G	3425	29.68	4.936	2.03e-09	0.0104462	36.1346
ebi-a-GCST90001761	CD20 on sw mem	rs35039517	A	G	3657	0.1894	0.0315	2e-09	0.00978907	36.1328
ebi-a-GCST90001698	CD45RA+ CD28- CD8br AC	rs9471016	T	C	3408	85.79	14.27	2e-09	0.0104941	36.1219
ebi-a-GCST90001487	Activated Treg %CD4 Treg	rs138915779	A	C	3437	-1.347	0.2241	2.06e-09	0.0104023	36.1076
ebi-a-GCST90001843	CD3 on EM CD4+	rs6684311	G	C	2912	-0.2348	0.03907	2.09e-09	0.0122508	36.092
ebi-a-GCST90001515	Im MDSC AC	rs4499342	T	C	1857	-0.2816	0.04685	2.2e-09	0.0190839	36.0893
ebi-a-GCST90001906	CD86 on granulocyte	rs445	T	C	2848	0.2079	0.0346	2.11e-09	0.0125183	36.0788
ebi-a-GCST90001695	CD45RA- CD28- CD8br AC	rs79647440	T	C	3408	521.4	86.78	2.08e-09	0.0104816	36.0784
ebi-a-GCST90002064	CD4 on resting Treg	rs11615628	A	G	2919	-0.1847	0.03074	2.11e-09	0.0122167	36.0768
ebi-a-GCST90002056	CD8 on EM CD8br	rs17201560	C	T	2912	-0.5186	0.08634	2.13e-09	0.0122378	36.0531
ebi-a-GCST90001987	CD64 on CD14+ CD16- monocyte	rs587759315	T	G	3622	-0.7116	0.1185	2.13e-09	0.0098579	36.0409
ebi-a-GCST90001695	CD45RA- CD28- CD8br AC	rs142470414	T	C	3408	259.6	43.23	2.11e-09	0.0104705	36.0399
ebi-a-GCST90001698	CD45RA+ CD28- CD8br AC	rs3821186	G	C	3408	271.6	45.23	2.11e-09	0.0104697	36.0372
ebi-a-GCST90001710	BAFF-R on IgD- CD24-	rs13058590	T	C	3657	-0.355	0.05912	2.1e-09	0.00976342	36.0371
ebi-a-GCST90002061	CD4 on CD39+ CD4+	rs10786281	C	T	2920	0.1739	0.02896	2.18e-09	0.012198	36.0333
ebi-a-GCST90001399	IgD- CD27- %B cell	rs2250246	G	A	3657	0.1466	0.02442	2.13e-09	0.00975872	36.0196
ebi-a-GCST90001695	CD45RA- CD28- CD8br AC	rs192553272	T	C	3408	293.3	48.87	2.16e-09	0.0104586	35.9985
ebi-a-GCST90001696	CD45RA- CD28- CD8br %CD8br	rs72815709	C	T	3425	18.44	3.073	2.16e-09	0.0104039	35.9868
ebi-a-GCST90001695	CD45RA- CD28- CD8br AC	rs147802671	T	G	3408	564.5	94.08	2.18e-09	0.0104537	35.9814
ebi-a-GCST90001634	CD8dim NKT %T cell	rs9488834	A	G	3668	0.352	0.05867	2.17e-09	0.00971813	35.9763
ebi-a-GCST90002073	SSC-A on monocyte	rs11136335	A	G	2850	-0.1653	0.02755	2.2e-09	0.012474	35.9747
ebi-a-GCST90001698	CD45RA+ CD28- CD8br AC	rs145835734	G	T	3408	479.2	79.88	2.19e-09	0.0104495	35.9669
ebi-a-GCST90001623	NKT %lymphocyte	rs9488834	A	G	3669	0.3581	0.05971	2.21e-09	0.00970801	35.9482
ebi-a-GCST90001633	CD8dim NKT AC	rs9916257	T	G	3652	0.1472	0.02455	2.2e-09	0.00974827	35.9314
ebi-a-GCST90001698	CD45RA+ CD28- CD8br AC	rs114871166	G	T	3408	239.1	39.88	2.24e-09	0.0104374	35.9248
ebi-a-GCST90001690	CD28+ CD45RA+ CD8br AC	rs3131627	G	A	3408	0.1259	0.021	2.27e-09	0.0104365	35.9218
ebi-a-GCST90001916	CD45 on CD4+	rs3104376	C	T	3113	-0.2063	0.03441	2.25e-09	0.0114147	35.9211
ebi-a-GCST90001966	FSC-A on granulocyte	rs42031	T	A	2850	-0.194	0.03236	2.3e-09	0.0124537	35.9155
ebi-a-GCST90001545	TD CD4+ AC	rs9271537	T	C	3395	-0.1866	0.03113	2.26e-09	0.0104726	35.9095
ebi-a-GCST90001754	CD20 on IgD- CD27-	rs4716010	A	G	3657	0.1924	0.0321	2.24e-09	0.00972813	35.9056
ebi-a-GCST90001492	Secreting Treg AC	rs61839660	T	C	3405	0.3436	0.05734	2.27e-09	0.0104356	35.8869
ebi-a-GCST90001543	EM CD4+ %CD4+	rs146620586	T	G	3427	-1.617	0.2699	2.3e-09	0.0103651	35.8724
ebi-a-GCST90001434	Sw mem %lymphocyte	rs11653761	T	G	3656	-0.1491	0.02489	2.3e-09	0.0097198	35.8648
ebi-a-GCST90001969	FSC-A on NK	rs9912354	T	C	3113	0.1606	0.02681	2.34e-09	0.0113957	35.8607
ebi-a-GCST90001695	CD45RA- CD28- CD8br AC	rs17676161	C	G	3408	216.7	36.18	2.33e-09	0.0104168	35.853
ebi-a-GCST90001629	HLA DR+ CD8br %lymphocyte	rs72779785	G	A	3595	-0.1929	0.03221	2.31e-09	0.00987809	35.8461
ebi-a-GCST90001698	CD45RA+ CD28- CD8br AC	rs111867376	A	G	3408	206.9	34.55	2.34e-09	0.0104131	35.8402
ebi-a-GCST90001879	HVEM on TD CD4+	rs2227313	C	T	1245	0.2382	0.03976	2.74e-09	0.0280207	35.8338
ebi-a-GCST90001688	CD28+ CD45RA+ CD8br %T cell	rs182236332	G	A	3440	4.848	0.8097	2.34e-09	0.0103137	35.8281
ebi-a-GCST90001742	CD19 on transitional	rs144743804	A	G	3657	0.539	0.09004	2.36e-09	0.00970391	35.8153
ebi-a-GCST90001698	CD45RA+ CD28- CD8br AC	rs138246394	A	G	3408	262.1	43.79	2.38e-09	0.0104026	35.8038
ebi-a-GCST90002033	CD39 on granulocyte	rs7073937	T	C	2920	-0.2043	0.03414	2.45e-09	0.0121153	35.7859
ebi-a-GCST90001780	CD25 on IgD+ CD38-	rs3793662	T	C	3642	-0.1749	0.02923	2.38e-09	0.00973495	35.7836
ebi-a-GCST90001695	CD45RA- CD28- CD8br AC	rs11716645	G	A	3408	159.7	26.69	2.42e-09	0.0103962	35.7814
ebi-a-GCST90001698	CD45RA+ CD28- CD8br AC	rs117440863	C	T	3408	375.1	62.7	2.43e-09	0.0103926	35.7688
ebi-a-GCST90001698	CD45RA+ CD28- CD8br AC	rs77733172	T	C	3408	188.4	31.51	2.46e-09	0.0103809	35.7281
ebi-a-GCST90001698	CD45RA+ CD28- CD8br AC	rs188376248	T	C	3408	159.6	26.7	2.51e-09	0.0103756	35.7099
ebi-a-GCST90001695	CD45RA- CD28- CD8br AC	rs114763811	A	C	3408	979.6	163.9	2.52e-09	0.0103732	35.7014
ebi-a-GCST90001700	CD45RA+ CD28- CD8br %T cell	rs116915023	T	C	3425	10.65	1.782	2.5e-09	0.0103209	35.6969
ebi-a-GCST90001959	CD4 on HLA DR+ CD4+	rs9357097	T	C	3060	0.1669	0.02793	2.57e-09	0.0115348	35.6851
ebi-a-GCST90002024	CD4 on naive CD4+	rs17205675	G	C	2910	-0.264	0.04418	2.57e-09	0.0121218	35.6827
ebi-a-GCST90001989	CD40 on CD14- CD16+ monocyte	rs111436326	T	C	3621	0.4119	0.06902	2.63e-09	0.0097399	35.5954
ebi-a-GCST90001503	Activated & secreting Treg %CD4+	rs11256966	G	C	3437	-0.1567	0.02626	2.64e-09	0.010254	35.5874
ebi-a-GCST90001697	CD45RA- CD28- CD8br %T cell	rs143930177	A	G	3425	4.44	0.7441	2.66e-09	0.0102885	35.5836
ebi-a-GCST90001639	CD3- lymphocyte AC	rs17824379	G	A	3653	-1.353	0.2268	2.63e-09	0.00964827	35.569
ebi-a-GCST90002013	CCR2 on myeloid DC	rs2169052	C	T	2870	0.2363	0.03961	2.75e-09	0.0122485	35.5644
ebi-a-GCST90002069	CD4 on CD39+ secreting Treg	rs9265953	G	A	2920	-0.173	0.029	2.73e-09	0.0120407	35.563
ebi-a-GCST90001767	CD24 on IgD+ CD38- unsw mem	rs2236073	A	G	1832	0.2114	0.03543	2.92e-09	0.0190627	35.5626
ebi-a-GCST90001700	CD45RA+ CD28- CD8br %T cell	rs146822590	T	A	3425	14.19	2.379	2.68e-09	0.0102808	35.5568
ebi-a-GCST90001613	DN (CD4-CD8-) %leukocyte	rs139249541	G	A	3668	0.415	0.06958	2.69e-09	0.0096052	35.5542
ebi-a-GCST90001553	Naive CD8br %T cell	rs116562707	G	A	3427	0.3952	0.06626	2.71e-09	0.0102738	35.5531
ebi-a-GCST90001698	CD45RA+ CD28- CD8br AC	rs117270364	C	A	3408	186	31.2	2.73e-09	0.0103208	35.5191
ebi-a-GCST90001593	CD8br %T cell	rs73402222	C	T	3668	-0.1934	0.03245	2.76e-09	0.00959111	35.5015
ebi-a-GCST90001695	CD45RA- CD28- CD8br AC	rs62369101	A	G	3408	251.6	42.22	2.78e-09	0.010313	35.492
[truncated: 16,624 more rows]

## Sheet: TableS2
Table S2 Instrumental variables of metabolites
ID.metabolites	metabolites	SNP	effect_allele	other_allele	samplesize	beta	se	pvalue	R2	F
GCST90199621	Carnitine levels	rs7537155	A	G	8192	-0.0900652	0.019229	2.82e-06	0.00267085	21.9328
GCST90199621	Carnitine levels	rs78562549	T	G	8192	0.394897	0.0881915	7.54e-06	0.00244153	20.0451
GCST90199621	Carnitine levels	rs4254516	C	G	8192	-0.0700485	0.0152171	4.16e-06	0.00258001	21.185
GCST90199621	Carnitine levels	rs12692101	T	A	8192	-0.0812856	0.0159379	3.39e-07	0.00316518	26.0051
GCST90199621	Carnitine levels	rs13026148	A	G	8192	-0.0706059	0.0158653	8.57e-06	0.00241183	19.8006
GCST90199621	Carnitine levels	rs73025372	G	A	8192	0.157569	0.0346167	5.32e-06	0.0025228	20.714
GCST90199621	Carnitine levels	rs115168226	G	A	8192	-0.446554	0.097039	4.19e-06	0.00257836	21.1714
GCST90199621	Carnitine levels	rs10006723	T	G	8192	0.170956	0.0345341	7.41e-07	0.00298253	24.5
GCST90199621	Carnitine levels	rs1511808	T	C	8192	-0.0697692	0.0157378	9.28e-06	0.00239336	19.6487
GCST90199621	Carnitine levels	rs7705826	G	T	8192	0.199276	0.0204928	2.38e-22	0.0114112	94.5369
GCST90199621	Carnitine levels	rs149235996	G	A	8192	-0.56909	0.0700396	4.46e-16	0.00799464	66.0037
GCST90199621	Carnitine levels	rs72836546	T	C	8192	-0.0906795	0.0180707	5.22e-07	0.0030644	25.1746
GCST90199621	Carnitine levels	rs112819917	A	G	8192	-0.438422	0.0855532	2.98e-07	0.00319545	26.2546
GCST90199621	Carnitine levels	rs13247874	T	C	8192	-0.103668	0.0195859	1.2e-07	0.00340824	28.0089
GCST90199621	Carnitine levels	rs78428648	A	G	8192	0.179162	0.0400467	7.68e-06	0.0024373	20.0102
GCST90199621	Carnitine levels	rs79717472	G	A	8192	-0.218081	0.0461728	2.32e-06	0.00271577	22.3027
GCST90199621	Carnitine levels	rs76187828	G	A	8192	-0.117619	0.0264472	8.69e-06	0.00240857	19.7738
GCST90199621	Carnitine levels	rs10900223	C	T	8192	-0.105448	0.0176162	2.15e-09	0.00435479	35.8217
GCST90199621	Carnitine levels	rs10826332	A	T	8192	-0.142187	0.0286481	6.93e-07	0.00299802	24.6276
GCST90199621	Carnitine levels	rs1171617	T	G	8192	0.443332	0.0179927	4.76e-134	0.0689965	606.959
GCST90199621	Carnitine levels	rs138190991	A	T	8192	-0.212246	0.0448917	2.27e-06	0.00272128	22.3481
GCST90199621	Carnitine levels	rs55775057	A	G	8192	-0.0960378	0.0215564	8.38e-06	0.00241708	19.8438
GCST90199621	Carnitine levels	rs2512510	A	G	8192	-0.0870239	0.0186419	3.04e-06	0.0026531	21.7867
GCST90199621	Carnitine levels	rs76638161	T	C	8192	0.192728	0.0434891	9.35e-06	0.00239166	19.6346
GCST90199621	Carnitine levels	rs2625939	T	C	8192	0.0859678	0.0183528	2.81e-06	0.00267125	21.9362
GCST90199621	Carnitine levels	rs1765260	A	G	8192	-0.0999797	0.0211507	2.28e-06	0.0027202	22.3392
GCST90199621	Carnitine levels	rs11871125	T	C	8192	0.072665	0.0157893	4.18e-06	0.00257878	21.1748
GCST90199621	Carnitine levels	rs73006619	C	A	8192	-0.168203	0.0368665	5.06e-06	0.00253461	20.8112
GCST90199622	Benzoate levels	rs72638543	T	C	7306	0.185887	0.0404404	4.3e-06	0.00288359	21.1226
GCST90199622	Benzoate levels	rs9943251	A	G	7306	0.0830144	0.0176575	2.58e-06	0.00301618	22.0968
GCST90199622	Benzoate levels	rs149187032	A	G	7306	-0.341939	0.0762734	7.36e-06	0.00274333	20.0924
GCST90199622	Benzoate levels	rs186382517	C	T	7306	1.05299	0.215383	1.01e-06	0.00326083	23.895
GCST90199622	Benzoate levels	rs141054369	T	C	7306	-0.413333	0.0922709	7.48e-06	0.00273905	20.061
GCST90199622	Benzoate levels	rs62192967	T	A	7306	-0.163284	0.0362749	6.75e-06	0.00276562	20.2561
GCST90199622	Benzoate levels	rs113989462	G	C	7306	0.298062	0.0656385	5.6e-06	0.00281444	20.6147
GCST90199622	Benzoate levels	rs9863931	T	C	7306	-0.108363	0.0240017	6.34e-06	0.0027822	20.3779
GCST90199622	Benzoate levels	rs149023824	G	A	7306	0.721556	0.162488	8.97e-06	0.00269183	19.7142
GCST90199622	Benzoate levels	rs11749139	G	T	7306	-0.191343	0.0427947	7.78e-06	0.00272884	19.986
GCST90199622	Benzoate levels	rs73801273	T	C	7306	0.243319	0.0511669	1.98e-06	0.00308569	22.6076
GCST90199622	Benzoate levels	rs117191976	T	G	7306	0.561037	0.121863	4.15e-06	0.00289269	21.1895
GCST90199622	Benzoate levels	rs6468762	A	G	7306	0.319567	0.068531	3.11e-06	0.00296742	21.7386
GCST90199622	Benzoate levels	rs11166865	A	C	7306	-0.0846751	0.018635	5.52e-06	0.00281804	20.6411
GCST90199622	Benzoate levels	rs181702052	C	G	7306	0.703091	0.141266	6.46e-07	0.00337908	24.7645
GCST90199622	Benzoate levels	rs533126002	C	T	7306	0.600846	0.132243	5.53e-06	0.00281758	20.6377
GCST90199622	Benzoate levels	rs2749463	C	G	7306	-0.10725	0.022653	2.2e-06	0.00305867	22.4091
GCST90199622	Benzoate levels	rs11625375	T	C	7306	-0.204178	0.045214	6.31e-06	0.00278344	20.387
GCST90199622	Benzoate levels	rs11070230	G	A	7306	-0.230238	0.0500968	4.31e-06	0.00288271	21.1162
GCST90199622	Benzoate levels	rs62209511	T	C	7306	-0.194544	0.0425626	4.86e-06	0.00285141	20.8863
GCST90199623	Maltotriose levels	rs7525374	G	A	4641	0.0950368	0.0212325	7.6e-06	0.00429832	20.026
GCST90199623	Maltotriose levels	rs72670481	T	C	4641	-0.287487	0.0506395	1.37e-08	0.00689669	32.2159
GCST90199623	Maltotriose levels	rs79441497	G	A	4641	0.282649	0.0627987	6.77e-06	0.00434601	20.2491
GCST90199623	Maltotriose levels	rs147666382	A	G	4641	-0.2699	0.0550729	9.55e-07	0.00514845	24.0073
GCST90199623	Maltotriose levels	rs113410972	A	G	4641	0.141264	0.0309121	4.88e-06	0.00447965	20.8746
GCST90199623	Maltotriose levels	rs9855944	A	G	4641	0.0992769	0.0216311	4.44e-06	0.00451815	21.0548
GCST90199623	Maltotriose levels	rs62317587	C	A	4641	-0.475907	0.103471	4.24e-06	0.00453754	21.1456
GCST90199623	Maltotriose levels	rs75049736	G	A	4641	-0.274871	0.0590191	3.2e-06	0.00465196	21.6813
GCST90199623	Maltotriose levels	rs117257402	T	C	4641	0.523098	0.106839	9.77e-07	0.00513875	23.9618
GCST90199623	Maltotriose levels	rs150215008	T	C	4641	-0.229438	0.0505115	5.56e-06	0.00442601	20.6235
GCST90199623	Maltotriose levels	rs150000891	T	G	4641	-0.322444	0.0705527	4.87e-06	0.00448043	20.8783
GCST90199623	Maltotriose levels	rs12340914	G	A	4641	0.0942204	0.0211623	8.5e-06	0.00425306	19.8142
GCST90199623	Maltotriose levels	rs1360005	C	T	4641	0.097467	0.0207116	2.53e-06	0.00474907	22.1361
GCST90199623	Maltotriose levels	rs72552153	A	G	4641	-0.451935	0.0933029	1.27e-06	0.00502991	23.4517
GCST90199623	Maltotriose levels	rs3741902	C	T	4641	-0.113786	0.025745	9.88e-06	0.00419137	19.5256
GCST90199623	Maltotriose levels	rs1426466	C	T	4641	-0.114917	0.0260009	9.88e-06	0.00419137	19.5256
GCST90199623	Maltotriose levels	rs75183407	T	C	4641	-0.330457	0.0688133	1.57e-06	0.00494448	23.0514
GCST90199623	Maltotriose levels	rs1230433	A	G	4641	-0.105534	0.021612	1.04e-06	0.00511161	23.8346
GCST90199623	Maltotriose levels	rs1254839	G	A	4641	-0.107757	0.0223276	1.39e-06	0.00499369	23.282
GCST90199623	Maltotriose levels	rs3935534	C	G	4641	-0.105364	0.0225011	2.83e-06	0.00470239	21.9174
GCST90199623	Maltotriose levels	rs78910814	C	T	4641	-0.253193	0.055947	6.02e-06	0.00439365	20.4721
GCST90199623	Maltotriose levels	rs112191400	T	C	4641	-0.162748	0.0365529	8.49e-06	0.00425329	19.8153
GCST90199623	Maltotriose levels	rs141782806	C	T	4641	-0.367335	0.0795794	3.91e-06	0.00457007	21.2979
GCST90199623	Maltotriose levels	rs6006574	C	G	4641	0.285259	0.0623725	4.8e-06	0.00448671	20.9076
GCST90199624	Hippurate levels	rs6443435	C	T	8260	0.0729509	0.0155727	2.81e-06	0.00264973	21.9396
GCST90199624	Hippurate levels	rs114849156	A	G	8260	0.19722	0.043393	5.49e-06	0.00249458	20.6518
GCST90199624	Hippurate levels	rs62326335	G	C	8260	-0.0890288	0.0182274	1.04e-06	0.00287991	23.851
GCST90199624	Hippurate levels	rs1505993	T	C	8260	-0.24093	0.0524855	4.42e-06	0.00254458	21.0668
GCST90199624	Hippurate levels	rs76464474	T	G	8260	0.398426	0.0814489	1e-06	0.00288861	23.9232
GCST90199624	Hippurate levels	rs375709482	T	C	8260	-0.255607	0.0555964	4.27e-06	0.00255248	21.1323
GCST90199624	Hippurate levels	rs3779084	G	A	8260	0.0853795	0.0186386	4.63e-06	0.00253395	20.9786
GCST90199624	Hippurate levels	rs10106654	C	A	8260	0.0933587	0.0209933	8.7e-06	0.00238852	19.7717
GCST90199624	Hippurate levels	rs10818729	C	T	8260	-0.0744274	0.0165535	6.92e-06	0.00244143	20.2107
GCST90199624	Hippurate levels	rs2886306	T	C	8260	0.0716047	0.016209	9.98e-06	0.00235703	19.5104
GCST90199624	Hippurate levels	rs7073480	C	T	8260	0.121973	0.0241952	4.63e-07	0.00306729	25.4076
GCST90199624	Hippurate levels	rs12782560	T	C	8260	0.224836	0.049354	5.22e-06	0.00250621	20.7483
GCST90199624	Hippurate levels	rs1271526	T	C	8260	0.0916728	0.0200283	4.71e-06	0.00252995	20.9454
GCST90199624	Hippurate levels	rs16909710	T	C	8260	-0.19262	0.0384132	5.32e-07	0.00303488	25.1383
GCST90199624	Hippurate levels	rs1038161	A	T	8260	-0.0698072	0.0156983	8.72e-06	0.00238823	19.7692
GCST90199624	Hippurate levels	rs56266656	G	A	8260	0.222284	0.0498262	8.15e-06	0.00240368	19.8974
GCST90199624	Hippurate levels	rs138633790	A	G	8260	-0.220573	0.0497508	9.27e-06	0.00237406	19.6517
GCST90199624	Hippurate levels	rs117019913	A	G	8260	0.204165	0.0459125	8.71e-06	0.00238826	19.7695
GCST90199624	Hippurate levels	rs72770519	A	G	8260	-0.0980699	0.0209321	2.8e-06	0.00265041	21.9453
GCST90199624	Hippurate levels	rs72782456	G	A	8260	-0.132885	0.0298174	8.33e-06	0.00239877	19.8567
GCST90199625	Methionine sulfoxide levels	rs6706818	G	A	8243	0.076177	0.0168437	6.11e-06	0.0024752	20.4488
GCST90199625	Methionine sulfoxide levels	rs146859626	C	T	8243	-0.333664	0.0740513	6.61e-06	0.00245697	20.2978
GCST90199625	Methionine sulfoxide levels	rs114588795	G	C	8243	0.384825	0.0865739	8.79e-06	0.00239126	19.7536
GCST90199625	Methionine sulfoxide levels	rs3138108	T	C	8243	0.0870865	0.0182194	1.75e-06	0.00276405	22.8417
GCST90199625	Methionine sulfoxide levels	rs162588	A	G	8243	0.0843917	0.0189141	8.13e-06	0.00240932	19.9032
GCST90199625	Methionine sulfoxide levels	rs114314137	G	A	8243	-0.37398	0.0844596	9.51e-06	0.00237291	19.6017
GCST90199625	Methionine sulfoxide levels	rs4862595	T	C	8243	0.0750216	0.0167234	7.26e-06	0.00243545	20.1195
GCST90199625	Methionine sulfoxide levels	rs7708674	T	C	8243	-0.13605	0.0295137	4.03e-06	0.00257126	21.2444
GCST90199625	Methionine sulfoxide levels	rs1116046	T	A	8243	-0.132929	0.0291497	5.11e-06	0.00251647	20.7905
GCST90199625	Methionine sulfoxide levels	rs66676945	T	C	8243	0.0997286	0.0200715	6.74e-07	0.00298604	24.6817
GCST90199625	Methionine sulfoxide levels	rs112196227	T	A	8243	0.131339	0.0291534	6.63e-06	0.00245615	20.291
GCST90199625	Methionine sulfoxide levels	rs113966925	T	C	8243	0.214979	0.0483488	8.73e-06	0.00239274	19.7658
GCST90199625	Methionine sulfoxide levels	rs78631663	C	T	8243	0.256598	0.0575554	8.26e-06	0.00240549	19.8714
GCST90199625	Methionine sulfoxide levels	rs12216870	T	C	8243	-0.256812	0.0555271	3.75e-06	0.00258827	21.3853
GCST90199625	Methionine sulfoxide levels	rs74981086	A	G	8243	-0.207867	0.044132	2.48e-06	0.00268418	22.1798
GCST90199625	Methionine sulfoxide levels	rs1020048	C	A	8243	-0.102991	0.0198761	2.2e-07	0.00324667	26.843
GCST90199625	Methionine sulfoxide levels	rs76954145	T	C	8243	-0.192677	0.0380845	4.21e-07	0.00309551	25.5893
GCST90199625	Methionine sulfoxide levels	rs142260529	T	C	8243	0.289855	0.0644979	6.99e-06	0.00244412	20.1913
GCST90199625	Methionine sulfoxide levels	rs78762284	A	G	8243	0.1179	0.0220764	9.27e-08	0.00344815	28.5145
GCST90199625	Methionine sulfoxide levels	rs12323117	C	T	8243	-0.107817	0.0242782	8.96e-06	0.00238681	19.7168
GCST90199625	Methionine sulfoxide levels	rs7990044	G	A	8243	0.0695317	0.0154663	6.93e-06	0.00244593	20.2063
GCST90199625	Methionine sulfoxide levels	rs112256623	A	G	8243	-0.222873	0.0498876	7.91e-06	0.00241543	19.9537
GCST90199625	Methionine sulfoxide levels	rs72924553	G	A	8243	0.29059	0.0641031	5.81e-06	0.00248678	20.5446
GCST90199625	Methionine sulfoxide levels	rs390784	T	G	8243	0.076227	0.0154744	8.39e-07	0.00293514	24.2597
GCST90199625	Methionine sulfoxide levels	rs146902454	C	T	8243	-0.222442	0.0421167	1.28e-07	0.00337266	27.8881
GCST90199625	Methionine sulfoxide levels	rs57419073	A	G	8243	-0.125118	0.0275801	5.72e-06	0.00249046	20.5751
GCST90199626	Xanthurenate levels	rs4654393	A	G	7965	-0.0716015	0.0157954	5.81e-06	0.00257323	20.5435
GCST90199626	Xanthurenate levels	rs1339135	G	A	7965	-0.102275	0.0221736	3.98e-06	0.00266393	21.2695
GCST90199626	Xanthurenate levels	rs4952404	T	C	7965	0.0900816	0.0193387	3.19e-06	0.00271675	21.6924
GCST90199626	Xanthurenate levels	rs55953511	A	G	7965	0.260906	0.0506967	2.66e-07	0.00331422	26.4789
GCST90199626	Xanthurenate levels	rs354710	T	C	7965	0.0973775	0.0160404	1.27e-09	0.00460571	36.8449
GCST90199626	Xanthurenate levels	rs4148325	T	C	7965	0.160369	0.0164451	1.81e-22	0.0117985	95.0733
GCST90199626	Xanthurenate levels	rs142739097	G	A	7965	-0.281069	0.0600788	2.89e-06	0.00274035	21.8814
GCST90199626	Xanthurenate levels	rs74323113	T	G	7965	0.240073	0.0515337	3.18e-06	0.00271729	21.6968
GCST90199626	Xanthurenate levels	rs80253618	A	G	7965	0.145764	0.0245961	3.1e-09	0.00439007	35.1123
GCST90199626	Xanthurenate levels	rs62344716	A	G	7965	-0.150456	0.0311209	1.33e-06	0.00292588	23.3671
GCST90199626	Xanthurenate levels	rs189750460	C	T	7965	0.201137	0.044222	5.41e-06	0.00259057	20.6823
GCST90199626	Xanthurenate levels	rs115107012	A	G	7965	0.355674	0.0792725	7.23e-06	0.00252103	20.1257
GCST90199626	Xanthurenate levels	rs2762353	G	A	7965	0.108263	0.0156013	3.94e-12	0.00600945	48.1426
GCST90199626	Xanthurenate levels	rs117446717	G	A	7965	0.337234	0.0755884	8.14e-06	0.00249277	19.8996
GCST90199626	Xanthurenate levels	rs610480	G	A	7965	0.0847289	0.0185433	4.89e-06	0.00261437	20.8728
GCST90199626	Xanthurenate levels	rs148768795	A	G	7965	-0.343757	0.0773679	8.87e-06	0.00247241	19.7366
GCST90199626	Xanthurenate levels	rs41294573	T	C	7965	0.148756	0.0320487	3.46e-06	0.00269755	21.5387
GCST90199626	Xanthurenate levels	rs76961499	T	C	7965	-0.174429	0.0379757	4.37e-06	0.00264175	21.092
GCST90199626	Xanthurenate levels	rs10901595	T	C	7965	-0.0850013	0.0190317	7.96e-06	0.00249818	19.9428
GCST90199626	Xanthurenate levels	rs11037948	C	G	7965	-0.0757183	0.0157914	1.63e-06	0.00287821	22.9854
GCST90199626	Xanthurenate levels	rs75152214	A	G	7965	-0.1598	0.0360557	9.33e-06	0.00246008	19.638
GCST90199626	Xanthurenate levels	rs117776343	C	A	7965	-0.254301	0.0519299	9.73e-07	0.00300172	23.9746
GCST90199626	Xanthurenate levels	rs10518870	G	A	7965	0.0728152	0.0159215	4.8e-06	0.0026191	20.9106
GCST90199626	Xanthurenate levels	rs150456440	A	G	7965	-0.207866	0.0469472	9.53e-06	0.00245524	19.5992
GCST90199626	Xanthurenate levels	rs8058114	A	G	7965	0.0980895	0.0207577	2.3e-06	0.00279566	22.3243
GCST90199626	Xanthurenate levels	rs13038820	A	G	7965	-0.108314	0.0216513	5.66e-07	0.00313223	25.0203
GCST90199627	N-alpha-acetylornithine levels	rs182387902	T	C	5606	-0.469348	0.0920617	3.43e-07	0.00461498	25.9823
GCST90199627	N-alpha-acetylornithine levels	rs10168931	A	G	5606	0.203073	0.02127	1.33e-21	0.0159997	91.1201
GCST90199627	N-alpha-acetylornithine levels	rs758072	T	G	5606	0.171213	0.0359573	1.92e-06	0.00402804	22.6644
GCST90199627	N-alpha-acetylornithine levels	rs6846979	G	A	5606	0.101172	0.0223797	6.16e-06	0.00363227	20.4295
GCST90199627	N-alpha-acetylornithine levels	rs13184558	C	T	5606	0.215007	0.0481609	8.03e-06	0.0035426	19.9233
GCST90199627	N-alpha-acetylornithine levels	rs149122905	G	A	5606	0.414825	0.0905551	4.63e-06	0.00372931	20.9773
GCST90199627	N-alpha-acetylornithine levels	rs77556524	G	C	5606	-0.335972	0.0714166	2.55e-06	0.00393227	22.1235
GCST90199627	N-alpha-acetylornithine levels	rs17360657	C	T	5606	0.238255	0.0504986	2.38e-06	0.00395504	22.2521
GCST90199627	N-alpha-acetylornithine levels	rs117299913	C	T	5606	0.27471	0.0585098	2.66e-06	0.00391682	22.0362
GCST90199627	N-alpha-acetylornithine levels	rs4960616	C	T	5606	-0.187249	0.037458	5.77e-07	0.00443777	24.9801
GCST90199627	N-alpha-acetylornithine levels	rs145450037	C	A	5606	-0.417245	0.0891187	2.84e-06	0.0038949	21.9124
GCST90199627	N-alpha-acetylornithine levels	rs117790062	T	C	5606	0.207108	0.0466507	9.01e-06	0.00350348	19.7026
GCST90199627	N-alpha-acetylornithine levels	rs4430142	C	G	5606	-0.395874	0.0878042	6.53e-06	0.00361292	20.3202
GCST90199627	N-alpha-acetylornithine levels	rs13296886	G	C	5606	-0.158395	0.0335323	2.32e-06	0.0039644	22.305
GCST90199627	N-alpha-acetylornithine levels	rs77300395	T	C	5606	0.268952	0.0583612	4.06e-06	0.00377403	21.2298
GCST90199627	N-alpha-acetylornithine levels	rs80205778	A	G	5606	0.467453	0.0945412	7.64e-07	0.00434201	24.4387
GCST90199627	N-alpha-acetylornithine levels	rs2125440	G	C	5606	0.0843011	0.0185782	5.69e-06	0.00365943	20.5828
GCST90199627	N-alpha-acetylornithine levels	rs76075534	T	C	5606	-0.205346	0.0457631	7.22e-06	0.00357875	20.1274
GCST90199627	N-alpha-acetylornithine levels	rs117413891	T	C	5606	0.333876	0.0723372	3.92e-06	0.0037857	21.2957
GCST90199627	N-alpha-acetylornithine levels	rs62053878	T	C	5606	-0.307882	0.0672143	4.64e-06	0.0037288	20.9744
GCST90199627	N-alpha-acetylornithine levels	rs8084246	A	G	5606	0.101796	0.02024	4.92e-07	0.00449192	25.2863
GCST90199627	N-alpha-acetylornithine levels	rs6507370	C	T	5606	0.0923915	0.0189886	1.14e-06	0.00420528	23.6659
GCST90199627	N-alpha-acetylornithine levels	rs9981625	C	G	5606	-0.0899526	0.0201886	8.37e-06	0.0035288	19.8454
GCST90199628	3-methylhistidine levels	rs114734560	T	C	8289	-0.35764	0.076823	3.23e-06	0.00260779	21.6673
GCST90199628	3-methylhistidine levels	rs7516441	A	G	8289	0.109101	0.0246539	9.63e-06	0.002357	19.5786
GCST90199628	3-methylhistidine levels	rs12138831	T	G	8289	-0.223214	0.0486608	4.49e-06	0.0025321	21.0368
GCST90199628	3-methylhistidine levels	rs2797978	C	T	8289	0.120013	0.0263768	5.37e-06	0.00249131	20.697
GCST90199628	3-methylhistidine levels	rs72879030	C	G	8289	-0.116576	0.0252142	3.77e-06	0.00257222	21.3709
GCST90199628	3-methylhistidine levels	rs752834	A	G	8289	0.0925549	0.0194528	1.96e-06	0.00272363	22.6324
GCST90199628	3-methylhistidine levels	rs10181994	T	A	8289	0.0821837	0.0169317	1.21e-06	0.00283423	23.554
GCST90199628	3-methylhistidine levels	rs185076690	T	C	8289	0.211694	0.0478147	9.54e-06	0.00235921	19.597
GCST90199628	3-methylhistidine levels	rs73035811	A	G	8289	0.121144	0.0268809	6.58e-06	0.00244428	20.3054
GCST90199628	3-methylhistidine levels	rs146846950	A	G	8289	-0.535769	0.120898	9.35e-06	0.00236367	19.6342
GCST90199628	3-methylhistidine levels	rs10014780	G	A	8289	-0.0956574	0.0209224	4.83e-06	0.00251546	20.8982
GCST90199628	3-methylhistidine levels	rs75256283	A	T	8289	0.156459	0.0328215	1.87e-06	0.00273397	22.7185
GCST90199628	3-methylhistidine levels	rs1857803	C	T	8289	-0.0823134	0.017447	2.38e-06	0.00267814	22.2533
GCST90199628	3-methylhistidine levels	rs2518573	G	T	8289	0.0801615	0.017558	4.98e-06	0.00250835	20.839
GCST90199628	3-methylhistidine levels	rs7746774	G	A	8289	-0.10469	0.021704	1.41e-06	0.00279905	23.2609
GCST90199628	3-methylhistidine levels	rs117090299	C	T	8289	-0.295449	0.0654447	6.35e-06	0.00245272	20.3756
GCST90199628	3-methylhistidine levels	rs13234372	A	G	8289	-0.0821865	0.0166991	8.58e-07	0.0029137	24.2164
GCST90199628	3-methylhistidine levels	rs17670800	A	G	8289	0.0880673	0.0190393	3.74e-06	0.00257458	21.3906
GCST90199628	3-methylhistidine levels	rs10966648	T	C	8289	-0.0937684	0.0178574	1.51e-07	0.00331537	27.5659
GCST90199628	3-methylhistidine levels	rs75782963	A	G	8289	0.209933	0.0472735	8.96e-06	0.00237351	19.7161
GCST90199628	3-methylhistidine levels	rs12553086	G	T	8289	0.14967	0.0307172	1.1e-06	0.00285602	23.7357
GCST90199628	3-methylhistidine levels	rs72997812	A	G	8289	0.0913382	0.0202172	6.25e-06	0.00245636	20.406
GCST90199628	3-methylhistidine levels	rs4142196	A	C	8289	-0.0772398	0.0173893	8.92e-06	0.00237456	19.7248
GCST90199628	3-methylhistidine levels	rs9910668	C	A	8289	0.0739981	0.0163504	6.02e-06	0.00246496	20.4776
GCST90199628	3-methylhistidine levels	rs11872731	A	G	8289	0.135492	0.0304621	8.67e-06	0.00238106	19.7789
GCST90199628	3-methylhistidine levels	rs149807477	T	C	8289	-0.26129	0.0590671	9.71e-06	0.0023552	19.5636
GCST90199628	3-methylhistidine levels	rs117771460	A	G	8289	0.264482	0.0597176	9.47e-06	0.0023608	19.6102
GCST90199628	3-methylhistidine levels	rs138750865	T	C	8289	0.229043	0.0483745	2.19e-06	0.00269728	22.4128
GCST90199629	Glycerophosphorylcholine (GPC) levels	rs28631199	A	G	8212	0.0807118	0.0179643	7.03e-06	0.0024521	20.1812
GCST90199629	Glycerophosphorylcholine (GPC) levels	rs77692382	T	C	8212	0.124343	0.0177226	2.28e-12	0.00595859	49.2132
GCST90199629	Glycerophosphorylcholine (GPC) levels	rs74814187	T	C	8212	0.158928	0.0336247	2.28e-06	0.00271303	22.3346
GCST90199629	Glycerophosphorylcholine (GPC) levels	rs3738976	T	C	8212	-0.0972846	0.0213799	5.36e-06	0.00251498	20.7
GCST90199629	Glycerophosphorylcholine (GPC) levels	rs112779076	C	T	8212	0.15285	0.0344046	8.88e-06	0.00239776	19.733
GCST90199629	Glycerophosphorylcholine (GPC) levels	rs75158623	A	T	8212	0.144058	0.0320058	6.76e-06	0.00246093	20.254
GCST90199629	Glycerophosphorylcholine (GPC) levels	rs143156137	T	C	8212	0.270431	0.059272	5.05e-06	0.00252851	20.8117
GCST90199629	Glycerophosphorylcholine (GPC) levels	rs74420163	T	C	8212	0.18549	0.0409257	5.83e-06	0.00249525	20.5373
GCST90199629	Glycerophosphorylcholine (GPC) levels	rs192566258	A	T	8212	-0.339794	0.0755404	6.85e-06	0.00245785	20.2287
GCST90199629	Glycerophosphorylcholine (GPC) levels	rs112211203	T	G	8212	0.234246	0.0515822	5.59e-06	0.00250499	20.6176
GCST90199629	Glycerophosphorylcholine (GPC) levels	rs4715365	T	C	8212	0.16235	0.0350163	3.54e-06	0.00261084	21.4911
GCST90199629	Glycerophosphorylcholine (GPC) levels	rs117793976	C	G	8212	-0.352368	0.0785058	7.18e-06	0.00244724	20.1411
GCST90199629	Glycerophosphorylcholine (GPC) levels	rs9487777	C	G	8212	-0.273645	0.0563802	1.21e-06	0.00286041	23.5514
GCST90199629	Glycerophosphorylcholine (GPC) levels	rs11773889	T	C	8212	-0.0874834	0.0185441	2.39e-06	0.00270281	22.2502
GCST90199629	Glycerophosphorylcholine (GPC) levels	rs117605274	G	A	8212	0.325951	0.0691481	2.43e-06	0.00269849	22.2146
GCST90199629	Glycerophosphorylcholine (GPC) levels	rs11783515	G	A	8212	-0.0742076	0.0165155	7.02e-06	0.00245244	20.184
GCST90199629	Glycerophosphorylcholine (GPC) levels	rs6981994	C	T	8212	0.271135	0.0585165	3.6e-06	0.00260754	21.4639
GCST90199629	Glycerophosphorylcholine (GPC) levels	rs10816075	T	C	8212	0.0973711	0.0205632	2.19e-06	0.00272299	22.4168
GCST90199629	Glycerophosphorylcholine (GPC) levels	rs2015026	C	T	8212	-0.0725261	0.0160143	5.93e-06	0.00249138	20.5053
GCST90199629	Glycerophosphorylcholine (GPC) levels	rs665474	T	A	8212	0.0744593	0.0168561	9.99e-06	0.00237052	19.5082
GCST90199629	Glycerophosphorylcholine (GPC) levels	rs12800817	A	G	8212	0.192118	0.0392089	9.59e-07	0.00291508	24.0028
GCST90199629	Glycerophosphorylcholine (GPC) levels	rs4980965	C	T	8212	0.0708155	0.0158191	7.58e-06	0.00243436	20.0349
GCST90199629	Glycerophosphorylcholine (GPC) levels	rs149395329	C	T	8212	0.186141	0.0419148	8.96e-06	0.00239584	19.7171
GCST90199629	Glycerophosphorylcholine (GPC) levels	rs116900994	T	C	8212	0.163415	0.036324	6.83e-06	0.00245855	20.2344
GCST90199629	Glycerophosphorylcholine (GPC) levels	rs71468473	T	C	8212	0.102458	0.0206861	7.31e-07	0.00297845	24.5261
GCST90199629	Glycerophosphorylcholine (GPC) levels	rs9510701	T	C	8212	0.173788	0.0386321	6.84e-06	0.00245824	20.2319
GCST90199629	Glycerophosphorylcholine (GPC) levels	rs75275697	A	G	8212	0.269422	0.060459	8.34e-06	0.00241238	19.8536
GCST90199629	Glycerophosphorylcholine (GPC) levels	rs141866706	C	T	8212	-0.348062	0.0740522	2.6e-06	0.00268301	22.0867
GCST90199629	Glycerophosphorylcholine (GPC) levels	rs557700	C	T	8212	0.0756793	0.016833	6.93e-06	0.00245536	20.2081
GCST90199629	Glycerophosphorylcholine (GPC) levels	rs117568432	T	G	8212	0.114159	0.0257192	9.05e-06	0.0023934	19.697
GCST90199629	Glycerophosphorylcholine (GPC) levels	rs72803677	T	G	8212	-0.301878	0.0649424	3.35e-06	0.00262432	21.6023
GCST90199629	Glycerophosphorylcholine (GPC) levels	rs16973477	G	A	8212	0.0952092	0.0213323	8.08e-06	0.00241981	19.9148
GCST90199629	Glycerophosphorylcholine (GPC) levels	rs8064391	G	A	8212	-0.291489	0.0626721	3.3e-06	0.00262727	21.6267
GCST90199630	Phenylacetate levels	rs7526830	C	T	7059	0.11933	0.0256291	3.22e-06	0.00306166	21.6725
GCST90199630	Phenylacetate levels	rs76318294	G	T	7059	-0.131138	0.029682	9.96e-06	0.00275758	19.5141
GCST90199630	Phenylacetate levels	rs72825080	C	T	7059	-0.15323	0.0342299	7.59e-06	0.00283075	20.0333
GCST90199630	Phenylacetate levels	rs76447789	G	A	7059	-0.443571	0.0992982	7.93e-06	0.00281887	19.949
GCST90199630	Phenylacetate levels	rs3856733	G	C	7059	-0.0881978	0.0180229	9.9e-07	0.00338105	23.941
GCST90199630	Phenylacetate levels	rs1604572	G	C	7059	-0.0886552	0.0174741	3.91e-07	0.00363325	25.7333
GCST90199630	Phenylacetate levels	rs2632709	C	A	7059	0.104046	0.0228286	5.17e-06	0.00293409	20.7668
GCST90199630	Phenylacetate levels	rs189587	A	G	7059	0.0806004	0.0164433	9.5e-07	0.00339217	24.02
GCST90199630	Phenylacetate levels	rs145721291	T	C	7059	0.453464	0.100866	6.93e-06	0.00285503	20.2057
GCST90199630	Phenylacetate levels	rs180982609	C	T	7059	-0.500304	0.112894	9.35e-06	0.00277445	19.6337
GCST90199630	Phenylacetate levels	rs73057725	A	G	7059	0.222167	0.0444899	5.92e-07	0.00352015	24.9295
GCST90199630	Phenylacetate levels	rs76151544	G	A	7059	-0.249151	0.0549946	5.89e-06	0.00289922	20.5193
GCST90199630	Phenylacetate levels	rs148515684	A	G	7059	0.329495	0.0697969	2.35e-06	0.00314712	22.2793
GCST90199630	Phenylacetate levels	rs3809205	C	T	7059	0.182025	0.0399238	5.13e-06	0.00293615	20.7814
GCST90199630	Phenylacetate levels	rs150248294	A	G	7059	-0.377677	0.080216	2.5e-06	0.0031305	22.1613
GCST90199630	Phenylacetate levels	rs112192402	A	G	7059	0.227703	0.0474027	1.56e-06	0.00325815	23.0679
GCST90199630	Phenylacetate levels	rs78580580	C	A	7059	-0.294915	0.0614523	1.59e-06	0.00325207	23.0247
GCST90199630	Phenylacetate levels	rs8001043	C	T	7059	-0.0811984	0.0177149	4.57e-06	0.00296745	21.0036
GCST90199630	Phenylacetate levels	rs76379382	T	C	7059	-0.160195	0.0358753	7.99e-06	0.00281669	19.9335
GCST90199630	Phenylacetate levels	rs59532339	T	A	7059	0.461097	0.0539542	1.27e-17	0.0102405	73.0148
GCST90199630	Phenylacetate levels	rs7196912	T	C	7059	0.225688	0.0462149	1.04e-06	0.00336701	23.8413
GCST90199630	Phenylacetate levels	rs188124348	C	T	7059	0.358611	0.0731176	9.36e-07	0.00339612	24.0481
GCST90199630	Phenylacetate levels	rs16943430	A	G	7059	-0.199229	0.0444659	7.45e-06	0.00283579	20.0691
GCST90199630	Phenylacetate levels	rs6566598	C	T	7059	-0.206029	0.0456208	6.3e-06	0.00288094	20.3896
GCST90199630	Phenylacetate levels	rs117291585	T	C	7059	0.241913	0.052514	4.09e-06	0.00299724	21.2151
GCST90199630	Phenylacetate levels	rs1057157	C	T	7059	0.0763559	0.0171254	8.25e-06	0.00280827	19.8738
GCST90199631	3-methyl-2-oxovalerate levels	rs6754181	C	T	8257	0.0910083	0.0204779	8.82e-06	0.00238633	19.7463
GCST90199631	3-methyl-2-oxovalerate levels	rs7660693	C	T	8257	0.0791272	0.0148481	9.87e-08	0.00342765	28.3926
GCST90199631	3-methyl-2-oxovalerate levels	rs77291466	C	T	8257	-0.12259	0.0272328	6.75e-06	0.00244815	20.2591
GCST90199631	3-methyl-2-oxovalerate levels	rs12716450	T	C	8257	0.295968	0.065473	6.17e-06	0.0024687	20.4296
GCST90199631	3-methyl-2-oxovalerate levels	rs34372879	C	T	8257	-0.0947061	0.0213272	8.97e-06	0.00238248	19.7144
GCST90199631	3-methyl-2-oxovalerate levels	rs56107485	C	A	8257	-0.154962	0.0310005	5.77e-07	0.00301702	24.9809
GCST90199631	3-methyl-2-oxovalerate levels	rs62524533	A	G	8257	-0.110404	0.0244676	6.41e-06	0.00245977	20.3555
GCST90199631	3-methyl-2-oxovalerate levels	rs183718435	A	C	8257	-0.411296	0.091854	7.54e-06	0.00242235	20.0451
GCST90199631	3-methyl-2-oxovalerate levels	rs11791075	T	A	8257	-0.0841116	0.0179331	2.73e-06	0.00265719	21.9936
GCST90199631	3-methyl-2-oxovalerate levels	rs58729469	T	C	8257	0.101193	0.0201862	5.36e-07	0.00303424	25.1239
GCST90199631	3-methyl-2-oxovalerate levels	rs145992024	T	C	8257	-0.347476	0.0734813	2.26e-06	0.00270084	22.3558
GCST90199631	3-methyl-2-oxovalerate levels	rs142461926	G	A	8257	-0.220081	0.0468793	2.67e-06	0.00266209	22.0342
GCST90199631	3-methyl-2-oxovalerate levels	rs116943713	G	A	8257	0.209966	0.0460722	5.18e-06	0.00250904	20.7642
GCST90199631	3-methyl-2-oxovalerate levels	rs142174598	C	G	8257	-0.420915	0.0935419	6.8e-06	0.00244619	20.2428
GCST90199631	3-methyl-2-oxovalerate levels	rs77876488	T	C	8257	-0.177185	0.0350913	4.44e-07	0.00307818	25.4888
GCST90199631	3-methyl-2-oxovalerate levels	rs6055350	C	G	8257	-0.215685	0.0396894	5.5e-08	0.00356384	29.5247
GCST90199631	3-methyl-2-oxovalerate levels	rs58693102	A	G	8257	-0.187799	0.0414491	5.88e-06	0.00248002	20.5235
GCST90199632	Tartarate levels	rs116626434	A	G	7099	-0.149526	0.0320676	3.12e-06	0.00305334	21.7359
GCST90199632	Tartarate levels	rs79983252	A	C	7099	0.236427	0.0486249	1.16e-06	0.00331922	23.6349
GCST90199632	Tartarate levels	rs138430505	C	T	7099	0.285026	0.0624394	5e-06	0.00292672	20.8319
GCST90199632	Tartarate levels	rs17026163	T	C	7099	-0.223964	0.0470413	1.93e-06	0.00318285	22.6608
GCST90199632	Tartarate levels	rs75583177	G	A	7099	-0.145169	0.032432	7.6e-06	0.00281436	20.0299
GCST90199632	Tartarate levels	rs76501568	T	C	7099	-0.267429	0.0587195	5.25e-06	0.00291332	20.7362
GCST90199632	Tartarate levels	rs13089230	A	G	7099	0.0825424	0.0175787	2.66e-06	0.00309626	22.0424
GCST90199632	Tartarate levels	rs10004542	G	A	7099	0.0814848	0.0176888	4.09e-06	0.00298032	21.2146
GCST90199632	Tartarate levels	rs298392	T	C	7099	0.087711	0.0186612	2.6e-06	0.00310229	22.0855
GCST90199632	Tartarate levels	rs115272033	C	T	7099	-0.170179	0.0381431	8.14e-06	0.00279619	19.9002
GCST90199632	Tartarate levels	rs628038	C	T	7099	-0.0783007	0.0170337	4.29e-06	0.00296774	21.1247
GCST90199632	Tartarate levels	rs10945808	T	C	7099	-0.130904	0.0285309	4.47e-06	0.00295659	21.0452
GCST90199632	Tartarate levels	rs10247649	G	A	7099	-0.0826258	0.0178465	3.66e-06	0.00301036	21.429
GCST90199632	Tartarate levels	rs143000803	T	A	7099	0.368352	0.0789907	3.11e-06	0.00305386	21.7396
GCST90199632	Tartarate levels	rs117483011	A	G	7099	-0.157832	0.0354548	8.52e-06	0.00278376	19.8115
GCST90199632	Tartarate levels	rs2468877	A	T	7099	-0.0762559	0.0170977	8.2e-06	0.00279421	19.8861
GCST90199632	Tartarate levels	rs142959592	T	C	7099	-0.373738	0.0817952	4.9e-06	0.00293229	20.8716
GCST90199632	Tartarate levels	rs77798428	A	G	7099	-0.318661	0.0614021	2.11e-07	0.00377963	26.9258
GCST90199632	Tartarate levels	rs142997067	G	C	7099	0.608221	0.134166	5.81e-06	0.00288659	20.5454
GCST90199632	Tartarate levels	rs9948951	A	G	7099	-0.0971868	0.0214343	5.78e-06	0.00288764	20.5529
GCST90199632	Tartarate levels	rs141660852	T	C	7099	0.228649	0.0493121	3.54e-06	0.0030194	21.4936
GCST90199632	Tartarate levels	rs146593632	T	C	7099	0.370018	0.0815327	5.67e-06	0.00289286	20.5902
GCST90199632	Tartarate levels	rs540278823	C	T	7099	-0.210344	0.047106	7.99e-06	0.00280087	19.9336
GCST90199633	Suberate (C8-DC) levels	rs145406199	A	G	6902	0.37263	0.0837642	8.64e-06	0.00285904	19.7839
GCST90199633	Suberate (C8-DC) levels	rs848290	T	A	6902	-0.165088	0.0330302	5.79e-07	0.00360632	24.9737
GCST90199633	Suberate (C8-DC) levels	rs189725310	T	C	6902	-0.167962	0.0363969	3.94e-06	0.00307596	21.2896
GCST90199633	Suberate (C8-DC) levels	rs7616744	A	G	6902	-0.0876962	0.0198179	9.64e-06	0.00282905	19.5758
GCST90199633	Suberate (C8-DC) levels	rs11705994	T	C	6902	0.218723	0.0493421	9.3e-06	0.00283886	19.6439
GCST90199633	Suberate (C8-DC) levels	rs4689177	T	C	6902	0.108829	0.023723	4.49e-06	0.00303986	21.039
GCST90199633	Suberate (C8-DC) levels	rs34357043	G	T	6902	0.266628	0.0551228	1.32e-06	0.00337835	23.3896
GCST90199633	Suberate (C8-DC) levels	rs4695288	T	C	6902	0.200323	0.0453191	9.86e-06	0.00282291	19.5332
GCST90199633	Suberate (C8-DC) levels	rs78440527	G	A	6902	0.199278	0.0447114	8.31e-06	0.00286985	19.859
GCST90199633	Suberate (C8-DC) levels	rs10008401	C	T	6902	0.0800086	0.0170477	2.69e-06	0.00318114	22.0199
GCST90199633	Suberate (C8-DC) levels	rs9313297	G	A	6902	0.0991772	0.0219344	6.14e-06	0.00295334	20.4384
GCST90199633	Suberate (C8-DC) levels	rs9406110	A	G	6902	-0.0894199	0.0200898	8.55e-06	0.00286218	19.8057
GCST90199633	Suberate (C8-DC) levels	rs539316238	T	C	6902	-0.273918	0.059083	3.55e-06	0.00310449	21.4877
GCST90199633	Suberate (C8-DC) levels	rs6923178	G	C	6902	0.121756	0.025941	2.68e-06	0.00318162	22.0233
GCST90199633	Suberate (C8-DC) levels	rs6914551	C	T	6902	-0.366135	0.0791195	3.7e-06	0.00309311	21.4087
GCST90199633	Suberate (C8-DC) levels	rs141183746	C	A	6902	0.161019	0.0364413	9.93e-06	0.00282075	19.5182
GCST90199633	Suberate (C8-DC) levels	rs17738405	C	T	6902	-0.193637	0.0395206	9.6e-07	0.00346614	23.9996
GCST90199633	Suberate (C8-DC) levels	rs146529314	G	T	6902	0.336938	0.0697181	1.35e-06	0.00337261	23.3498
GCST90199633	Suberate (C8-DC) levels	rs140580838	A	G	6902	0.308493	0.0695392	9.15e-06	0.00284328	19.6746
GCST90199633	Suberate (C8-DC) levels	rs148863405	C	G	6902	0.798698	0.178207	7.4e-06	0.00290187	20.0812
GCST90199633	Suberate (C8-DC) levels	rs12555229	G	C	6902	-0.0955533	0.0196317	1.13e-06	0.00342068	23.6837
GCST90199633	Suberate (C8-DC) levels	rs35904890	T	C	6902	-0.227287	0.0499103	5.27e-06	0.00299565	20.7321
GCST90199633	Suberate (C8-DC) levels	rs11158833	G	A	6902	-0.0922378	0.0196709	2.74e-06	0.00317551	21.9808
GCST90199633	Suberate (C8-DC) levels	rs72777931	A	G	6902	0.336072	0.0690214	1.12e-06	0.0034232	23.7013
GCST90199633	Suberate (C8-DC) levels	rs1551619	T	C	6902	-0.0957862	0.0197795	1.28e-06	0.00338631	23.445
GCST90199633	Suberate (C8-DC) levels	rs117499033	G	A	6902	0.30721	0.0691456	8.87e-06	0.00285185	19.734
GCST90199633	Suberate (C8-DC) levels	rs191920017	A	G	6902	-0.399312	0.0879247	5.58e-06	0.00297942	20.6194
GCST90199634	5-hydroxylysine levels	rs139663065	T	C	8128	0.281865	0.0631701	8.12e-06	0.0024435	19.9045
GCST90199634	5-hydroxylysine levels	rs55700529	A	G	8128	0.292762	0.0593343	8.05e-07	0.00298631	24.3395
GCST90199634	5-hydroxylysine levels	rs76751577	A	G	8128	0.322064	0.0713328	6.33e-06	0.00250169	20.3798
GCST90199634	5-hydroxylysine levels	rs78818599	G	T	8128	-0.215533	0.0487937	1e-05	0.00239483	19.5071
GCST90199634	5-hydroxylysine levels	rs9341222	C	T	8128	0.230094	0.0513898	7.56e-06	0.00246039	20.0424
GCST90199634	5-hydroxylysine levels	rs144429282	T	C	8128	0.387083	0.0705729	4.14e-08	0.0036876	30.0764
GCST90199634	5-hydroxylysine levels	rs12499749	A	G	8128	0.176873	0.0364889	1.25e-06	0.00288247	23.4906
GCST90199634	5-hydroxylysine levels	rs75233276	T	C	8128	0.347685	0.0782868	8.95e-06	0.0024208	19.7191
GCST90199634	5-hydroxylysine levels	rs1040519	G	A	8128	-0.0818991	0.0168315	1.14e-06	0.00290446	23.6704
GCST90199634	5-hydroxylysine levels	rs1330804	A	G	8128	-0.0735292	0.0164301	7.63e-06	0.00245803	20.0231
GCST90199634	5-hydroxylysine levels	rs73248769	C	T	8128	0.397814	0.0842519	2.34e-06	0.00273544	22.2892
GCST90199634	5-hydroxylysine levels	rs73429419	T	C	8128	-0.0978899	0.0214524	5.04e-06	0.00255522	20.817
GCST90199634	5-hydroxylysine levels	rs117462872	G	A	8128	0.286413	0.0645828	9.21e-06	0.0024139	19.6628
GCST90199634	5-hydroxylysine levels	rs140233308	T	G	8128	0.320974	0.0719087	8.06e-06	0.00244529	19.9191
GCST90199634	5-hydroxylysine levels	rs999856	A	G	8128	-0.215444	0.0485076	8.94e-06	0.0024211	19.7216
GCST90199634	5-hydroxylysine levels	rs10877499	C	T	8128	0.085716	0.0188366	5.35e-06	0.00254115	20.702
GCST90199634	5-hydroxylysine levels	rs41322846	C	G	8128	0.113555	0.0256097	9.25e-06	0.00241307	19.6561
GCST90199634	5-hydroxylysine levels	rs532070914	C	T	8128	0.625391	0.138228	6.06e-06	0.00251209	20.4647
GCST90199634	5-hydroxylysine levels	rs661331	T	A	8128	0.112287	0.025189	8.28e-06	0.00243889	19.8669
GCST90199634	5-hydroxylysine levels	rs17533872	T	C	8128	0.0752854	0.0158196	1.95e-06	0.00277868	22.6425
GCST90199634	5-hydroxylysine levels	rs1502069	T	C	8128	-0.0811985	0.0181157	7.39e-06	0.00246564	20.0853
GCST90199634	5-hydroxylysine levels	rs9559451	C	T	8128	-0.0752947	0.0165065	5.08e-06	0.00255344	20.8023
GCST90199634	5-hydroxylysine levels	rs3819547	C	G	8128	-0.124927	0.0272675	4.62e-06	0.00257584	20.9853
GCST90199634	5-hydroxylysine levels	rs58374597	A	T	8128	0.610277	0.0609732	1.39e-23	0.0121751	100.154
GCST90199634	5-hydroxylysine levels	rs6495304	A	G	8128	0.266767	0.0475445	2.01e-08	0.00385835	31.4743
GCST90199634	5-hydroxylysine levels	rs3885951	G	A	8128	0.578606	0.0249628	7.47e-119	0.0620009	537.121
GCST90199634	5-hydroxylysine levels	rs74582811	G	A	8128	0.227003	0.0458676	7.46e-07	0.00300442	24.4875
GCST90199634	5-hydroxylysine levels	rs12901358	C	T	8128	0.070543	0.0157671	7.67e-06	0.0024567	20.0123
GCST90199634	5-hydroxylysine levels	rs113983401	C	G	8128	0.161297	0.0354213	5.27e-06	0.00254468	20.7308
GCST90199634	5-hydroxylysine levels	rs115469488	A	G	8128	-0.663355	0.14407	4.14e-06	0.00260154	21.1952
GCST90199635	3-phenylpropionate hydrocinnamate levels	rs191187061	T	C	7925	-0.304207	0.0586874	2.18e-07	0.00337893	26.862
GCST90199635	3-phenylpropionate hydrocinnamate levels	rs112307471	A	G	7925	-0.238964	0.0506661	2.4e-06	0.00279907	22.2393
GCST90199635	3-phenylpropionate hydrocinnamate levels	rs75223710	T	C	7925	-0.219819	0.0494675	8.84e-06	0.00248548	19.7415
GCST90199635	3-phenylpropionate hydrocinnamate levels	rs145409686	C	T	7925	-0.550427	0.120275	4.73e-06	0.00263574	20.9382
GCST90199635	3-phenylpropionate hydrocinnamate levels	rs17767728	C	T	7925	0.0909404	0.0194777	3.03e-06	0.00274313	21.7936
GCST90199635	3-phenylpropionate hydrocinnamate levels	rs74432647	T	C	7925	0.150663	0.0304065	7.23e-07	0.00308843	24.5454
GCST90199635	3-phenylpropionate hydrocinnamate levels	rs78674307	G	T	7925	-0.150826	0.0340435	9.41e-06	0.00247065	19.6234
GCST90199635	3-phenylpropionate hydrocinnamate levels	rs77831208	T	C	7925	0.249552	0.0549664	5.62e-06	0.00259418	20.6071
GCST90199635	3-phenylpropionate hydrocinnamate levels	rs187719086	T	C	7925	-0.29344	0.0662578	9.48e-06	0.00246883	19.609
GCST90199635	3-phenylpropionate hydrocinnamate levels	rs146175767	T	C	7925	-0.121342	0.0264241	4.39e-06	0.0026538	21.082
GCST90199635	3-phenylpropionate hydrocinnamate levels	rs116511059	T	C	7925	0.400938	0.0799895	5.38e-07	0.0031602	25.1176
GCST90199635	3-phenylpropionate hydrocinnamate levels	rs73478203	G	A	7925	0.0825426	0.0184542	7.72e-06	0.00251809	20.0012
GCST90199635	3-phenylpropionate hydrocinnamate levels	rs147941428	G	A	7925	-0.340237	0.0690333	8.28e-07	0.00305575	24.2849
GCST90199635	3-phenylpropionate hydrocinnamate levels	rs13283163	A	G	7925	0.170526	0.0347529	9.26e-07	0.00302888	24.0707
GCST90199635	3-phenylpropionate hydrocinnamate levels	rs141685561	T	C	7925	-0.143423	0.0298661	1.57e-06	0.00290148	23.0553
GCST90199635	3-phenylpropionate hydrocinnamate levels	rs2186671	G	A	7925	-0.0760014	0.016068	2.25e-06	0.00281511	22.3671
GCST90199635	3-phenylpropionate hydrocinnamate levels	rs9510299	C	G	7925	-0.0736478	0.01656	8.69e-06	0.00248953	19.7738
GCST90199635	3-phenylpropionate hydrocinnamate levels	rs79970883	T	C	7925	-0.195098	0.03888	5.22e-07	0.00316721	25.1735
GCST90199635	3-phenylpropionate hydrocinnamate levels	rs112423294	A	G	7925	-0.402137	0.0883872	5.37e-06	0.00260518	20.6947
GCST90199635	3-phenylpropionate hydrocinnamate levels	rs12929353	A	G	7925	-0.396283	0.0827237	1.66e-06	0.00288733	22.9425
GCST90199635	3-phenylpropionate hydrocinnamate levels	rs148153141	G	A	7925	-0.27871	0.0551887	4.42e-07	0.00320782	25.4974
GCST90199635	3-phenylpropionate hydrocinnamate levels	rs34927101	T	C	7925	0.294909	0.0587005	5.06e-07	0.00317477	25.2338
GCST90199635	3-phenylpropionate hydrocinnamate levels	rs62058082	T	C	7925	-0.105084	0.0220071	1.8e-06	0.0028688	22.7949
GCST90199635	3-phenylpropionate hydrocinnamate levels	rs112264683	C	T	7925	0.368503	0.0824753	7.89e-06	0.00251271	19.9583
GCST90199635	3-phenylpropionate hydrocinnamate levels	rs10073658	G	A	7925	0.104011	0.0231405	6.97e-06	0.00254278	20.1978
GCST90199635	3-phenylpropionate hydrocinnamate levels	rs143985394	G	A	7925	-0.240823	0.0541185	8.59e-06	0.00249242	19.7968
GCST90199635	3-phenylpropionate hydrocinnamate levels	rs4812445	G	A	7925	-0.0994662	0.0192108	2.25e-07	0.00337128	26.801
GCST90199636	Kynurenine levels	rs9988529	C	T	8244	-0.180183	0.036929	1.07e-06	0.0028794	23.8006
GCST90199636	Kynurenine levels	rs79435381	A	G	8244	-0.166018	0.0368091	6.48e-06	0.00246145	20.3374
GCST90199636	Kynurenine levels	rs61825638	T	C	8244	0.130031	0.0171027	2.89e-14	0.00696293	57.7908
GCST90199636	Kynurenine levels	rs55709807	A	G	8244	0.178987	0.0395664	6.08e-06	0.00247614	20.459
GCST90199636	Kynurenine levels	rs6440053	A	T	8244	0.0964971	0.0204102	2.27e-06	0.00270408	22.3475
GCST90199636	Kynurenine levels	rs9821445	C	T	8244	0.0994985	0.0206581	1.46e-06	0.00280604	23.1925
GCST90199636	Kynurenine levels	rs116794445	A	G	8244	-0.322608	0.0709539	5.45e-06	0.00250134	20.6677
GCST90199636	Kynurenine levels	rs10516101	T	C	8244	-0.123617	0.0269608	4.54e-06	0.00254359	21.0177
GCST90199636	Kynurenine levels	rs17240098	T	G	8244	0.148969	0.0327399	5.36e-06	0.00250501	20.6982
GCST90199636	Kynurenine levels	rs17287314	A	T	8244	-0.0741746	0.0165025	6.97e-06	0.00244461	20.1979
GCST90199636	Kynurenine levels	rs10216901	T	C	8244	-0.092585	0.0153069	1.46e-09	0.0044182	36.5764
GCST90199636	Kynurenine levels	rs55879891	A	C	8244	0.101148	0.0215999	2.83e-06	0.00265289	21.9233
GCST90199636	Kynurenine levels	rs72761290	A	C	8244	0.135722	0.0286233	2.12e-06	0.00271982	22.4779
GCST90199636	Kynurenine levels	rs6481144	C	A	8244	-0.21192	0.0450635	2.57e-06	0.00267542	22.11
GCST90199636	Kynurenine levels	rs10883982	C	A	8244	-0.0787528	0.0174501	6.39e-06	0.00246449	20.3625
GCST90199636	Kynurenine levels	rs11055387	C	G	8244	-0.145349	0.0321909	6.33e-06	0.00246687	20.3823
GCST90199636	Kynurenine levels	rs3184504	C	T	8244	-0.108142	0.0148104	2.84e-13	0.00642566	53.3028
GCST90199636	Kynurenine levels	rs75973738	A	T	8244	-0.194072	0.0374159	2.14e-07	0.00325282	26.8973
GCST90199636	Kynurenine levels	rs35223481	A	T	8244	-0.105966	0.0235442	6.77e-06	0.0024511	20.2516
GCST90199636	Kynurenine levels	rs9933330	T	C	8244	-0.103406	0.0193124	8.58e-08	0.00346556	28.6625
GCST90199636	Kynurenine levels	rs72789484	A	G	8244	-0.144555	0.0325854	9.16e-06	0.00238148	19.675
GCST90199636	Kynurenine levels	rs6540080	A	G	8244	-0.107927	0.0164258	5.01e-11	0.00520956	43.162
GCST90199636	Kynurenine levels	rs4843270	A	C	8244	0.205627	0.0165261	1.53e-35	0.0184332	154.78
GCST90199636	Kynurenine levels	rs9909552	G	C	8244	0.0692728	0.0155536	8.44e-06	0.00240039	19.8316
GCST90199636	Kynurenine levels	rs34519073	A	G	8244	0.071803	0.0160729	7.92e-06	0.00241495	19.9522
GCST90199637	N-acetylglutamate levels	rs12070599	A	G	7802	-0.0833283	0.0173446	1.55e-06	0.00294963	23.0752
GCST90199637	N-acetylglutamate levels	rs79132971	A	C	7802	0.132736	0.0296366	7.51e-06	0.00256448	20.0544
GCST90199637	N-acetylglutamate levels	rs10168931	A	G	7802	0.123014	0.0183105	1.84e-11	0.00575172	45.1229
GCST90199637	N-acetylglutamate levels	rs148804382	A	C	7802	0.395956	0.0769657	2.68e-07	0.00338083	26.4599
GCST90199637	N-acetylglutamate levels	rs76105072	C	T	7802	0.178385	0.0390113	4.82e-06	0.00267281	20.9038
GCST90199637	N-acetylglutamate levels	rs186654219	A	G	7802	0.36491	0.0767441	1.99e-06	0.00288947	22.6032
GCST90199637	N-acetylglutamate levels	rs187543759	C	T	7802	-0.329606	0.0734255	7.16e-06	0.00257614	20.1458
GCST90199637	N-acetylglutamate levels	rs10872573	C	T	7802	-0.0805091	0.0174765	4.09e-06	0.00271266	21.2163
GCST90199637	N-acetylglutamate levels	rs148895950	G	T	7802	-0.297994	0.0670282	8.76e-06	0.00252694	19.7601
GCST90199637	N-acetylglutamate levels	rs10957056	C	A	7802	0.087937	0.0197421	8.42e-06	0.00253658	19.8356
GCST90199637	N-acetylglutamate levels	rs116233634	G	A	7802	0.279475	0.0616153	5.74e-06	0.00263002	20.5683
GCST90199637	N-acetylglutamate levels	rs12554315	A	T	7802	0.155318	0.0339765	4.85e-06	0.00267128	20.8918
GCST90199637	N-acetylglutamate levels	rs4336667	A	G	7802	-0.0726878	0.0157023	3.67e-06	0.00273905	21.4232
GCST90199637	N-acetylglutamate levels	rs2265815	G	A	7802	0.0912856	0.0200603	5.35e-06	0.00264711	20.7023
GCST90199637	N-acetylglutamate levels	rs10762589	T	C	7802	-0.0883667	0.017702	5.98e-07	0.00318377	24.9127
GCST90199637	N-acetylglutamate levels	rs2803552	C	T	7802	-0.205145	0.0419759	1.02e-06	0.00305203	23.8787
GCST90199637	N-acetylglutamate levels	rs60665648	C	T	7802	-0.261085	0.0554528	2.5e-06	0.00283321	22.1618
GCST90199637	N-acetylglutamate levels	rs7154858	C	T	7802	0.0944413	0.0212157	8.53e-06	0.00253339	19.8106
GCST90199637	N-acetylglutamate levels	rs28690110	T	C	7802	-0.0796679	0.017735	7.05e-06	0.00257974	20.174
GCST90199637	N-acetylglutamate levels	rs10854172	C	T	7802	0.116341	0.01969	3.45e-09	0.00445481	34.903
GCST90199638	Glycerol 3-phosphate levels	rs72650882	C	T	8201	0.193643	0.0400346	1.32e-06	0.00284465	23.3898
GCST90199638	Glycerol 3-phosphate levels	rs56704741	C	T	8201	-0.104833	0.0165102	2.16e-10	0.00489209	40.3075
GCST90199638	Glycerol 3-phosphate levels	rs149344982	A	G	8201	0.321236	0.0677323	2.11e-06	0.00273527	22.488
GCST90199638	Glycerol 3-phosphate levels	rs1780318	T	A	8201	0.448805	0.0333781	3.24e-41	0.0215702	180.753
GCST90199638	Glycerol 3-phosphate levels	rs6695630	G	C	8201	-0.110939	0.0235356	2.43e-06	0.00270194	22.2132
GCST90199638	Glycerol 3-phosphate levels	rs138201625	C	G	8201	0.330102	0.0688063	1.61e-06	0.0027987	23.0109
GCST90199638	Glycerol 3-phosphate levels	rs16840029	A	G	8201	0.170339	0.0376776	6.16e-06	0.00248607	20.4341
GCST90199638	Glycerol 3-phosphate levels	rs72852030	T	C	8201	0.269297	0.0591747	5.34e-06	0.002519	20.7055
GCST90199638	Glycerol 3-phosphate levels	rs149000340	T	C	8201	-0.283142	0.059454	1.91e-06	0.00275791	22.6746
GCST90199638	Glycerol 3-phosphate levels	rs162416	G	T	8201	0.0765529	0.0172667	9.27e-06	0.0023911	19.6516
GCST90199638	Glycerol 3-phosphate levels	rs113971921	T	C	8201	0.0971709	0.0213914	5.56e-06	0.00250978	20.6295
GCST90199638	Glycerol 3-phosphate levels	rs79393239	T	C	8201	-0.213038	0.0470789	6.04e-06	0.00249064	20.4718
GCST90199638	Glycerol 3-phosphate levels	rs337370	T	C	8201	-0.0731129	0.0158083	3.75e-06	0.00260147	21.3851
GCST90199638	Glycerol 3-phosphate levels	rs143671553	G	A	8201	-0.236422	0.0500149	2.28e-06	0.00271724	22.3394
GCST90199638	Glycerol 3-phosphate levels	rs118174096	T	C	8201	-0.281275	0.06139	4.61e-06	0.00255323	20.9875
GCST90199638	Glycerol 3-phosphate levels	rs4709324	C	T	8201	-0.0959369	0.0210023	4.93e-06	0.00253786	20.8608
GCST90199638	Glycerol 3-phosphate levels	rs6945869	T	C	8201	-0.18358	0.0411328	8.08e-06	0.002423	19.9144
GCST90199638	Glycerol 3-phosphate levels	rs3750309	G	T	8201	0.0779824	0.015705	6.85e-07	0.00299741	24.6497
GCST90199638	Glycerol 3-phosphate levels	rs12770630	T	C	8201	-0.115058	0.0235144	9.93e-07	0.00291094	23.9365
GCST90199638	Glycerol 3-phosphate levels	rs118152300	T	G	8201	0.167422	0.0374675	7.88e-06	0.00242881	19.9623
GCST90199638	Glycerol 3-phosphate levels	rs73499488	G	C	8201	0.248377	0.0518527	1.67e-06	0.00278997	22.939
GCST90199638	Glycerol 3-phosphate levels	rs11603769	C	G	8201	0.229614	0.0511828	7.25e-06	0.00244803	20.1207
GCST90199638	Glycerol 3-phosphate levels	rs117110311	C	G	8201	0.488462	0.106255	4.28e-06	0.00257027	21.1279
GCST90199638	Glycerol 3-phosphate levels	rs7968044	C	A	8201	-0.0992173	0.022321	8.79e-06	0.00240345	19.7534
GCST90199638	Glycerol 3-phosphate levels	rs75198564	G	A	8201	0.0914908	0.0201541	5.64e-06	0.00250652	20.6026
GCST90199638	Glycerol 3-phosphate levels	rs7319463	A	G	8201	-0.217628	0.0465571	2.95e-06	0.00265727	21.845
GCST90199638	Glycerol 3-phosphate levels	rs10521085	T	C	8201	-0.113394	0.0249262	5.39e-06	0.00251714	20.6901
GCST90199638	Glycerol 3-phosphate levels	rs537609697	G	A	8201	-0.424592	0.0873416	1.17e-06	0.00287333	23.6263
GCST90199638	Glycerol 3-phosphate levels	rs74622263	G	A	8201	-0.148881	0.0334532	8.57e-06	0.00240929	19.8015
GCST90199638	Glycerol 3-phosphate levels	rs186366783	A	T	8201	0.2955	0.0524575	1.77e-08	0.00385439	31.7244
GCST90199638	Glycerol 3-phosphate levels	rs186970614	C	G	8201	0.354048	0.07965	8.79e-06	0.00240348	19.7536
GCST90199639	Imidazole lactate levels	rs3765719	C	T	8256	0.126601	0.0281066	6.66e-06	0.00245144	20.2839
GCST90199639	Imidazole lactate levels	rs61774831	A	C	8256	0.317674	0.0703736	6.36e-06	0.00246209	20.3722
GCST90199639	Imidazole lactate levels	rs490379	C	A	8256	-0.133215	0.0219505	1.29e-09	0.00444135	36.8224
GCST90199639	Imidazole lactate levels	rs7530513	A	G	8256	0.397623	0.0144873	7.7e-166	0.0836136	753.118
GCST90199639	Imidazole lactate levels	rs61798917	A	G	8256	0.0769112	0.0155656	7.77e-07	0.00294846	24.4086
GCST90199639	Imidazole lactate levels	rs7563086	T	C	8256	0.14342	0.0297498	1.43e-06	0.00280712	23.2352
GCST90199639	Imidazole lactate levels	rs9878908	T	C	8256	-0.086292	0.0187632	4.25e-06	0.00255533	21.1457
GCST90199639	Imidazole lactate levels	rs150565193	T	C	8256	-0.248798	0.0546598	5.32e-06	0.00250322	20.7135
GCST90199639	Imidazole lactate levels	rs116793365	G	A	8256	-0.300561	0.0670653	7.41e-06	0.00242686	20.08
GCST90199639	Imidazole lactate levels	rs145281230	G	A	8256	-0.439015	0.0738951	2.83e-09	0.00425701	35.2876
GCST90199639	Imidazole lactate levels	rs28410020	C	G	8256	0.0844789	0.0176684	1.74e-06	0.00276141	22.8558
GCST90199639	Imidazole lactate levels	rs2315488	A	G	8256	-0.0871675	0.0184136	2.2e-06	0.00270698	22.4041
GCST90199639	Imidazole lactate levels	rs72933650	T	C	8256	0.132911	0.0300497	9.73e-06	0.00236398	19.5585
GCST90199639	Imidazole lactate levels	rs72943057	C	T	8256	-0.219653	0.0494957	9.09e-06	0.00237977	19.6895
GCST90199639	Imidazole lactate levels	rs10277377	T	C	8256	0.116516	0.0256952	5.77e-06	0.00248438	20.5571
GCST90199639	Imidazole lactate levels	rs149262976	C	T	8256	0.405513	0.0885376	4.65e-06	0.00253444	20.9724
GCST90199639	Imidazole lactate levels	rs1441770	A	G	8256	-0.0757838	0.0157461	1.49e-06	0.00279782	23.158
GCST90199639	Imidazole lactate levels	rs2805103	A	T	8256	0.0969957	0.0168381	8.39e-09	0.0040032	33.1752
GCST90199639	Imidazole lactate levels	rs148327605	T	C	8256	0.137958	0.0306471	6.75e-06	0.00244839	20.2586
GCST90199639	Imidazole lactate levels	rs4150575	T	C	8256	0.107027	0.0165673	1.05e-10	0.00502949	41.7232
GCST90199639	Imidazole lactate levels	rs10774021	T	C	8256	0.194878	0.0158871	1.37e-34	0.0178988	150.429
GCST90199639	Imidazole lactate levels	rs146849590	C	A	8256	-0.504435	0.114153	9.92e-06	0.00235961	19.5223
GCST90199639	Imidazole lactate levels	rs11076256	T	C	8256	0.714384	0.0271182	6.12e-153	0.077539	693.804
GCST90199639	Imidazole lactate levels	rs143277630	T	C	8256	-0.312217	0.0355437	1.58e-18	0.0092593	77.1405
GCST90199639	Imidazole lactate levels	rs183176218	A	T	8256	-0.173245	0.0390076	8.94e-06	0.00238351	19.7205
GCST90199639	Imidazole lactate levels	rs12601778	T	C	8256	-0.107145	0.0153104	2.59e-12	0.00589702	48.9627
GCST90199639	Imidazole lactate levels	rs11672362	T	C	8256	0.184489	0.0415283	8.89e-06	0.00238477	19.7309
GCST90199639	Imidazole lactate levels	rs2229742	C	G	8256	0.116801	0.0254704	4.52e-06	0.00254066	21.024
GCST90199640	4-guanidinobutanoate levels	rs140527149	C	A	8144	-0.459947	0.0140263	7.71e-236	0.116636	1075.04
GCST90199640	4-guanidinobutanoate levels	rs71631750	C	G	8144	0.0985226	0.0191944	2.85e-07	0.00322465	26.34
GCST90199640	4-guanidinobutanoate levels	rs11580678	T	G	8144	-0.0749203	0.0161818	3.66e-06	0.00262522	21.4308
GCST90199640	4-guanidinobutanoate levels	rs57389554	A	G	8144	-0.14118	0.0313033	6.48e-06	0.00249141	20.3357
GCST90199640	4-guanidinobutanoate levels	rs114708452	T	C	8144	0.193902	0.039056	6.88e-07	0.00301744	24.6424
GCST90199640	4-guanidinobutanoate levels	rs151040866	A	G	8144	-0.159233	0.0326279	1.06e-06	0.00291596	23.8112
GCST90199640	4-guanidinobutanoate levels	rs13107325	T	C	8144	0.131282	0.0286355	4.55e-06	0.00257421	21.0133
GCST90199640	4-guanidinobutanoate levels	rs6556949	T	C	8144	0.0747603	0.0167779	8.35e-06	0.00243204	19.85
GCST90199640	4-guanidinobutanoate levels	rs7380998	G	A	8144	-0.179866	0.0385778	3.13e-06	0.00266212	21.7328
GCST90199640	4-guanidinobutanoate levels	rs13163650	G	A	8144	0.0793781	0.0168637	2.51e-06	0.00271318	22.1508
GCST90199640	4-guanidinobutanoate levels	rs61287921	A	G	8144	-0.307334	0.06837	6.95e-06	0.00247501	20.2015
GCST90199640	4-guanidinobutanoate levels	rs706151	G	A	8144	0.0669338	0.0149986	8.09e-06	0.00243945	19.9105
GCST90199640	4-guanidinobutanoate levels	rs150629268	T	G	8144	0.220045	0.0478751	4.3e-06	0.00258726	21.1201
GCST90199640	4-guanidinobutanoate levels	rs140852306	T	C	8144	-0.128618	0.0280679	4.6e-06	0.00257174	20.9931
GCST90199640	4-guanidinobutanoate levels	rs11787780	T	C	8144	0.0743765	0.0165161	6.69e-06	0.00248393	20.2745
GCST90199640	4-guanidinobutanoate levels	rs72632963	C	T	8144	-0.272225	0.0611352	8.47e-06	0.00242873	19.8229
GCST90199640	4-guanidinobutanoate levels	rs7969761	T	C	8144	0.0903542	0.0151665	2.56e-09	0.0043391	35.4829
GCST90199640	4-guanidinobutanoate levels	rs61991622	A	G	8144	0.139752	0.0309457	6.3e-06	0.00249799	20.3896
GCST90199640	4-guanidinobutanoate levels	rs45622433	A	G	8144	-0.392152	0.0846735	3.63e-06	0.00262684	21.4441
GCST90199640	4-guanidinobutanoate levels	rs112807038	T	C	8144	0.185925	0.0407482	5.05e-06	0.00254984	20.8138
GCST90199640	4-guanidinobutanoate levels	rs77951681	C	T	8144	0.101923	0.021744	2.77e-06	0.00269065	21.9664
GCST90199641	Glucuronate levels	rs12092559	T	G	7988	-0.106219	0.0234488	5.9e-06	0.00256219	20.5142
GCST90199641	Glucuronate levels	rs111273747	G	A	7988	0.349979	0.0761519	4.31e-06	0.00263717	21.1161
GCST90199641	Glucuronate levels	rs140946796	G	T	7988	0.373006	0.0808908	4e-06	0.00265485	21.2581
GCST90199641	Glucuronate levels	rs1561398	T	C	7988	-0.0832245	0.0178383	3.08e-06	0.00271754	21.7614
GCST90199641	Glucuronate levels	rs62391856	T	C	7988	0.0882028	0.0192251	4.48e-06	0.00262813	21.0435
GCST90199641	Glucuronate levels	rs9491556	T	C	7988	0.419107	0.0935382	7.44e-06	0.00250694	20.0707
GCST90199641	Glucuronate levels	rs117910752	G	A	7988	0.185814	0.0381401	1.11e-06	0.00296256	23.7293
GCST90199641	Glucuronate levels	rs141615044	A	C	7988	0.336958	0.0744002	5.93e-06	0.00256125	20.5066
GCST90199641	Glucuronate levels	rs10898981	C	A	7988	0.0773381	0.0164678	2.65e-06	0.00275347	22.0499
GCST90199641	Glucuronate levels	rs189957470	T	C	7988	-0.288782	0.0611897	2.36e-06	0.00278059	22.2677
GCST90199641	Glucuronate levels	rs6539427	C	T	7988	-0.0846334	0.0184289	4.38e-06	0.00263331	21.0851
GCST90199641	Glucuronate levels	rs1959120	T	A	7988	-0.071683	0.0156366	4.56e-06	0.00262403	21.0106
GCST90199641	Glucuronate levels	rs12050756	G	A	7988	0.199795	0.0437976	5.07e-06	0.00259837	20.8046
GCST90199641	Glucuronate levels	rs150551895	T	C	7988	0.264587	0.0586271	6.39e-06	0.00254329	20.3625
GCST90199641	Glucuronate levels	rs7510321	C	T	7988	0.0811601	0.0183015	9.22e-06	0.00245587	19.6609
GCST90199641	Glucuronate levels	rs73231674	G	T	7988	-0.140286	0.031236	7.08e-06	0.00251875	20.1655
GCST90199641	Glucuronate levels	rs116932970	C	A	7988	0.16785	0.0379049	9.5e-06	0.00244878	19.6039
GCST90199642	Ribitol levels	rs3845611	G	T	8128	-0.104901	0.0226947	3.8e-06	0.00262172	21.3601
GCST90199642	Ribitol levels	rs2744764	T	C	8128	0.117358	0.0259235	5.98e-06	0.00251513	20.4895
GCST90199642	Ribitol levels	rs72688441	A	G	8128	-0.603321	0.0335227	2.04e-72	0.0383234	323.826
GCST90199642	Ribitol levels	rs12144476	C	T	8128	0.222626	0.0482583	3.96e-06	0.00261149	21.2765
GCST90199642	Ribitol levels	rs74995512	A	G	8128	-0.331117	0.0720991	4.38e-06	0.00258818	21.0861
GCST90199642	Ribitol levels	rs13100424	G	C	8128	0.294562	0.0550166	8.6e-08	0.00351442	28.6589
GCST90199642	Ribitol levels	rs1420467	A	G	8128	0.0920482	0.0191097	1.46e-06	0.00284644	23.1962
GCST90199642	Ribitol levels	rs73248229	G	T	8128	-0.190145	0.0417423	5.23e-06	0.0025464	20.7448
GCST90199642	Ribitol levels	rs115232717	G	A	8128	-0.516457	0.0995462	2.12e-07	0.00330065	26.9099
GCST90199642	Ribitol levels	rs111534509	A	G	8128	0.157601	0.034992	6.67e-06	0.00248951	20.2803
GCST90199642	Ribitol levels	rs186730428	G	A	8128	-0.0721017	0.0158572	5.44e-06	0.00253718	20.6696
GCST90199642	Ribitol levels	rs144424724	T	C	8128	-0.331572	0.0738799	7.19e-06	0.00247198	20.1371
GCST90199642	Ribitol levels	rs80012250	G	A	8128	-0.164302	0.0363521	6.19e-06	0.00250699	20.423
GCST90199642	Ribitol levels	rs60688348	C	A	8128	0.0788168	0.0175391	7e-06	0.00247834	20.1891
GCST90199642	Ribitol levels	rs77703857	T	C	8128	0.191571	0.0432535	9.47e-06	0.00240761	19.6115
GCST90199642	Ribitol levels	rs73217598	A	G	8128	0.307856	0.0648737	2.08e-06	0.00276295	22.5139
GCST90199642	Ribitol levels	rs113682909	C	G	8128	-0.405067	0.0804974	4.85e-07	0.00310567	25.3153
GCST90199642	Ribitol levels	rs2186050	C	G	8128	-0.0781457	0.0165737	2.42e-06	0.00272773	22.2262
GCST90199642	Ribitol levels	rs142220999	T	C	8128	0.334271	0.0744908	7.21e-06	0.00247135	20.1319
GCST90199642	Ribitol levels	rs7903429	T	C	8128	0.0970626	0.0205295	2.27e-06	0.00274265	22.3481
GCST90199642	Ribitol levels	rs117587050	C	T	8128	0.301156	0.0631777	1.87e-06	0.00278779	22.7169
GCST90199642	Ribitol levels	rs77987208	C	T	8128	-0.117677	0.0227397	2.28e-07	0.00328399	26.7736
GCST90199642	Ribitol levels	rs572823378	A	C	8128	-0.268394	0.0590763	5.54e-06	0.00253299	20.6354
GCST90199642	Ribitol levels	rs73317157	A	G	8128	-0.122647	0.0273357	7.23e-06	0.00247056	20.1255
GCST90199642	Ribitol levels	rs183901354	T	C	8128	-0.901248	0.188913	1.84e-06	0.00279233	22.754
GCST90199642	Ribitol levels	rs192431765	C	G	8128	0.406925	0.0876599	3.45e-06	0.00264419	21.5437
GCST90199642	Ribitol levels	rs145095548	C	A	8128	0.524916	0.112951	3.36e-06	0.00265011	21.592
GCST90199642	Ribitol levels	rs72722075	T	C	8128	-0.141262	0.0235479	1.99e-09	0.00440803	35.9782
GCST90199642	Ribitol levels	rs7190382	T	A	8128	-0.0809751	0.0163858	7.74e-07	0.00299558	24.4152
GCST90199642	Ribitol levels	rs34552467	C	A	8128	0.0748839	0.0166187	6.61e-06	0.00249181	20.2991
GCST90199642	Ribitol levels	rs62058095	C	G	8128	-0.355229	0.07998	8.93e-06	0.00242113	19.7218
GCST90199642	Ribitol levels	rs12967772	T	C	8128	0.114477	0.0245399	3.09e-06	0.00267021	21.7562
GCST90199642	Ribitol levels	rs7252227	T	G	8128	-0.0705068	0.0155659	5.91e-06	0.00251788	20.5119
GCST90199642	Ribitol levels	rs12625462	A	G	8128	0.100419	0.0222218	6.21e-06	0.00250611	20.4158
GCST90199642	Ribitol levels	rs13046014	C	G	8128	0.143955	0.0298658	1.44e-06	0.00285024	23.2273
GCST90199642	Ribitol levels	rs111422112	C	T	8128	0.342769	0.075336	5.37e-06	0.00254044	20.6962
GCST90199642	Ribitol levels	rs117035597	A	C	8128	-0.164258	0.0368759	8.41e-06	0.00243515	19.8363
GCST90199643	Glycodeoxycholate levels	rs146174820	A	G	6877	-0.286214	0.0611534	2.87e-06	0.00317512	21.8985
GCST90199643	Glycodeoxycholate levels	rs2290258	C	A	6877	0.124683	0.0274227	5.45e-06	0.00299703	20.6665
GCST90199643	Glycodeoxycholate levels	rs3132031	C	G	6877	0.136212	0.0306465	8.81e-06	0.00286434	19.7489
GCST90199643	Glycodeoxycholate levels	rs73153108	T	C	6877	0.230561	0.0515713	7.8e-06	0.00289799	19.9816
GCST90199643	Glycodeoxycholate levels	rs60930884	G	T	6877	-0.127602	0.028606	8.17e-06	0.00288501	19.8918
GCST90199643	Glycodeoxycholate levels	rs115480587	G	A	6877	-0.243568	0.0535613	5.43e-06	0.00299803	20.6734
GCST90199643	Glycodeoxycholate levels	rs13101279	A	G	6877	0.0770005	0.0172893	8.44e-06	0.00287596	19.8292
GCST90199643	Glycodeoxycholate levels	rs7687207	G	A	6877	0.0783161	0.0172861	5.88e-06	0.00297587	20.5202
GCST90199643	Glycodeoxycholate levels	rs55917677	T	C	6877	0.0908851	0.0199131	5.02e-06	0.00301992	20.8248
GCST90199643	Glycodeoxycholate levels	rs80078071	A	G	6877	0.0973519	0.0216891	7.17e-06	0.00292103	20.1409
GCST90199643	Glycodeoxycholate levels	rs62448268	A	G	6877	0.0953227	0.0205955	3.69e-06	0.00310526	21.4152
GCST90199643	Glycodeoxycholate levels	rs76962381	T	C	6877	-0.10889	0.0207547	1.55e-07	0.00398666	27.518
GCST90199643	Glycodeoxycholate levels	rs75878687	C	G	6877	0.274662	0.0617298	8.61e-06	0.00287052	19.7916
GCST90199643	Glycodeoxycholate levels	rs74927400	T	C	6877	0.330046	0.0678883	1.16e-06	0.00342507	23.6283
GCST90199643	Glycodeoxycholate levels	rs2155345	T	G	6877	-0.0810837	0.0182146	8.52e-06	0.00287329	19.8108
GCST90199643	Glycodeoxycholate levels	rs9514591	C	T	6877	-0.0820086	0.0184498	8.79e-06	0.00286477	19.7519
GCST90199643	Glycodeoxycholate levels	rs2351511	T	C	6877	0.322661	0.0724084	8.35e-06	0.00287915	19.8513
GCST90199643	Glycodeoxycholate levels	rs7403557	G	A	6877	0.101229	0.019175	1.3e-07	0.0040363	27.862
GCST90199643	Glycodeoxycholate levels	rs115155467	G	A	6877	-0.460446	0.0942028	1.02e-06	0.00346198	23.8838
GCST90199643	Glycodeoxycholate levels	rs118040844	A	T	6877	0.429065	0.0950748	6.39e-06	0.00295279	20.3605
GCST90199644	Theobromine levels	rs6669746	A	G	8137	0.0701676	0.0154489	5.57e-06	0.0025288	20.6239
GCST90199644	Theobromine levels	rs2628473	C	G	8137	0.0753681	0.0169935	9.2e-06	0.00241155	19.6654
GCST90199644	Theobromine levels	rs115810418	T	A	8137	0.173537	0.0370651	2.84e-06	0.00268671	21.9153
GCST90199644	Theobromine levels	rs72870405	A	T	8137	-0.15323	0.0326215	2.64e-06	0.0027042	22.0583
GCST90199644	Theobromine levels	rs35155698	C	T	8137	0.0750576	0.0169732	9.77e-06	0.00239748	19.5504
GCST90199644	Theobromine levels	rs13065149	T	G	8137	-0.0774221	0.0160933	1.5e-06	0.00283623	23.1384
GCST90199644	Theobromine levels	rs79880362	T	C	8137	0.146943	0.0295016	6.33e-07	0.00303963	24.8028
GCST90199644	Theobromine levels	rs6878843	T	G	8137	0.11814	0.0259449	5.28e-06	0.00254168	20.7292
GCST90199644	Theobromine levels	rs116892987	A	G	8137	-0.329003	0.0711461	3.76e-06	0.00262116	21.3792
GCST90199644	Theobromine levels	rs6569661	G	A	8137	-0.0859588	0.0178126	1.39e-06	0.00285378	23.2819
GCST90199644	Theobromine levels	rs62462718	A	G	8137	-0.0777005	0.0173769	7.77e-06	0.00245117	19.9892
GCST90199644	Theobromine levels	rs2529273	T	C	8137	0.101541	0.0178971	1.4e-08	0.00394038	32.1818
GCST90199644	Theobromine levels	rs12549440	T	C	8137	0.0794261	0.0165038	1.49e-06	0.00283831	23.1554
GCST90199644	Theobromine levels	rs117966480	C	A	8137	-0.322677	0.0654721	8.29e-07	0.00297622	24.2838
GCST90199644	Theobromine levels	rs144661998	A	G	8137	0.0958879	0.0213092	6.8e-06	0.00248227	20.2435
GCST90199644	Theobromine levels	rs147824813	G	T	8137	0.298848	0.0673004	8.97e-06	0.00241741	19.7133
GCST90199644	Theobromine levels	rs7485735	C	T	8137	-0.0794824	0.0175283	5.77e-06	0.00252059	20.5568
GCST90199644	Theobromine levels	rs12431055	T	C	8137	0.128412	0.0287893	8.18e-06	0.00243907	19.8903
GCST90199644	Theobromine levels	rs150576152	G	A	8137	0.207064	0.0456525	5.74e-06	0.00252185	20.5671
GCST90199644	Theobromine levels	rs566861268	A	G	8137	0.519125	0.115771	7.32e-06	0.00246495	20.1019
GCST90199644	Theobromine levels	rs6497692	T	C	8137	0.0748062	0.0156289	1.7e-06	0.00280759	22.904
GCST90199644	Theobromine levels	rs11657948	A	G	8137	0.119169	0.026931	9.64e-06	0.00240056	19.5756
GCST90199644	Theobromine levels	rs11653172	G	A	8137	-0.0719812	0.0161773	8.61e-06	0.0024272	19.7934
GCST90199644	Theobromine levels	rs56113850	C	T	8137	-0.105914	0.0155754	1.05e-11	0.00565071	46.2298
GCST90199644	Theobromine levels	rs62205691	A	G	8137	-0.282897	0.0634126	8.15e-06	0.00243995	19.8975
GCST90199644	Theobromine levels	rs139776	T	C	8137	-0.0834689	0.0169698	8.71e-07	0.00296444	24.1874
GCST90199644	Theobromine levels	rs113666924	A	G	8137	-0.199128	0.043086	3.81e-06	0.00261812	21.3543
GCST90199645	Quinate levels	rs553719	C	T	8200	0.147306	0.0328968	7.54e-06	0.00243926	20.046
GCST90199645	Quinate levels	rs114371828	T	C	8200	-0.267108	0.0601557	8.98e-06	0.00239863	19.7113
GCST90199645	Quinate levels	rs1594297	A	G	8200	0.224925	0.0505211	8.5e-06	0.00241139	19.8164
GCST90199645	Quinate levels	rs116020639	C	T	8200	-0.316022	0.0623683	4.04e-07	0.0031213	25.6685
GCST90199645	Quinate levels	rs112388569	T	C	8200	-0.298781	0.0671713	8.67e-06	0.00240701	19.7803
GCST90199645	Quinate levels	rs140759816	A	T	8200	-0.186302	0.0405924	4.44e-06	0.00256223	21.0591
GCST90199645	Quinate levels	rs34099891	T	G	8200	-0.0824109	0.0174244	2.25e-06	0.00272055	22.3639
GCST90199645	Quinate levels	rs74489311	A	T	8200	-1.12714	0.240369	2.74e-06	0.00267437	21.9833
GCST90199645	Quinate levels	rs77082173	T	C	8200	0.201076	0.0453441	9.23e-06	0.00239235	19.6595
GCST90199645	Quinate levels	rs4148714	C	A	8200	-0.125867	0.027082	3.36e-06	0.00262728	21.5952
GCST90199645	Quinate levels	rs73202647	C	T	8200	-0.109072	0.0238233	4.69e-06	0.00254976	20.9564
GCST90199645	Quinate levels	rs73328382	A	C	8200	-0.490215	0.101636	1.41e-06	0.00282901	23.258
GCST90199645	Quinate levels	rs186185553	T	C	8200	-0.255397	0.0568661	7.08e-06	0.00245383	20.166
GCST90199645	Quinate levels	rs115520044	A	G	8200	0.330168	0.0606751	5.28e-08	0.00359807	29.6035
GCST90199645	Quinate levels	rs62027288	C	T	8200	0.0759955	0.0156247	1.15e-06	0.00287665	23.6508
GCST90199645	Quinate levels	rs183574340	A	G	8200	-0.415375	0.0834702	6.48e-07	0.00301089	24.7578
GCST90199645	Quinate levels	rs2108740	A	C	8200	-0.169235	0.0373631	5.91e-06	0.00249572	20.5111
GCST90199645	Quinate levels	rs145444661	T	C	8200	-0.329336	0.0679412	1.25e-06	0.0028573	23.4912
GCST90199645	Quinate levels	rs76051019	A	G	8200	-0.23203	0.0487058	1.9e-06	0.00276002	22.6893
GCST90199645	Quinate levels	rs5997787	C	T	8200	0.0735554	0.0159581	4.04e-06	0.00258422	21.2403
GCST90199646	Gentisate levels	rs3861695	T	C	8013	-0.0760413	0.0169127	6.92e-06	0.00251642	20.2099
GCST90199646	Gentisate levels	rs522708	G	A	8013	-0.0822705	0.0169917	1.29e-06	0.0029171	23.4372
GCST90199646	Gentisate levels	rs187258635	T	C	8013	-0.236251	0.0532573	9.16e-06	0.00244979	19.6735
GCST90199646	Gentisate levels	rs72824920	C	T	8013	0.192917	0.0371937	2.14e-07	0.0033462	26.8964
GCST90199646	Gentisate levels	rs12471344	A	G	8013	-0.204526	0.0425454	1.53e-06	0.00287572	23.1038
GCST90199646	Gentisate levels	rs72950259	G	T	8013	0.409958	0.0917044	7.81e-06	0.00248783	19.9797
GCST90199646	Gentisate levels	rs77380220	A	G	8013	0.222387	0.0486142	4.77e-06	0.00260474	20.9211
GCST90199646	Gentisate levels	rs73217253	A	G	8013	-0.160981	0.0328036	9.23e-07	0.00299645	24.0767
GCST90199646	Gentisate levels	rs147503040	A	G	8013	0.240882	0.0486921	7.54e-07	0.00304489	24.4671
GCST90199646	Gentisate levels	rs79188489	T	G	8013	0.343904	0.0751315	4.71e-06	0.00260796	20.947
GCST90199646	Gentisate levels	rs62362979	G	A	8013	0.273101	0.0610391	7.67e-06	0.00249202	20.0134
GCST90199646	Gentisate levels	rs62621664	T	G	8013	0.265359	0.0575444	4e-06	0.00264677	21.2595
GCST90199646	Gentisate levels	rs375709482	T	C	8013	-0.273576	0.0557177	9.11e-07	0.00299965	24.1025
GCST90199646	Gentisate levels	rs10097464	C	T	8013	-0.0715199	0.015626	4.72e-06	0.00260753	20.9435
GCST90199646	Gentisate levels	rs1041350	C	T	8013	0.0994006	0.0208627	1.89e-06	0.00282497	22.6949
GCST90199646	Gentisate levels	rs1010664	C	T	8013	0.200004	0.0431905	3.64e-06	0.00266898	21.4384
GCST90199646	Gentisate levels	rs77091748	T	C	8013	0.25787	0.0580381	8.87e-06	0.0024576	19.7364
GCST90199646	Gentisate levels	rs76930336	A	C	8013	-0.202699	0.0432874	2.83e-06	0.00272897	21.9216
GCST90199646	Gentisate levels	rs113812650	T	C	8013	-0.420894	0.0921	4.88e-06	0.00259956	20.8794
GCST90199646	Gentisate levels	rs9572022	G	A	8013	-0.0758655	0.0155994	1.15e-06	0.00294305	23.6464
GCST90199646	Gentisate levels	rs117167763	T	C	8013	0.594305	0.13274	7.56e-06	0.00249537	20.0404
GCST90199646	Gentisate levels	rs72645867	A	G	8013	0.162441	0.0331451	9.54e-07	0.00298853	24.0129
GCST90199646	Gentisate levels	rs75476920	C	T	8013	-0.0942693	0.0212045	8.76e-06	0.00246048	19.7595
GCST90199646	Gentisate levels	rs9959080	A	G	8013	-0.0926697	0.0194371	1.86e-06	0.0028287	22.725
GCST90199646	Gentisate levels	rs10153505	G	T	8013	-0.109387	0.02296	1.9e-06	0.00282465	22.6923
GCST90199646	Gentisate levels	rs367715	G	A	8013	0.0721685	0.0160673	7.07e-06	0.00251144	20.1698
GCST90199646	Gentisate levels	rs2833465	T	C	8013	-0.110209	0.023061	1.76e-06	0.00284215	22.8333
GCST90199646	Gentisate levels	rs6010005	C	G	8013	0.229928	0.05	4.25e-06	0.00263211	21.1415
GCST90199647	Theophylline levels	rs10902695	T	C	7822	-0.0834655	0.018084	3.92e-06	0.00271598	21.2968
GCST90199647	Theophylline levels	rs72793907	G	A	7822	-0.274555	0.0606691	6.03e-06	0.00261138	20.4745
GCST90199647	Theophylline levels	rs1388182	T	C	7822	-0.155876	0.0349153	8.03e-06	0.00254158	19.9258
GCST90199647	Theophylline levels	rs114110478	C	G	7822	0.142487	0.0303158	2.6e-06	0.00281624	22.0852
GCST90199647	Theophylline levels	rs75723819	A	C	7822	-0.211336	0.0468234	6.38e-06	0.00259761	20.3662
GCST90199647	Theophylline levels	rs75870478	T	C	7822	-0.281468	0.0600974	2.82e-06	0.00279649	21.9298
GCST90199647	Theophylline levels	rs67360043	A	T	7822	0.0886627	0.0196537	6.44e-06	0.00259506	20.3461
GCST90199647	Theophylline levels	rs258831	G	C	7822	-0.0982197	0.0220943	8.77e-06	0.00252013	19.7572
GCST90199647	Theophylline levels	rs116926604	C	T	7822	-0.276332	0.0591917	3.04e-06	0.00277853	21.7886
GCST90199647	Theophylline levels	rs79361921	A	G	7822	-0.232926	0.0470132	7.25e-07	0.00312837	24.5406
GCST90199647	Theophylline levels	rs17428030	G	A	7822	0.136372	0.0301283	6e-06	0.00261245	20.4828
GCST90199647	Theophylline levels	rs12259905	T	C	7822	0.155223	0.0305894	3.89e-07	0.00328114	25.743
GCST90199647	Theophylline levels	rs4615950	T	C	7822	-0.0738501	0.0164924	7.54e-06	0.00255685	20.0458
GCST90199647	Theophylline levels	rs34804482	C	T	7822	-0.242551	0.0527985	4.35e-06	0.00269076	21.0985
GCST90199647	Theophylline levels	rs643104	C	T	7822	-0.0815481	0.017458	3e-06	0.00278171	21.8136
GCST90199647	Theophylline levels	rs74069834	G	A	7822	-0.270594	0.0611119	9.52e-06	0.00250023	19.6008
GCST90199647	Theophylline levels	rs7323950	G	A	7822	-0.0792948	0.0174912	5.8e-06	0.00262055	20.5466
GCST90199647	Theophylline levels	rs116572946	T	C	7822	-0.278367	0.060805	4.69e-06	0.00267225	20.953
GCST90199647	Theophylline levels	rs79542551	G	A	7822	-0.328871	0.0716904	4.49e-06	0.00268315	21.0387
GCST90199647	Theophylline levels	rs115520044	A	G	7822	0.322722	0.0619626	1.91e-07	0.00345602	27.1198
GCST90199647	Theophylline levels	rs75095637	C	A	7822	0.140865	0.0309814	5.45e-06	0.00263597	20.6677
GCST90199647	Theophylline levels	rs180968112	A	G	7822	-0.313019	0.0708522	9.97e-06	0.00248906	19.513
GCST90199647	Theophylline levels	rs74526939	G	A	7822	-0.20014	0.0441667	5.86e-06	0.00261831	20.529
GCST90199647	Theophylline levels	rs149370966	A	G	7822	-0.270438	0.0600696	6.73e-06	0.00258455	20.2635
GCST90199647	Theophylline levels	rs2245730	C	A	7822	-0.0787472	0.0162537	1.27e-06	0.0029919	23.4668
GCST90199648	1,5-anhydroglucitol (1,5-ag) levels	rs526600	A	T	8139	-0.303655	0.0557783	5.21e-08	0.00362811	29.6295
GCST90199648	1,5-anhydroglucitol (1,5-ag) levels	rs7536190	A	T	8139	0.113912	0.0241326	2.36e-06	0.00273006	22.2753
GCST90199648	1,5-anhydroglucitol (1,5-ag) levels	rs2800798	A	G	8139	0.079919	0.0176597	6.03e-06	0.00250998	20.4751
GCST90199648	1,5-anhydroglucitol (1,5-ag) levels	rs28429046	T	A	8139	0.0877134	0.0190478	4.13e-06	0.00259861	21.2
GCST90199648	1,5-anhydroglucitol (1,5-ag) levels	rs219151	C	G	8139	-0.0930985	0.0192478	1.32e-06	0.00286619	23.3893
GCST90199648	1,5-anhydroglucitol (1,5-ag) levels	rs139280007	C	G	8139	-0.241187	0.0534709	6.46e-06	0.00249355	20.3407
GCST90199648	1,5-anhydroglucitol (1,5-ag) levels	rs4988235	A	G	8139	0.125118	0.015516	7.4e-16	0.00792598	65.009
GCST90199648	1,5-anhydroglucitol (1,5-ag) levels	rs138882034	C	T	8139	-0.40062	0.0847491	2.28e-06	0.002738	22.3403
GCST90199648	1,5-anhydroglucitol (1,5-ag) levels	rs147071339	G	A	8139	-0.72443	0.15567	3.26e-06	0.00265374	21.6509
GCST90199648	1,5-anhydroglucitol (1,5-ag) levels	rs6444144	T	C	8139	0.0750138	0.0155373	1.38e-06	0.00285574	23.3037
GCST90199648	1,5-anhydroglucitol (1,5-ag) levels	rs5026374	A	T	8139	0.0705329	0.0155202	5.5e-06	0.00253115	20.6482
GCST90199648	1,5-anhydroglucitol (1,5-ag) levels	rs112766573	T	C	8139	0.149694	0.033745	9.16e-06	0.00241196	19.6736
GCST90199648	1,5-anhydroglucitol (1,5-ag) levels	rs78394231	C	T	8139	0.116636	0.0258071	6.2e-06	0.00250338	20.4211
GCST90199648	1,5-anhydroglucitol (1,5-ag) levels	rs118097969	A	C	8139	0.254382	0.0574857	9.64e-06	0.00240015	19.577
GCST90199648	1,5-anhydroglucitol (1,5-ag) levels	rs185053832	A	C	8139	-0.376359	0.0796429	2.29e-06	0.00273621	22.3256
GCST90199648	1,5-anhydroglucitol (1,5-ag) levels	rs11976181	C	T	8139	-0.132448	0.0208369	2.07e-10	0.00493973	40.3941
GCST90199648	1,5-anhydroglucitol (1,5-ag) levels	rs55646821	A	C	8139	0.150169	0.0310105	1.28e-06	0.00287291	23.4442
GCST90199648	1,5-anhydroglucitol (1,5-ag) levels	rs868427	C	T	8139	-0.103914	0.0229285	5.84e-06	0.00251728	20.5348
GCST90199648	1,5-anhydroglucitol (1,5-ag) levels	rs138306161	T	C	8139	-0.308695	0.069429	8.74e-06	0.002423	19.7638
GCST90199648	1,5-anhydroglucitol (1,5-ag) levels	rs117813792	G	A	8139	-0.331071	0.0662852	5.89e-07	0.00305569	24.9403
GCST90199648	1,5-anhydroglucitol (1,5-ag) levels	rs111517692	A	G	8139	0.186098	0.0389448	1.77e-06	0.00279767	22.8285
GCST90199648	1,5-anhydroglucitol (1,5-ag) levels	rs16923778	T	C	8139	-0.364422	0.0717318	3.77e-07	0.00316111	25.8035
GCST90199648	1,5-anhydroglucitol (1,5-ag) levels	rs16936434	A	G	8139	-0.144243	0.0325739	9.5e-06	0.00240344	19.6039
GCST90199648	1,5-anhydroglucitol (1,5-ag) levels	rs11219784	C	T	8139	-0.29621	0.0635149	3.11e-06	0.00266513	21.7441
GCST90199648	1,5-anhydroglucitol (1,5-ag) levels	rs72670617	G	T	8139	-0.109981	0.0239503	4.39e-06	0.00258415	21.0818
GCST90199648	1,5-anhydroglucitol (1,5-ag) levels	rs116855721	A	G	8139	0.235097	0.0504828	3.21e-06	0.00265754	21.6821
GCST90199648	1,5-anhydroglucitol (1,5-ag) levels	rs10152997	C	T	8139	-0.0762043	0.0152829	6.16e-07	0.00304545	24.8565
GCST90199648	1,5-anhydroglucitol (1,5-ag) levels	rs34278530	C	T	8139	0.0966945	0.020462	2.29e-06	0.00273619	22.3255
GCST90199648	1,5-anhydroglucitol (1,5-ag) levels	rs77283946	A	C	8139	-0.552741	0.0562598	8.81e-23	0.0117208	96.5029
GCST90199648	1,5-anhydroglucitol (1,5-ag) levels	rs116139938	T	G	8139	-0.267495	0.0444913	1.83e-09	0.00442166	36.1389
GCST90199648	1,5-anhydroglucitol (1,5-ag) levels	rs2638281	G	A	8139	0.0758197	0.015228	6.39e-07	0.00303659	24.784
GCST90199648	1,5-anhydroglucitol (1,5-ag) levels	rs190533843	G	A	8139	-0.402017	0.0838446	1.63e-06	0.00281671	22.9843
GCST90199648	1,5-anhydroglucitol (1,5-ag) levels	rs11912766	A	G	8139	-3.06436	0.685923	7.91e-06	0.00244621	19.9536
GCST90199649	1-stearoyl-2-arachidonoyl-GPI (18:0/20:4) levels	rs11121795	T	C	8134	-0.178874	0.0395199	6.01e-06	0.00251227	20.4812
GCST90199649	1-stearoyl-2-arachidonoyl-GPI (18:0/20:4) levels	rs112957492	C	T	8134	-0.195795	0.0157253	1.38e-35	0.0187026	154.988
GCST90199649	1-stearoyl-2-arachidonoyl-GPI (18:0/20:4) levels	rs74988287	C	T	8134	-0.366432	0.0770971	2.01e-06	0.0027695	22.5842
GCST90199649	1-stearoyl-2-arachidonoyl-GPI (18:0/20:4) levels	rs10188669	A	G	8134	-0.0671657	0.0151226	8.94e-06	0.00241928	19.7213
GCST90199649	1-stearoyl-2-arachidonoyl-GPI (18:0/20:4) levels	rs115307528	G	A	8134	-0.299834	0.0666202	6.77e-06	0.00248408	20.2508
GCST90199649	1-stearoyl-2-arachidonoyl-GPI (18:0/20:4) levels	rs2712421	T	G	8134	0.0732419	0.0160311	4.91e-06	0.00255962	20.8682
GCST90199649	1-stearoyl-2-arachidonoyl-GPI (18:0/20:4) levels	rs400810	G	A	8134	0.128883	0.0270407	1.88e-06	0.0027851	22.7116
GCST90199649	1-stearoyl-2-arachidonoyl-GPI (18:0/20:4) levels	rs34542491	T	C	8134	0.0896599	0.0199692	7.13e-06	0.00247227	20.1543
GCST90199649	1-stearoyl-2-arachidonoyl-GPI (18:0/20:4) levels	rs140033739	A	G	8134	-0.166275	0.0351807	2.29e-06	0.00273873	22.3325
GCST90199649	1-stearoyl-2-arachidonoyl-GPI (18:0/20:4) levels	rs3812316	G	C	8134	-0.136926	0.023095	3.05e-09	0.00430288	35.1422
GCST90199649	1-stearoyl-2-arachidonoyl-GPI (18:0/20:4) levels	rs60417901	T	C	8134	-0.226606	0.051098	9.22e-06	0.00241203	19.662
GCST90199649	1-stearoyl-2-arachidonoyl-GPI (18:0/20:4) levels	rs141701630	T	C	8134	0.317893	0.0698624	5.36e-06	0.00253902	20.6999
GCST90199649	1-stearoyl-2-arachidonoyl-GPI (18:0/20:4) levels	rs72697217	C	G	8134	0.139809	0.031174	7.3e-06	0.00246665	20.1084
GCST90199649	1-stearoyl-2-arachidonoyl-GPI (18:0/20:4) levels	rs174560	C	T	8134	-0.263536	0.0162451	3.5e-59	0.0313402	263.105
GCST90199649	1-stearoyl-2-arachidonoyl-GPI (18:0/20:4) levels	rs964184	C	G	8134	-0.194744	0.0224871	4.71e-18	0.00913631	74.9816
GCST90199649	1-stearoyl-2-arachidonoyl-GPI (18:0/20:4) levels	rs2269938	G	C	8134	-0.104296	0.0203216	2.86e-07	0.00322783	26.3338
GCST90199649	1-stearoyl-2-arachidonoyl-GPI (18:0/20:4) levels	rs112843621	G	A	8134	-0.366363	0.0780364	2.67e-06	0.0027024	22.0355
GCST90199649	1-stearoyl-2-arachidonoyl-GPI (18:0/20:4) levels	rs80195574	A	G	8134	-0.221346	0.0471492	2.67e-06	0.00270219	22.0337
GCST90199649	1-stearoyl-2-arachidonoyl-GPI (18:0/20:4) levels	rs1532085	G	A	8134	-0.0917612	0.0157522	5.7e-09	0.00415454	33.9257
GCST90199649	1-stearoyl-2-arachidonoyl-GPI (18:0/20:4) levels	rs79608464	A	G	8134	0.25749	0.0562381	4.68e-06	0.00257062	20.9581
GCST90199649	1-stearoyl-2-arachidonoyl-GPI (18:0/20:4) levels	rs77960347	G	A	8134	0.479876	0.0634052	3.78e-14	0.00699289	57.2666
GCST90199649	1-stearoyl-2-arachidonoyl-GPI (18:0/20:4) levels	rs7241918	T	G	8134	0.132894	0.0200029	3.06e-11	0.00539722	44.1284
GCST90199649	1-stearoyl-2-arachidonoyl-GPI (18:0/20:4) levels	rs66466742	T	C	8134	-0.189746	0.0383851	7.68e-07	0.00299511	24.4294
GCST90199649	1-stearoyl-2-arachidonoyl-GPI (18:0/20:4) levels	rs157595	G	A	8134	0.0939248	0.0158609	3.18e-09	0.00429272	35.0589
GCST90199649	1-stearoyl-2-arachidonoyl-GPI (18:0/20:4) levels	rs626283	G	C	8134	0.174476	0.0155831	4.24e-29	0.0151781	125.331
GCST90199650	Indolelactate levels	rs34380016	G	A	8233	-0.0666468	0.0146285	5.21e-06	0.00251482	20.7517
GCST90199650	Indolelactate levels	rs190002061	A	G	8233	-0.265524	0.058646	5.97e-06	0.00248366	20.4939
GCST90199650	Indolelactate levels	rs62154332	T	C	8233	0.118683	0.0265768	7.98e-06	0.00241637	19.9373
GCST90199650	Indolelactate levels	rs7617388	G	A	8233	-0.0945532	0.0213736	9.7e-06	0.00237142	19.5655
GCST90199650	Indolelactate levels	rs185272650	T	C	8233	-0.300455	0.067736	9.18e-06	0.0023841	19.6704
GCST90199650	Indolelactate levels	rs1354368	G	A	8233	-0.072441	0.0148179	1.01e-06	0.00289453	23.8941
GCST90199650	Indolelactate levels	rs11950935	C	T	8233	-0.0798371	0.0178954	8.15e-06	0.00241168	19.8985
GCST90199650	Indolelactate levels	rs73782967	A	G	8233	-0.152997	0.0316953	1.39e-06	0.00282222	23.2954
GCST90199650	Indolelactate levels	rs1867457	C	T	8233	-0.102015	0.0229082	8.46e-06	0.00240294	19.8263
GCST90199650	Indolelactate levels	rs113392484	C	T	8233	0.318007	0.0686372	3.6e-06	0.00260055	21.4609
GCST90199650	Indolelactate levels	rs117078442	A	G	8233	-0.209946	0.046984	7.88e-06	0.00241939	19.9623
GCST90199650	Indolelactate levels	rs145909629	A	G	8233	0.321487	0.0589415	4.92e-08	0.00360048	29.7426
GCST90199650	Indolelactate levels	rs2472509	G	T	8233	0.07003	0.0152695	4.51e-06	0.00254831	21.0287
GCST90199650	Indolelactate levels	rs2997922	T	C	8233	0.185074	0.0156931	4.22e-32	0.0166127	139.049
GCST90199650	Indolelactate levels	rs142582686	T	G	8233	0.164806	0.0355849	3.63e-06	0.00259852	21.4442
GCST90199650	Indolelactate levels	rs11598287	A	G	8233	0.0749453	0.0160157	2.88e-06	0.00265268	21.8923
GCST90199650	Indolelactate levels	rs75333405	C	T	8233	-0.170317	0.0384177	9.28e-06	0.00238155	19.6493
GCST90199650	Indolelactate levels	rs2794660	T	C	8233	0.0949183	0.0213333	8.61e-06	0.00239874	19.7915
GCST90199650	Indolelactate levels	rs61674325	T	C	8233	-0.0679091	0.0151389	7.27e-06	0.00243809	20.1169
GCST90199650	Indolelactate levels	rs1255731	C	T	8233	-0.0753124	0.0168771	8.1e-06	0.00241285	19.9082
GCST90199650	Indolelactate levels	rs148403098	T	C	8233	0.167538	0.0359224	3.1e-06	0.00263507	21.7466
GCST90199650	Indolelactate levels	rs139117506	C	A	8233	-0.175748	0.0379139	3.56e-06	0.00260312	21.4822
GCST90199650	Indolelactate levels	rs11647808	A	C	8233	0.212473	0.0262875	6.34e-16	0.0078726	65.3136
GCST90199650	Indolelactate levels	rs35021400	A	C	8233	-0.0820587	0.0174559	2.59e-06	0.00267696	22.0932
GCST90199650	Indolelactate levels	rs142009207	C	G	8233	-0.118055	0.0266692	9.57e-06	0.00237442	19.5904
GCST90199650	Indolelactate levels	rs150393758	T	C	8233	0.172921	0.0390292	9.4e-06	0.00237861	19.625
GCST90199650	Indolelactate levels	rs19009	C	T	8233	-0.0637423	0.0143515	8.93e-06	0.00239036	19.7222
GCST90199651	Docosahexaenoate DHA; 22:6n3 levels	rs12129379	T	G	8279	0.0929219	0.0196733	2.32e-06	0.00268742	22.3037
GCST90199651	Docosahexaenoate DHA; 22:6n3 levels	rs181031465	T	C	8279	0.282577	0.0630184	7.32e-06	0.00242274	20.1018
GCST90199651	Docosahexaenoate DHA; 22:6n3 levels	rs3731644	C	T	8279	0.110271	0.0242799	5.58e-06	0.00248525	20.6217
GCST90199651	Docosahexaenoate DHA; 22:6n3 levels	rs11715464	G	A	8279	-0.068416	0.0152901	7.66e-06	0.0024125	20.0166
GCST90199651	Docosahexaenoate DHA; 22:6n3 levels	rs11709701	T	C	8279	0.0724482	0.0158802	5.06e-06	0.0025077	20.8084
GCST90199651	Docosahexaenoate DHA; 22:6n3 levels	rs11930628	G	A	8279	0.123625	0.0261218	2.22e-06	0.00269808	22.3924
GCST90199651	Docosahexaenoate DHA; 22:6n3 levels	rs1018091	C	T	8279	0.0675472	0.0146699	4.14e-06	0.0025543	21.1961
GCST90199651	Docosahexaenoate DHA; 22:6n3 levels	rs77207094	C	T	8279	-0.248645	0.0546737	5.42e-06	0.00249196	20.6775
GCST90199651	Docosahexaenoate DHA; 22:6n3 levels	rs8523	A	G	8279	-0.0784228	0.0147676	1.09e-07	0.00339477	28.1942
GCST90199651	Docosahexaenoate DHA; 22:6n3 levels	rs187828726	G	T	8279	-0.221919	0.0487912	5.41e-06	0.00249255	20.6824
GCST90199651	Docosahexaenoate DHA; 22:6n3 levels	rs73045049	A	G	8279	-0.182777	0.040097	5.16e-06	0.00250353	20.7737
GCST90199651	Docosahexaenoate DHA; 22:6n3 levels	rs34736275	A	G	8279	0.0734802	0.0160133	4.46e-06	0.00253687	21.0511
GCST90199651	Docosahexaenoate DHA; 22:6n3 levels	rs139278946	A	T	8279	-0.209975	0.0460257	5.06e-06	0.00250765	20.808
GCST90199651	Docosahexaenoate DHA; 22:6n3 levels	rs13268878	G	A	8279	-0.0830568	0.0187327	9.26e-06	0.00236887	19.6537
GCST90199651	Docosahexaenoate DHA; 22:6n3 levels	rs117676889	C	T	8279	0.194787	0.0430833	6.15e-06	0.00246294	20.4361
GCST90199651	Docosahexaenoate DHA; 22:6n3 levels	rs148894582	G	A	8279	-0.292453	0.0652677	7.44e-06	0.00241928	20.0729
GCST90199651	Docosahexaenoate DHA; 22:6n3 levels	rs174603	A	G	8279	-0.0936123	0.015879	3.74e-09	0.00418044	34.7468
GCST90199651	Docosahexaenoate DHA; 22:6n3 levels	rs145325641	A	G	8279	-0.229959	0.047234	1.12e-06	0.00285477	23.6966
GCST90199651	Docosahexaenoate DHA; 22:6n3 levels	rs143268031	G	A	8279	0.479847	0.104216	4.14e-06	0.00255416	21.1949
GCST90199651	Docosahexaenoate DHA; 22:6n3 levels	rs73500833	T	C	8279	-0.271564	0.0598372	5.67e-06	0.00248168	20.5919
GCST90199651	Docosahexaenoate DHA; 22:6n3 levels	rs144230997	T	A	8279	-0.321529	0.0691608	3.34e-06	0.00260382	21.608
GCST90199651	Docosahexaenoate DHA; 22:6n3 levels	rs1934826	A	G	8279	-0.065497	0.0148097	9.75e-06	0.00235694	19.5544
GCST90199651	Docosahexaenoate DHA; 22:6n3 levels	rs9545715	C	G	8279	-0.0728917	0.0151593	1.52e-06	0.00278489	23.1149
GCST90199651	Docosahexaenoate DHA; 22:6n3 levels	rs6564915	G	T	8279	0.101809	0.0218657	3.22e-06	0.00261175	21.6741
GCST90199652	1-stearoyl-2-oleoyl-GPS (18:0/18:1) levels	rs2055570	G	A	8055	-0.135106	0.0304665	9.23e-06	0.00243545	19.6606
GCST90199652	1-stearoyl-2-oleoyl-GPS (18:0/18:1) levels	rs1354034	C	T	8055	0.138779	0.0159732	3.68e-18	0.00928426	75.4668
GCST90199652	1-stearoyl-2-oleoyl-GPS (18:0/18:1) levels	rs78453362	A	G	8055	0.154741	0.0347262	8.35e-06	0.00245902	19.8513
GCST90199652	1-stearoyl-2-oleoyl-GPS (18:0/18:1) levels	rs78365257	C	G	8055	-0.294515	0.065059	5.99e-06	0.00253765	20.4877
GCST90199652	1-stearoyl-2-oleoyl-GPS (18:0/18:1) levels	rs6871550	C	T	8055	0.0882151	0.0195516	6.42e-06	0.00252092	20.3523
GCST90199652	1-stearoyl-2-oleoyl-GPS (18:0/18:1) levels	rs12652405	A	T	8055	-0.185696	0.041852	9.12e-06	0.00243808	19.6818
GCST90199652	1-stearoyl-2-oleoyl-GPS (18:0/18:1) levels	rs154803	A	T	8055	0.228935	0.0506099	6.08e-06	0.00253388	20.4572
GCST90199652	1-stearoyl-2-oleoyl-GPS (18:0/18:1) levels	rs9277341	C	T	8055	-0.0774887	0.0166568	3.29e-06	0.00267956	21.6364
GCST90199652	1-stearoyl-2-oleoyl-GPS (18:0/18:1) levels	rs55731338	A	G	8055	-0.21443	0.0462655	3.57e-06	0.00265971	21.4758
GCST90199652	1-stearoyl-2-oleoyl-GPS (18:0/18:1) levels	rs17831607	G	A	8055	-0.106904	0.0224635	1.95e-06	0.00280381	22.6425
GCST90199652	1-stearoyl-2-oleoyl-GPS (18:0/18:1) levels	rs13234046	A	G	8055	-0.0842069	0.0189265	8.62e-06	0.00245145	19.7901
GCST90199652	1-stearoyl-2-oleoyl-GPS (18:0/18:1) levels	rs138806707	C	T	8055	-0.258703	0.0555882	3.26e-06	0.00268167	21.6536
GCST90199652	1-stearoyl-2-oleoyl-GPS (18:0/18:1) levels	rs118096873	A	G	8055	-0.330974	0.0743846	8.61e-06	0.00245183	19.7931
GCST90199652	1-stearoyl-2-oleoyl-GPS (18:0/18:1) levels	rs80312835	G	A	8055	0.296795	0.0661347	7.2e-06	0.00249404	20.1348
GCST90199652	1-stearoyl-2-oleoyl-GPS (18:0/18:1) levels	rs117022836	T	C	8055	-0.228706	0.0457893	5.89e-07	0.00308758	24.9413
GCST90199652	1-stearoyl-2-oleoyl-GPS (18:0/18:1) levels	rs7161063	G	C	8055	-0.188363	0.0410966	4.57e-06	0.00260125	21.0025
GCST90199652	1-stearoyl-2-oleoyl-GPS (18:0/18:1) levels	rs72761668	G	A	8055	-0.173508	0.0382524	5.74e-06	0.0025477	20.569
GCST90199652	1-stearoyl-2-oleoyl-GPS (18:0/18:1) levels	rs55823223	A	G	8055	-0.10594	0.0217392	1.1e-06	0.0029396	23.7424
GCST90199652	1-stearoyl-2-oleoyl-GPS (18:0/18:1) levels	rs12965592	C	G	8055	-0.109671	0.0247405	9.3e-06	0.00243356	19.6453
GCST90199652	1-stearoyl-2-oleoyl-GPS (18:0/18:1) levels	rs75129304	G	T	8055	-0.0846584	0.0188206	6.85e-06	0.00250564	20.2286
GCST90199652	1-stearoyl-2-oleoyl-GPS (18:0/18:1) levels	rs56058673	T	C	8055	-0.155282	0.0336363	3.9e-06	0.00263884	21.3068
GCST90199653	1-myristoyl-2-palmitoyl-gpc (14:0/16:0) levels	rs148311684	A	G	8271	-0.303145	0.0683667	9.25e-06	0.0023715	19.6565
GCST90199653	1-myristoyl-2-palmitoyl-gpc (14:0/16:0) levels	rs2996477	C	T	8271	0.131699	0.0294263	7.62e-06	0.00241593	20.0257
GCST90199653	1-myristoyl-2-palmitoyl-gpc (14:0/16:0) levels	rs114128846	A	G	8271	0.147692	0.031243	2.28e-06	0.0026945	22.341
GCST90199653	1-myristoyl-2-palmitoyl-gpc (14:0/16:0) levels	rs79682447	A	G	8271	-0.189114	0.0384282	8.6e-07	0.00291957	24.2126
GCST90199653	1-myristoyl-2-palmitoyl-gpc (14:0/16:0) levels	rs28867983	G	A	8271	0.0850279	0.019173	9.22e-06	0.00237221	19.6625
GCST90199653	1-myristoyl-2-palmitoyl-gpc (14:0/16:0) levels	rs4698782	C	T	8271	-0.0728829	0.0154847	2.52e-06	0.00267132	22.1483
GCST90199653	1-myristoyl-2-palmitoyl-gpc (14:0/16:0) levels	rs12331085	A	G	8271	-0.0932487	0.0176113	1.19e-07	0.00337812	28.0284
GCST90199653	1-myristoyl-2-palmitoyl-gpc (14:0/16:0) levels	rs4975528	A	G	8271	0.0782659	0.0173632	6.56e-06	0.00245054	20.3133
GCST90199653	1-myristoyl-2-palmitoyl-gpc (14:0/16:0) levels	rs147325198	A	G	8271	0.312097	0.065423	1.84e-06	0.00274389	22.7517
GCST90199653	1-myristoyl-2-palmitoyl-gpc (14:0/16:0) levels	rs9349828	C	T	8271	0.073257	0.0164631	8.6e-06	0.00238824	19.7957
GCST90199653	1-myristoyl-2-palmitoyl-gpc (14:0/16:0) levels	rs116926922	T	G	8271	0.200887	0.0425847	2.39e-06	0.00268331	22.248
GCST90199653	1-myristoyl-2-palmitoyl-gpc (14:0/16:0) levels	rs10868484	C	T	8271	0.0967565	0.0211482	4.76e-06	0.0025244	20.9271
GCST90199653	1-myristoyl-2-palmitoyl-gpc (14:0/16:0) levels	rs4485089	G	A	8271	-0.080974	0.0179663	6.58e-06	0.00244991	20.3081
GCST90199653	1-myristoyl-2-palmitoyl-gpc (14:0/16:0) levels	rs79292294	G	T	8271	0.217589	0.0488736	8.5e-06	0.00239071	19.8162
GCST90199653	1-myristoyl-2-palmitoyl-gpc (14:0/16:0) levels	rs17583806	A	G	8271	0.13245	0.0289892	4.9e-06	0.00251755	20.8702
GCST90199653	1-myristoyl-2-palmitoyl-gpc (14:0/16:0) levels	rs2676379	G	C	8271	0.0709062	0.0153401	3.8e-06	0.00257652	21.3603
GCST90199653	1-myristoyl-2-palmitoyl-gpc (14:0/16:0) levels	rs28704912	A	C	8271	0.130285	0.0272362	1.72e-06	0.00275891	22.8766
GCST90199653	1-myristoyl-2-palmitoyl-gpc (14:0/16:0) levels	rs142273297	A	G	8271	0.275401	0.0618858	8.58e-06	0.00238865	19.799
GCST90199654	Paraxanthine levels in elite athletes	rs114830966	A	G	7840	-0.351981	0.0784625	7.26e-06	0.00256026	20.1189
GCST90199654	Paraxanthine levels in elite athletes	rs72799346	T	G	7840	-0.243234	0.0539023	6.41e-06	0.00259055	20.3574
GCST90199654	Paraxanthine levels in elite athletes	rs10194878	C	T	7840	0.0812524	0.0177378	4.63e-06	0.00266929	20.9779
GCST90199654	Paraxanthine levels in elite athletes	rs1503609	A	G	7840	0.073513	0.0166079	9.58e-06	0.00249286	19.5879
GCST90199654	Paraxanthine levels in elite athletes	rs115087674	T	A	7840	-0.308828	0.0689018	7.39e-06	0.0025559	20.0845
GCST90199654	Paraxanthine levels in elite athletes	rs9370260	C	T	7840	0.0811845	0.01711	2.09e-06	0.00286342	22.5079
GCST90199654	Paraxanthine levels in elite athletes	rs150604675	T	C	7840	-0.211642	0.0468436	6.24e-06	0.00259692	20.4076
GCST90199654	Paraxanthine levels in elite athletes	rs78574673	G	T	7840	0.228458	0.0504438	5.93e-06	0.00260943	20.5063
GCST90199654	Paraxanthine levels in elite athletes	rs118105917	T	C	7840	-0.385059	0.0868612	9.29e-06	0.00250034	19.6468
GCST90199654	Paraxanthine levels in elite athletes	rs7787264	A	T	7840	-0.112899	0.0255469	9.9e-06	0.00248489	19.5251
GCST90199654	Paraxanthine levels in elite athletes	rs13243315	C	T	7840	-0.0931508	0.020119	3.66e-06	0.00272683	21.4314
GCST90199654	Paraxanthine levels in elite athletes	rs150047778	C	T	7840	-0.357145	0.0775345	4.1e-06	0.00269904	21.2123
GCST90199654	Paraxanthine levels in elite athletes	rs79361921	A	G	7840	-0.22819	0.0472548	1.37e-06	0.00296548	23.3126
GCST90199654	Paraxanthine levels in elite athletes	rs78607630	G	A	7840	-0.253719	0.0518432	9.88e-07	0.00304566	23.9448
GCST90199654	Paraxanthine levels in elite athletes	rs11599254	T	C	7840	0.137987	0.0286132	1.42e-06	0.00295761	23.2505
GCST90199654	Paraxanthine levels in elite athletes	rs10509810	G	A	7840	-0.0767333	0.0163837	2.82e-06	0.00279006	21.9297
GCST90199654	Paraxanthine levels in elite athletes	rs143167061	T	C	7840	-0.255726	0.057744	9.48e-06	0.00249537	19.6076
GCST90199654	Paraxanthine levels in elite athletes	rs11032948	T	C	7840	0.0933967	0.0187015	5.91e-07	0.00317113	24.9344
GCST90199654	Paraxanthine levels in elite athletes	rs643104	C	T	7840	-0.081713	0.0174577	2.86e-06	0.00278664	21.9027
GCST90199654	Paraxanthine levels in elite athletes	rs17653722	T	G	7840	-0.0950999	0.0212194	7.4e-06	0.00255544	20.0809
GCST90199654	Paraxanthine levels in elite athletes	rs75467050	T	C	7840	-0.181124	0.0407723	8.9e-06	0.00251081	19.7293
GCST90199654	Paraxanthine levels in elite athletes	rs34563893	C	T	7840	-0.343882	0.0708587	1.22e-06	0.00299512	23.5462
GCST90199654	Paraxanthine levels in elite athletes	rs2274148	T	C	7840	0.199304	0.0441846	6.46e-06	0.0025885	20.3413
GCST90199654	Paraxanthine levels in elite athletes	rs7326993	G	A	7840	-0.0721645	0.0163342	9.96e-06	0.00248345	19.5137
GCST90199654	Paraxanthine levels in elite athletes	rs115520044	A	G	7840	0.30686	0.0617075	6.6e-07	0.00314428	24.7226
GCST90199654	Paraxanthine levels in elite athletes	rs28491088	C	A	7840	0.0994323	0.0223294	8.47e-06	0.00252283	19.8239
GCST90199654	Paraxanthine levels in elite athletes	rs112492033	A	G	7840	-0.270033	0.0581759	3.46e-06	0.00274056	21.5396
GCST90199654	Paraxanthine levels in elite athletes	rs62017761	G	T	7840	-0.0738812	0.0158913	3.33e-06	0.0027494	21.6092
GCST90199654	Paraxanthine levels in elite athletes	rs10459799	G	C	7840	-0.103929	0.0224526	3.68e-06	0.00272545	21.4205
GCST90199654	Paraxanthine levels in elite athletes	rs57526497	C	A	7840	-0.154204	0.0338631	5.27e-06	0.002638	20.7313
GCST90199654	Paraxanthine levels in elite athletes	rs77866717	C	T	7840	-0.153486	0.0346997	9.72e-06	0.00248936	19.5603
GCST90199654	Paraxanthine levels in elite athletes	rs56113850	C	T	7840	-0.111197	0.0159364	3e-12	0.00617165	48.6738
GCST90199654	Paraxanthine levels in elite athletes	rs2245730	C	A	7840	-0.0769941	0.0162704	2.22e-06	0.00284815	22.3876
GCST90199655	4-methyl-2-oxopentanoate levels	rs2291115	T	C	8255	-0.0877537	0.0192477	5.14e-06	0.00251168	20.7811
GCST90199655	4-methyl-2-oxopentanoate levels	rs6754181	C	T	8255	0.0935486	0.0202835	3.99e-06	0.00257012	21.2659
GCST90199655	4-methyl-2-oxopentanoate levels	rs893971	G	A	8255	0.0924746	0.0150638	8.31e-10	0.00454444	37.6765
GCST90199655	4-methyl-2-oxopentanoate levels	rs56107485	C	A	8255	-0.152913	0.0307105	6.39e-07	0.0029943	24.7862
GCST90199655	4-methyl-2-oxopentanoate levels	rs7012455	T	C	8255	0.0767546	0.0165318	3.44e-06	0.00260447	21.5508
GCST90199655	4-methyl-2-oxopentanoate levels	rs112482875	C	G	8255	0.183548	0.0390382	2.58e-06	0.0026708	22.1011
GCST90199655	4-methyl-2-oxopentanoate levels	rs58729469	T	C	8255	0.0976357	0.0200177	1.07e-06	0.00287357	23.7839
GCST90199655	4-methyl-2-oxopentanoate levels	rs73597221	A	G	8255	-0.17389	0.0348777	6.17e-07	0.00300214	24.8513
GCST90199655	4-methyl-2-oxopentanoate levels	rs75090459	A	G	8255	0.26568	0.0567147	2.81e-06	0.00265129	21.9392
GCST90199655	4-methyl-2-oxopentanoate levels	rs12894999	A	G	8255	-0.0850341	0.019043	7.99e-06	0.00240963	19.9347
GCST90199655	4-methyl-2-oxopentanoate levels	rs77753167	T	C	8255	-0.147065	0.0310573	2.19e-06	0.00270892	22.4174
GCST90199655	4-methyl-2-oxopentanoate levels	rs6055350	C	G	8255	-0.186005	0.0393211	2.24e-06	0.00270337	22.3714
GCST90199656	3-indoxyl sulfate levels	rs140560919	C	T	8242	0.292597	0.0654917	7.91e-06	0.00241593	19.9555
GCST90199656	3-indoxyl sulfate levels	rs492467	G	A	8242	-0.0701385	0.0156135	7.05e-06	0.00244241	20.1747
GCST90199656	3-indoxyl sulfate levels	rs55839541	A	G	8242	0.101358	0.0221088	4.55e-06	0.00254359	21.0126
GCST90199656	3-indoxyl sulfate levels	rs4649261	G	A	8242	0.0737226	0.0158935	3.51e-06	0.00260374	21.5108
GCST90199656	3-indoxyl sulfate levels	rs146369127	A	G	8242	0.269587	0.0567278	2.01e-06	0.00273266	22.5788
GCST90199656	3-indoxyl sulfate levels	rs7651697	C	T	8242	0.0706641	0.0155505	5.52e-06	0.00249913	20.6445
GCST90199656	3-indoxyl sulfate levels	rs4692540	T	G	8242	-0.0952962	0.0204074	3.02e-06	0.00263874	21.8007
GCST90199656	3-indoxyl sulfate levels	rs191105317	G	C	8242	-0.362577	0.0700538	2.27e-07	0.00323963	26.7813
GCST90199656	3-indoxyl sulfate levels	rs13176353	C	G	8242	-0.114955	0.0245476	2.83e-06	0.0026537	21.9246
GCST90199656	3-indoxyl sulfate levels	rs114842896	A	G	8242	0.30447	0.0669031	5.34e-06	0.00250654	20.7058
GCST90199656	3-indoxyl sulfate levels	rs651578	C	T	8242	0.0800674	0.01791	7.8e-06	0.002419	19.9809
GCST90199656	3-indoxyl sulfate levels	rs6904845	C	T	8242	0.0774978	0.0174619	9.08e-06	0.00238411	19.692
GCST90199656	3-indoxyl sulfate levels	rs2496679	C	T	8242	0.213632	0.0481132	8.99e-06	0.00238635	19.7105
GCST90199656	3-indoxyl sulfate levels	rs9479849	A	G	8242	-0.39936	0.0884327	6.3e-06	0.0024683	20.3891
GCST90199656	3-indoxyl sulfate levels	rs139986278	C	T	8242	-0.315708	0.0706034	7.77e-06	0.00242011	19.9901
GCST90199656	3-indoxyl sulfate levels	rs2016346	C	T	8242	-0.0742048	0.01661	7.91e-06	0.00241569	19.9535
GCST90199656	3-indoxyl sulfate levels	rs74334677	A	G	8242	-0.217425	0.0447759	1.2e-06	0.00285271	23.5735
GCST90199656	3-indoxyl sulfate levels	rs117023050	C	T	8242	0.16474	0.0370405	8.68e-06	0.00239426	19.776
GCST90199656	3-indoxyl sulfate levels	rs11078452	C	A	8242	-0.266191	0.0555632	1.66e-06	0.00277698	22.946
GCST90199656	3-indoxyl sulfate levels	rs1971157	C	G	8242	0.0712004	0.0160318	8.95e-06	0.00238742	19.7195
GCST90199656	3-indoxyl sulfate levels	rs198542	A	G	8242	0.0702721	0.0153512	4.7e-06	0.00253598	20.9496
GCST90199656	3-indoxyl sulfate levels	rs72987107	T	C	8242	-0.255879	0.0532644	1.56e-06	0.00279221	23.0722
GCST90199656	3-indoxyl sulfate levels	rs56113850	C	T	8242	-0.076687	0.0152603	5.03e-07	0.00305461	25.2471
GCST90199657	Sphingosine 1-phosphate levels	rs140079282	A	C	8246	-0.261606	0.056463	3.6e-06	0.00259654	21.4616
GCST90199657	Sphingosine 1-phosphate levels	rs1488103	A	G	8246	-0.0723142	0.015939	5.71e-06	0.00249	20.5788
GCST90199657	Sphingosine 1-phosphate levels	rs1456759	T	C	8246	-0.0816351	0.0173502	2.54e-06	0.00267755	22.133
GCST90199657	Sphingosine 1-phosphate levels	rs115939317	T	C	8246	0.27762	0.0620996	7.8e-06	0.00241785	19.9811
GCST90199657	Sphingosine 1-phosphate levels	rs41397245	A	G	8246	-0.0776802	0.0161082	1.42e-06	0.00281229	23.2499
GCST90199657	Sphingosine 1-phosphate levels	rs71588370	G	A	8246	0.184415	0.0392364	2.6e-06	0.00267183	22.0856
GCST90199657	Sphingosine 1-phosphate levels	rs138132596	G	A	8246	0.513535	0.109227	2.58e-06	0.00267346	22.0991
GCST90199657	Sphingosine 1-phosphate levels	rs141116536	C	T	8246	0.229382	0.0484838	2.23e-06	0.0027071	22.3779
GCST90199657	Sphingosine 1-phosphate levels	rs9461721	G	A	8246	-0.256109	0.0478132	8.49e-08	0.00346739	28.6846
GCST90199657	Sphingosine 1-phosphate levels	rs9360664	A	G	8246	-0.0936889	0.0200697	3.04e-06	0.00263576	21.7866
GCST90199657	Sphingosine 1-phosphate levels	rs11986857	G	C	8246	0.147791	0.0320867	4.1e-06	0.00256618	21.21
GCST90199657	Sphingosine 1-phosphate levels	rs10960927	C	T	8246	0.157515	0.0353441	8.33e-06	0.00240282	19.8566
GCST90199657	Sphingosine 1-phosphate levels	rs10744901	C	T	8246	-0.0733906	0.0164198	7.84e-06	0.00241686	19.9728
GCST90199657	Sphingosine 1-phosphate levels	rs6493965	G	A	8246	-0.0718094	0.0160027	7.21e-06	0.00243598	20.1312
GCST90199657	Sphingosine 1-phosphate levels	rs7200047	A	G	8246	0.0725737	0.0157374	4e-06	0.00257235	21.2612
GCST90199657	Sphingosine 1-phosphate levels	rs1000821	T	C	8246	0.0955501	0.0152708	3.92e-10	0.0047254	39.1411
GCST90199657	Sphingosine 1-phosphate levels	rs10502344	G	A	8246	0.190151	0.0413987	4.37e-06	0.00255194	21.092
GCST90199658	Alpha-hydroxyisocaproate levels	rs72859389	C	A	8250	0.132036	0.029663	8.54e-06	0.00239585	19.8084
GCST90199658	Alpha-hydroxyisocaproate levels	rs142728688	A	G	8250	-0.23423	0.0483974	1.3e-06	0.0028311	23.4172
GCST90199658	Alpha-hydroxyisocaproate levels	rs142808012	T	A	8250	0.267776	0.059366	6.46e-06	0.00246005	20.3405
GCST90199658	Alpha-hydroxyisocaproate levels	rs1955284	T	C	8250	0.0830487	0.0184612	6.84e-06	0.00244697	20.2321
GCST90199658	Alpha-hydroxyisocaproate levels	rs4852728	A	C	8250	-0.0864222	0.0188155	4.37e-06	0.00255068	21.0918
GCST90199658	Alpha-hydroxyisocaproate levels	rs11715398	T	C	8250	0.116068	0.0236777	9.49e-07	0.00290422	24.0237
GCST90199658	Alpha-hydroxyisocaproate levels	rs1808859	C	T	8250	0.0726542	0.0146613	7.21e-07	0.00296778	24.5511
GCST90199658	Alpha-hydroxyisocaproate levels	rs35783478	A	G	8250	0.0830143	0.0171179	1.24e-06	0.00284259	23.5125
GCST90199658	Alpha-hydroxyisocaproate levels	rs620617	T	C	8250	-0.070098	0.0147602	2.04e-06	0.00272639	22.5487
GCST90199658	Alpha-hydroxyisocaproate levels	rs1975533	G	A	8250	-0.119704	0.0225894	1.16e-07	0.00339217	28.0739
GCST90199658	Alpha-hydroxyisocaproate levels	rs34973031	C	A	8250	-0.123459	0.0259273	1.92e-06	0.00274085	22.6686
GCST90199658	Alpha-hydroxyisocaproate levels	rs7737487	A	G	8250	0.0727989	0.0146176	6.35e-07	0.00299737	24.7966
GCST90199658	Alpha-hydroxyisocaproate levels	rs734860	C	T	8250	0.0779035	0.0152545	3.27e-07	0.00315133	26.0743
GCST90199658	Alpha-hydroxyisocaproate levels	rs62485457	C	T	8250	0.228417	0.0492927	3.59e-06	0.00259602	21.4677
GCST90199658	Alpha-hydroxyisocaproate levels	rs76445723	T	G	8250	-0.227203	0.0503536	6.42e-06	0.00246174	20.3546
GCST90199658	Alpha-hydroxyisocaproate levels	rs4934976	A	G	8250	-0.0731137	0.0155296	2.5e-06	0.00267952	22.1601
GCST90199658	Alpha-hydroxyisocaproate levels	rs10832920	G	A	8250	-0.0659084	0.0142595	3.8e-06	0.00258283	21.3583
GCST90199658	Alpha-hydroxyisocaproate levels	rs113914810	T	C	8250	0.195815	0.0434709	6.65e-06	0.00245343	20.2857
GCST90199658	Alpha-hydroxyisocaproate levels	rs78820411	G	A	8250	0.170371	0.0373253	5.01e-06	0.00251904	20.8295
GCST90199658	Alpha-hydroxyisocaproate levels	rs10414919	A	G	8250	-0.0797399	0.0161833	8.34e-07	0.00293418	24.2724
GCST90199658	Alpha-hydroxyisocaproate levels	rs151029917	T	G	8250	0.405287	0.0904053	7.36e-06	0.00243012	20.0924
GCST90199658	Alpha-hydroxyisocaproate levels	rs79376596	G	A	8250	0.195553	0.0432889	6.26e-06	0.00246745	20.4019
GCST90199659	1-stearoyl-GPI (18:0) levels	rs10789117	C	A	8260	-0.0805466	0.0157387	3.09e-07	0.00316083	26.1849
GCST90199659	1-stearoyl-GPI (18:0) levels	rs9436300	G	A	8260	0.0754039	0.0169789	8.95e-06	0.00238206	19.718
GCST90199659	1-stearoyl-GPI (18:0) levels	rs151115380	T	C	8260	0.310888	0.0661973	2.65e-06	0.00266311	22.0507
GCST90199659	1-stearoyl-GPI (18:0) levels	rs13035306	T	C	8260	-0.156036	0.0325815	1.68e-06	0.002769	22.9299
GCST90199659	1-stearoyl-GPI (18:0) levels	rs35311550	C	T	8260	-0.322065	0.0642743	5.42e-07	0.0030305	25.1019
GCST90199659	1-stearoyl-GPI (18:0) levels	rs7610125	T	C	8260	-0.0758416	0.0155174	1.02e-06	0.00288365	23.8821
GCST90199659	1-stearoyl-GPI (18:0) levels	rs139782415	T	C	8260	0.126378	0.0264791	1.82e-06	0.00275018	22.7736
GCST90199659	1-stearoyl-GPI (18:0) levels	rs6849130	C	T	8260	-0.108294	0.0237693	5.21e-06	0.00250672	20.7525
GCST90199659	1-stearoyl-GPI (18:0) levels	rs4266604	C	T	8260	0.0745017	0.0166127	7.3e-06	0.00242893	20.107
GCST90199659	1-stearoyl-GPI (18:0) levels	rs117400415	G	C	8260	0.0888842	0.0195487	5.45e-06	0.00249659	20.6685
GCST90199659	1-stearoyl-GPI (18:0) levels	rs13265847	G	A	8260	-0.156331	0.0336519	3.39e-06	0.0026059	21.5757
GCST90199659	1-stearoyl-GPI (18:0) levels	rs78765237	A	G	8260	0.24977	0.053264	2.74e-06	0.00265508	21.9841
GCST90199659	1-stearoyl-GPI (18:0) levels	rs1836921	A	G	8260	-0.0775788	0.0170992	5.71e-06	0.00248584	20.5792
GCST90199659	1-stearoyl-GPI (18:0) levels	rs2435583	G	A	8260	-0.0990229	0.0204562	1.29e-06	0.00282886	23.427
GCST90199659	1-stearoyl-GPI (18:0) levels	rs7302336	A	G	8260	0.113218	0.0239989	2.39e-06	0.0026872	22.2507
GCST90199659	1-stearoyl-GPI (18:0) levels	rs1555942	A	T	8260	0.188681	0.0418631	6.57e-06	0.00245328	20.309
GCST90199659	1-stearoyl-GPI (18:0) levels	rs113735393	A	G	8260	-0.207519	0.0411356	4.54e-07	0.00307159	25.4434
GCST90199659	1-stearoyl-GPI (18:0) levels	rs141437456	T	C	8260	-0.347399	0.0764493	5.51e-06	0.00249371	20.6445
GCST90199660	1,2-dipalmitoyl-gpc (16:0/16:0) levels	rs2745311	A	C	8264	0.0702244	0.0154888	5.79e-06	0.00248125	20.5511
GCST90199660	1,2-dipalmitoyl-gpc (16:0/16:0) levels	rs2032969	A	G	8264	-0.111093	0.0248798	8e-06	0.00240682	19.9331
GCST90199660	1,2-dipalmitoyl-gpc (16:0/16:0) levels	rs6753019	A	G	8264	-0.0961117	0.0210504	4.98e-06	0.00251621	20.8414
GCST90199660	1,2-dipalmitoyl-gpc (16:0/16:0) levels	rs145128297	A	G	8264	-0.298888	0.0637577	2.76e-06	0.00265221	21.9708
GCST90199660	1,2-dipalmitoyl-gpc (16:0/16:0) levels	rs4920834	A	G	8264	0.0902345	0.0181074	6.25e-07	0.00299599	24.8272
GCST90199660	1,2-dipalmitoyl-gpc (16:0/16:0) levels	rs1061808	G	T	8264	0.200092	0.0156583	2.16e-37	0.0193768	163.254
GCST90199660	1,2-dipalmitoyl-gpc (16:0/16:0) levels	rs9374755	C	T	8264	-0.0754855	0.0167415	6.52e-06	0.00245404	20.3251
GCST90199660	1,2-dipalmitoyl-gpc (16:0/16:0) levels	rs183181954	G	A	8264	0.857517	0.179475	1.77e-06	0.00275479	22.823
GCST90199660	1,2-dipalmitoyl-gpc (16:0/16:0) levels	rs12544703	G	A	8264	-0.106164	0.019997	1.1e-07	0.00339904	28.1786
GCST90199660	1,2-dipalmitoyl-gpc (16:0/16:0) levels	rs72728195	C	T	8264	-0.0764083	0.0166291	4.33e-06	0.00254827	21.1076
GCST90199660	1,2-dipalmitoyl-gpc (16:0/16:0) levels	rs185772485	G	A	8264	-0.277576	0.0576862	1.5e-06	0.00279392	23.1481
GCST90199660	1,2-dipalmitoyl-gpc (16:0/16:0) levels	rs7900015	A	G	8264	0.160184	0.0357053	7.25e-06	0.00242955	20.1218
GCST90199660	1,2-dipalmitoyl-gpc (16:0/16:0) levels	rs102275	C	T	8264	-0.220549	0.015913	1.11e-43	0.0227162	192.044
GCST90199660	1,2-dipalmitoyl-gpc (16:0/16:0) levels	rs3019671	T	C	8264	-0.0743413	0.0156753	2.11e-06	0.0027143	22.4866
GCST90199660	1,2-dipalmitoyl-gpc (16:0/16:0) levels	rs10778301	A	G	8264	-0.0693898	0.0154191	6.79e-06	0.00244467	20.2473
GCST90199660	1,2-dipalmitoyl-gpc (16:0/16:0) levels	rs7320739	G	T	8264	-0.0957937	0.0206722	3.59e-06	0.00259169	21.4682
GCST90199660	1,2-dipalmitoyl-gpc (16:0/16:0) levels	rs61979368	T	C	8264	0.0825341	0.0180997	5.12e-06	0.00250982	20.7883
GCST90199660	1,2-dipalmitoyl-gpc (16:0/16:0) levels	rs45617141	G	T	8264	0.264148	0.0582611	5.79e-06	0.00248124	20.551
GCST90199660	1,2-dipalmitoyl-gpc (16:0/16:0) levels	rs1601935	T	G	8264	-0.0771848	0.0168088	4.39e-06	0.00254503	21.0807
GCST90199660	1,2-dipalmitoyl-gpc (16:0/16:0) levels	rs12438714	T	G	8264	-0.138473	0.0307182	6.55e-06	0.00245291	20.3158
GCST90199660	1,2-dipalmitoyl-gpc (16:0/16:0) levels	rs117470433	T	C	8264	0.26326	0.0585744	6.98e-06	0.00243839	20.1952
GCST90199660	1,2-dipalmitoyl-gpc (16:0/16:0) levels	rs141357957	T	C	8264	-0.30519	0.0679417	7.06e-06	0.00243567	20.1726
GCST90199660	1,2-dipalmitoyl-gpc (16:0/16:0) levels	rs17231506	T	C	8264	0.0901668	0.0162354	2.8e-08	0.00371843	30.8363
GCST90199660	1,2-dipalmitoyl-gpc (16:0/16:0) levels	rs57942043	C	A	8264	0.167765	0.0372989	6.86e-06	0.00244207	20.2258
GCST90199660	1,2-dipalmitoyl-gpc (16:0/16:0) levels	rs17248720	T	C	8264	-0.122497	0.0238862	2.92e-07	0.00317239	26.2937
GCST90199660	1,2-dipalmitoyl-gpc (16:0/16:0) levels	rs117752111	G	A	8264	0.239516	0.0538015	8.51e-06	0.00239249	19.8141
GCST90199660	1,2-dipalmitoyl-gpc (16:0/16:0) levels	rs2075269	C	T	8264	-0.0815166	0.0180752	6.49e-06	0.00245509	20.3339
GCST90199661	Maleate levels	rs72710584	G	A	8171	-0.105459	0.0227622	3.6e-06	0.00262014	21.4601
GCST90199661	Maleate levels	rs139060216	C	T	8171	-0.195659	0.0433217	6.29e-06	0.00249018	20.3931
GCST90199661	Maleate levels	rs3856630	C	T	8171	0.247925	0.0558662	9.09e-06	0.00240448	19.6896
GCST90199661	Maleate levels	rs116633901	G	T	8171	0.224574	0.0501538	7.54e-06	0.00244778	20.0449
GCST90199661	Maleate levels	rs62337911	G	A	8171	-0.191127	0.0392515	1.12e-06	0.00289333	23.7042
GCST90199661	Maleate levels	rs6553200	T	C	8171	-0.0778103	0.017129	5.56e-06	0.00251907	20.6302
GCST90199661	Maleate levels	rs150357582	T	G	8171	-0.424684	0.0860667	8.04e-07	0.00297094	24.3419
GCST90199661	Maleate levels	rs13200335	A	C	8171	-0.0760477	0.0156955	1.26e-06	0.00286484	23.4701
GCST90199661	Maleate levels	rs73073176	T	C	8171	-0.120147	0.0230713	1.91e-07	0.00330802	27.1129
GCST90199661	Maleate levels	rs10504250	G	C	8171	-0.0742667	0.0165607	7.31e-06	0.00245521	20.1059
GCST90199661	Maleate levels	rs117247923	A	G	8171	0.285202	0.0612361	3.2e-06	0.00264767	21.6862
GCST90199661	Maleate levels	rs12376985	G	A	8171	0.1074	0.023991	7.58e-06	0.00244665	20.0357
GCST90199661	Maleate levels	rs75102017	C	G	8171	-0.344294	0.075865	5.67e-06	0.00251424	20.5906
GCST90199661	Maleate levels	rs61880906	C	A	8171	-0.160747	0.0347303	3.68e-06	0.00261491	21.4172
GCST90199661	Maleate levels	rs74069834	G	A	8171	-0.276781	0.0589389	2.65e-06	0.00269168	22.0476
GCST90199661	Maleate levels	rs73396358	T	G	8171	-0.142941	0.0315949	6.06e-06	0.00249872	20.4632
GCST90199661	Maleate levels	rs115520044	A	G	8171	0.286001	0.0604766	2.25e-06	0.00272959	22.3591
GCST90199661	Maleate levels	rs2472297	T	C	8171	0.0860376	0.0177102	1.19e-06	0.00288006	23.5952
GCST90199661	Maleate levels	rs76680658	C	G	8171	-0.200611	0.0420445	1.83e-06	0.00277848	22.7607
GCST90199661	Maleate levels	rs7245628	A	G	8171	0.076776	0.0170744	6.91e-06	0.00246838	20.2141
GCST90199661	Maleate levels	rs117261516	A	G	8171	0.350122	0.0658295	1.05e-07	0.00345002	28.2808
GCST90199661	Maleate levels	rs61457016	G	T	8171	-0.269244	0.0526641	3.18e-07	0.0031886	26.131
GCST90199661	Maleate levels	rs6137886	G	T	8171	0.165992	0.0366881	6.06e-06	0.00249898	20.4653
GCST90199661	Maleate levels	rs116882896	G	A	8171	-0.166328	0.0373322	8.38e-06	0.00242345	19.8453
GCST90199662	Isovalerate (i5:0) levels	rs114248797	G	T	7862	0.36155	0.0786193	4.25e-06	0.00268274	21.1431
GCST90199662	Isovalerate (i5:0) levels	rs59173308	A	G	7862	-0.171301	0.036733	3.11e-06	0.00275851	21.7419
GCST90199662	Isovalerate (i5:0) levels	rs887829	T	C	7862	0.0820467	0.0165917	7.61e-07	0.00310069	24.4472
GCST90199662	Isovalerate (i5:0) levels	rs2407999	G	A	7862	0.114291	0.0243102	2.58e-06	0.00280346	22.0972
GCST90199662	Isovalerate (i5:0) levels	rs9295793	A	C	7862	-0.0973961	0.0213833	5.24e-06	0.00263182	20.7407
GCST90199662	Isovalerate (i5:0) levels	rs142706506	G	T	7862	0.254733	0.0544181	2.85e-06	0.00277934	21.9065
GCST90199662	Isovalerate (i5:0) levels	rs80329585	C	A	7862	-0.348749	0.0765056	5.15e-06	0.00263609	20.7744
GCST90199662	Isovalerate (i5:0) levels	rs7047835	C	T	7862	-0.147304	0.0325318	5.95e-06	0.00260105	20.4976
GCST90199662	Isovalerate (i5:0) levels	rs117350340	C	T	7862	-0.16461	0.0364871	6.44e-06	0.00258213	20.3481
GCST90199662	Isovalerate (i5:0) levels	rs150981358	A	G	7862	0.227853	0.0482807	2.37e-06	0.00282489	22.2665
GCST90199662	Isovalerate (i5:0) levels	rs188242626	T	C	7862	-0.239692	0.0496341	1.37e-06	0.00295752	23.315
GCST90199662	Isovalerate (i5:0) levels	rs117742113	T	C	7862	-0.234768	0.0504297	3.23e-06	0.00274901	21.6668
GCST90199662	Isovalerate (i5:0) levels	rs8014050	G	A	7862	-0.0705248	0.0158333	8.42e-06	0.00251717	19.8349
GCST90199662	Isovalerate (i5:0) levels	rs35721219	T	C	7862	0.162517	0.0360284	6.46e-06	0.00258138	20.3422
GCST90199662	Isovalerate (i5:0) levels	rs117546625	G	A	7862	-0.236693	0.0482055	9.1e-07	0.00305714	24.1028
GCST90199662	Isovalerate (i5:0) levels	rs112755187	T	C	7862	-0.177624	0.0377539	2.54e-06	0.00280754	22.1294
GCST90199662	Isovalerate (i5:0) levels	rs4815566	T	C	7862	0.111171	0.0247376	6.99e-06	0.00256224	20.191
GCST90199663	4-acetylphenol sulfate levels	rs3767942	G	A	7135	0.0875381	0.018901	3.63e-06	0.00299728	21.4439
GCST90199663	4-acetylphenol sulfate levels	rs114393741	A	G	7135	0.302597	0.068433	9.79e-06	0.00273285	19.5468
GCST90199663	4-acetylphenol sulfate levels	rs144625636	T	C	7135	0.317716	0.0716714	9.3e-06	0.00274662	19.6456
GCST90199663	4-acetylphenol sulfate levels	rs6756669	G	A	7135	0.0812734	0.018386	9.85e-06	0.00273112	19.5344
GCST90199663	4-acetylphenol sulfate levels	rs116272095	C	G	7135	0.318113	0.0666451	1.81e-06	0.00318308	22.7774
GCST90199663	4-acetylphenol sulfate levels	rs76793324	C	T	7135	0.293567	0.0653061	6.95e-06	0.00282413	20.2016
GCST90199663	4-acetylphenol sulfate levels	rs1969346	T	C	7135	0.169438	0.0381465	8.92e-06	0.00275752	19.7238
GCST90199663	4-acetylphenol sulfate levels	rs78621707	A	G	7135	0.278554	0.0565295	8.33e-07	0.00339156	24.2743
GCST90199663	4-acetylphenol sulfate levels	rs13102958	G	A	7135	0.0755964	0.0167714	6.56e-06	0.00283945	20.3115
GCST90199663	4-acetylphenol sulfate levels	rs4355631	G	A	7135	-0.0795996	0.017082	3.16e-06	0.00303411	21.7081
GCST90199663	4-acetylphenol sulfate levels	rs10101376	G	A	7135	0.0755876	0.0168628	7.38e-06	0.00280819	20.0872
GCST90199663	4-acetylphenol sulfate levels	rs1521039	G	A	7135	-0.133494	0.0265452	4.93e-07	0.003532	25.2831
GCST90199663	4-acetylphenol sulfate levels	rs12354542	C	T	7135	-0.175898	0.0373161	2.43e-06	0.00310445	22.213
GCST90199663	4-acetylphenol sulfate levels	rs11040389	T	C	7135	0.0796657	0.0165432	1.47e-06	0.00323967	23.1837
GCST90199663	4-acetylphenol sulfate levels	rs79284264	C	T	7135	0.231367	0.0522866	9.64e-06	0.00273677	19.5749
GCST90199663	4-acetylphenol sulfate levels	rs12319193	T	G	7135	0.439649	0.0912265	1.44e-06	0.00324463	23.2193
GCST90199663	4-acetylphenol sulfate levels	rs12878900	G	A	7135	-0.132112	0.0261536	4.39e-07	0.0035635	25.5094
GCST90199663	4-acetylphenol sulfate levels	rs116938011	T	C	7135	-0.380537	0.0845499	6.77e-06	0.00283102	20.251
GCST90199663	4-acetylphenol sulfate levels	rs12444105	G	A	7135	-0.0782771	0.0172342	5.57e-06	0.00288296	20.6236
GCST90199663	4-acetylphenol sulfate levels	rs739244	G	A	7135	-0.0872158	0.0188382	3.66e-06	0.00299512	21.4284
GCST90199664	Phenyllactate (PLA) levels in elite athletes	rs10802092	T	A	8235	0.0695791	0.0148237	2.68e-06	0.00266821	22.0262
GCST90199664	Phenyllactate (PLA) levels in elite athletes	rs13396369	T	C	8235	0.0893767	0.0186298	1.61e-06	0.00278713	23.0105
GCST90199664	Phenyllactate (PLA) levels in elite athletes	rs116721959	T	C	8235	-0.21061	0.0459716	4.62e-06	0.0025422	20.9833
GCST90199664	Phenyllactate (PLA) levels in elite athletes	rs34064769	A	C	8235	0.0678602	0.0145435	3.07e-06	0.00263683	21.7664
GCST90199664	Phenyllactate (PLA) levels in elite athletes	rs78199411	C	T	8235	0.183637	0.0391572	2.74e-06	0.00266364	21.9883
GCST90199664	Phenyllactate (PLA) levels in elite athletes	rs2359874	T	C	8235	0.0730231	0.0149781	1.09e-06	0.00287801	23.763
GCST90199664	Phenyllactate (PLA) levels in elite athletes	rs79724540	T	C	8235	-0.117073	0.0231742	4.38e-07	0.00308956	25.5152
GCST90199664	Phenyllactate (PLA) levels in elite athletes	rs4291084	G	A	8235	-0.082695	0.016704	7.4e-07	0.00296731	24.5026
GCST90199664	Phenyllactate (PLA) levels in elite athletes	rs9470970	A	G	8235	-0.145262	0.0290503	5.72e-07	0.00302707	24.9975
GCST90199664	Phenyllactate (PLA) levels in elite athletes	rs9476273	A	T	8235	-0.0860871	0.0194551	9.65e-06	0.002372	19.5751
GCST90199664	Phenyllactate (PLA) levels in elite athletes	rs12529420	A	G	8235	0.0674951	0.0150882	7.7e-06	0.00242411	20.0062
GCST90199664	Phenyllactate (PLA) levels in elite athletes	rs17634070	A	T	8235	0.154338	0.033383	3.78e-06	0.00258884	21.3693
GCST90199664	Phenyllactate (PLA) levels in elite athletes	rs73396011	G	A	8235	0.149295	0.0310577	1.53e-06	0.00279815	23.1018
GCST90199664	Phenyllactate (PLA) levels in elite athletes	rs7867041	A	G	8235	0.0783952	0.0173588	6.3e-06	0.0024706	20.3908
GCST90199664	Phenyllactate (PLA) levels in elite athletes	rs73669981	T	C	8235	-0.194512	0.039425	8.07e-07	0.00294716	24.3357
GCST90199664	Phenyllactate (PLA) levels in elite athletes	rs10834052	C	T	8235	0.0807497	0.0182606	9.78e-06	0.00236896	19.55
GCST90199664	Phenyllactate (PLA) levels in elite athletes	rs73351721	A	G	8235	-0.14389	0.0302864	2.02e-06	0.00273347	22.5663
GCST90199664	Phenyllactate (PLA) levels in elite athletes	rs17783490	T	G	8235	0.165104	0.035623	3.57e-06	0.00260171	21.4758
GCST90199664	Phenyllactate (PLA) levels in elite athletes	rs937475	G	A	8235	-0.0703956	0.0148295	2.06e-06	0.0027289	22.5285
GCST90199664	Phenyllactate (PLA) levels in elite athletes	rs35446494	G	A	8235	0.171055	0.0375046	5.09e-06	0.00251967	20.7968
GCST90199664	Phenyllactate (PLA) levels in elite athletes	rs56381820	C	T	8235	0.0842604	0.0180851	3.18e-06	0.00262905	21.702
GCST90199664	Phenyllactate (PLA) levels in elite athletes	rs7141384	G	T	8235	-0.0706039	0.0152423	3.62e-06	0.00259874	21.4512
GCST90199664	Phenyllactate (PLA) levels in elite athletes	rs11076256	T	C	8235	0.447662	0.0265192	6.24e-64	0.0334458	284.888
GCST90199664	Phenyllactate (PLA) levels in elite athletes	rs143277630	T	C	8235	-0.194762	0.0339985	1.01e-08	0.00396916	32.8083
GCST90199664	Phenyllactate (PLA) levels in elite athletes	rs74546847	T	C	8235	-0.242796	0.0487618	6.38e-07	0.00300161	24.7867
GCST90199664	Phenyllactate (PLA) levels in elite athletes	rs143566944	T	C	8235	0.287805	0.0642476	7.48e-06	0.00243087	20.0621
GCST90199665	N-acetylaspartate (naa) levels	rs12039358	G	T	8148	-0.0910294	0.0184878	8.49e-07	0.00296655	24.2374
GCST90199665	N-acetylaspartate (naa) levels	rs35308250	C	A	8148	0.0764696	0.0169105	6.13e-06	0.00250337	20.4436
GCST90199665	N-acetylaspartate (naa) levels	rs139706814	G	A	8148	-0.196608	0.0437219	6.9e-06	0.00247558	20.2161
GCST90199665	N-acetylaspartate (naa) levels	rs62127223	A	G	8148	-0.136176	0.0283979	1.62e-06	0.00281419	22.9891
GCST90199665	N-acetylaspartate (naa) levels	rs9869057	C	T	8148	-0.811824	0.183334	9.51e-06	0.00240073	19.6034
GCST90199665	N-acetylaspartate (naa) levels	rs150965318	C	T	8148	-0.209464	0.0468532	7.8e-06	0.00244695	19.9818
GCST90199665	N-acetylaspartate (naa) levels	rs544693361	T	C	8148	-0.347238	0.0754801	4.22e-06	0.00259067	21.1584
GCST90199665	N-acetylaspartate (naa) levels	rs79315153	G	A	8148	-0.10644	0.0237273	7.26e-06	0.00246372	20.119
GCST90199665	N-acetylaspartate (naa) levels	rs2248456	A	G	8148	0.0745846	0.0154974	1.49e-06	0.00283463	23.1566
GCST90199665	N-acetylaspartate (naa) levels	rs35911794	C	T	8148	0.192938	0.042974	7.13e-06	0.00246774	20.152
GCST90199665	N-acetylaspartate (naa) levels	rs10845794	T	G	8148	-0.0705395	0.0158112	8.14e-06	0.00243683	19.8989
GCST90199665	N-acetylaspartate (naa) levels	rs74895134	A	G	8148	0.266447	0.0599771	8.89e-06	0.00241629	19.7308
GCST90199665	N-acetylaspartate (naa) levels	rs117572246	A	G	8148	-0.335037	0.0692125	1.29e-06	0.0028676	23.4266
GCST90199665	N-acetylaspartate (naa) levels	rs2025408	A	C	8148	-0.336702	0.0757383	8.76e-06	0.00241968	19.7585
GCST90199665	N-acetylaspartate (naa) levels	rs150753233	G	A	8148	0.388784	0.0814519	1.81e-06	0.00278837	22.7776
GCST90199665	N-acetylaspartate (naa) levels	rs11073480	G	A	8148	0.0960883	0.021254	6.16e-06	0.00250219	20.434
GCST90199665	N-acetylaspartate (naa) levels	rs113199593	G	A	8148	-0.318765	0.0717581	8.9e-06	0.00241601	19.7284
GCST90199665	N-acetylaspartate (naa) levels	rs74509445	T	C	8148	-0.139499	0.0313242	8.45e-06	0.00242815	19.8278
GCST90199665	N-acetylaspartate (naa) levels	rs11868853	G	A	8148	0.0822351	0.0175866	2.93e-06	0.00267631	21.8597
GCST90199665	N-acetylaspartate (naa) levels	rs80135198	T	C	8148	0.27184	0.0603487	6.65e-06	0.00248405	20.2854
GCST90199665	N-acetylaspartate (naa) levels	rs409751	T	C	8148	0.0743278	0.0161645	4.26e-06	0.00258822	21.1384
GCST90199666	Palmitoylcarnitine levels (Metabolon platform)	rs113511960	T	C	8256	-0.28963	0.0631312	4.48e-06	0.00254287	21.0423
GCST90199666	Palmitoylcarnitine levels (Metabolon platform)	rs17569868	C	A	8256	0.0839015	0.0186144	6.56e-06	0.00245473	20.3112
GCST90199666	Palmitoylcarnitine levels (Metabolon platform)	rs1799822	G	A	8256	0.084205	0.0181362	3.44e-06	0.00260424	21.5515
GCST90199666	Palmitoylcarnitine levels (Metabolon platform)	rs10157929	G	C	8256	0.101191	0.0219394	3.98e-06	0.00257008	21.2681
GCST90199666	Palmitoylcarnitine levels (Metabolon platform)	rs72696241	A	G	8256	0.0788913	0.0170751	3.83e-06	0.00257894	21.3416
GCST90199666	Palmitoylcarnitine levels (Metabolon platform)	rs114684303	A	C	8256	-0.326277	0.0685956	1.97e-06	0.00273289	22.6191
GCST90199666	Palmitoylcarnitine levels (Metabolon platform)	rs13386197	G	C	8256	0.150287	0.033948	9.56e-06	0.00236818	19.5934
GCST90199666	Palmitoylcarnitine levels (Metabolon platform)	rs2167534	A	G	8256	-0.0774604	0.0172303	6.94e-06	0.00244198	20.2055
GCST90199666	Palmitoylcarnitine levels (Metabolon platform)	rs72906893	T	C	8256	0.0927839	0.0204954	5.98e-06	0.0024762	20.4893
GCST90199666	Palmitoylcarnitine levels (Metabolon platform)	rs62264777	C	G	8256	-0.106325	0.0219678	1.3e-06	0.00282942	23.4203
GCST90199666	Palmitoylcarnitine levels (Metabolon platform)	rs79450911	T	C	8256	-0.240404	0.0517006	3.32e-06	0.00261208	21.6166
GCST90199666	Palmitoylcarnitine levels (Metabolon platform)	rs2612989	A	G	8256	0.0945784	0.0198049	1.79e-06	0.00275468	22.7999
GCST90199666	Palmitoylcarnitine levels (Metabolon platform)	rs2963905	A	C	8256	-0.0810907	0.0169006	1.6e-06	0.00278073	23.0161
GCST90199666	Palmitoylcarnitine levels (Metabolon platform)	rs72777087	G	A	8256	0.0928261	0.0202234	4.43e-06	0.0025454	21.0633
GCST90199666	Palmitoylcarnitine levels (Metabolon platform)	rs2631367	G	C	8256	0.123473	0.0151912	4.37e-16	0.00793832	66.0472
GCST90199666	Palmitoylcarnitine levels (Metabolon platform)	rs143370068	T	C	8256	-0.313926	0.0696259	6.52e-06	0.00245627	20.3239
GCST90199666	Palmitoylcarnitine levels (Metabolon platform)	rs12205483	T	C	8256	-0.234035	0.0522496	7.49e-06	0.00242422	20.0581
GCST90199666	Palmitoylcarnitine levels (Metabolon platform)	rs12210538	G	A	8256	-0.169243	0.0176414	8.51e-22	0.0110248	92.0132
GCST90199666	Palmitoylcarnitine levels (Metabolon platform)	rs7069718	T	A	8256	0.0805832	0.0181037	8.54e-06	0.00239411	19.8084
GCST90199666	Palmitoylcarnitine levels (Metabolon platform)	rs1171623	T	G	8256	0.105784	0.018426	9.41e-09	0.00397629	32.9513
GCST90199666	Palmitoylcarnitine levels (Metabolon platform)	rs144564761	C	G	8256	-0.256635	0.0546859	2.69e-06	0.00266045	22.0179
GCST90199666	Palmitoylcarnitine levels (Metabolon platform)	rs174544	A	C	8256	-0.0864977	0.0165349	1.68e-07	0.00330369	27.359
GCST90199666	Palmitoylcarnitine levels (Metabolon platform)	rs111269071	C	T	8256	0.139429	0.0302597	4.07e-06	0.00256503	21.2262
GCST90199666	Palmitoylcarnitine levels (Metabolon platform)	rs887477	C	A	8256	0.0717292	0.0155223	3.82e-06	0.00257981	21.3489
GCST90199666	Palmitoylcarnitine levels (Metabolon platform)	rs7143692	G	A	8256	0.0865656	0.0187875	4.07e-06	0.00256488	21.225
GCST90199666	Palmitoylcarnitine levels (Metabolon platform)	rs12907371	C	G	8256	0.107415	0.0238374	6.6e-06	0.00245344	20.3005
GCST90199666	Palmitoylcarnitine levels (Metabolon platform)	rs138066517	T	C	8256	-0.18999	0.042387	7.39e-06	0.00242757	20.0859
GCST90199666	Palmitoylcarnitine levels (Metabolon platform)	rs75555206	A	G	8256	-0.22333	0.0498164	7.36e-06	0.00242842	20.093
GCST90199666	Palmitoylcarnitine levels (Metabolon platform)	rs74714644	A	G	8256	0.302034	0.0660287	4.78e-06	0.002528	20.919
GCST90199666	Palmitoylcarnitine levels (Metabolon platform)	rs78422675	T	C	8256	0.557491	0.111628	5.91e-07	0.00301196	24.9359
GCST90199666	Palmitoylcarnitine levels (Metabolon platform)	rs6029454	G	C	8256	-0.157828	0.0354391	8.45e-06	0.00239658	19.8288
GCST90199667	Erythritol levels in elite athletes	rs72692616	A	G	8167	-0.333531	0.0319348	1.56e-25	0.0131801	109.053
GCST90199667	Erythritol levels in elite athletes	rs150074699	A	G	8167	1.31346	0.291544	6.63e-06	0.00247905	20.2917
GCST90199667	Erythritol levels in elite athletes	rs376874259	G	T	8167	-0.178181	0.0359668	7.27e-07	0.00299608	24.5365
GCST90199667	Erythritol levels in elite athletes	rs75505443	T	A	8167	0.369506	0.0830332	8.58e-06	0.00241894	19.7985
GCST90199667	Erythritol levels in elite athletes	rs55769487	T	C	8167	0.0923657	0.0199838	3.8e-06	0.00260896	21.3579
GCST90199667	Erythritol levels in elite athletes	rs116078994	A	C	8167	0.252839	0.0537262	2.53e-06	0.00270444	22.1416
GCST90199667	Erythritol levels in elite athletes	rs9858049	T	C	8167	-0.135463	0.0219498	6.76e-10	0.00464191	38.078
GCST90199667	Erythritol levels in elite athletes	rs12633047	T	C	8167	0.130274	0.0282786	4.09e-06	0.00259185	21.2175
GCST90199667	Erythritol levels in elite athletes	rs4426692	G	A	8167	-0.068372	0.0152462	7.31e-06	0.00245642	20.1061
GCST90199667	Erythritol levels in elite athletes	rs9813594	C	T	8167	-0.0730144	0.0154387	2.25e-06	0.00273115	22.3609
GCST90199667	Erythritol levels in elite athletes	rs142601344	T	C	8167	0.34102	0.0685053	6.42e-07	0.00302505	24.7745
GCST90199667	Erythritol levels in elite athletes	rs27598	A	G	8167	-0.0675333	0.0149044	5.87e-06	0.00250758	20.5258
GCST90199667	Erythritol levels in elite athletes	rs144368133	G	A	8167	-0.33485	0.0704029	1.97e-06	0.0027622	22.6159
GCST90199667	Erythritol levels in elite athletes	rs553220097	C	G	8167	2.05383	0.460821	8.32e-06	0.00242631	19.859
GCST90199667	Erythritol levels in elite athletes	rs79695006	G	A	8167	0.146655	0.0312792	2.75e-06	0.00268443	21.9774
GCST90199667	Erythritol levels in elite athletes	rs181823223	T	C	8167	-0.108427	0.02309	2.66e-06	0.00269273	22.0455
GCST90199667	Erythritol levels in elite athletes	rs71480323	A	G	8167	-0.101121	0.0217504	3.33e-06	0.0026396	21.6094
GCST90199667	Erythritol levels in elite athletes	rs9596367	C	G	8167	0.0684595	0.0146956	3.19e-06	0.0026502	21.6963
GCST90199667	Erythritol levels in elite athletes	rs12893100	T	C	8167	0.0721428	0.016087	7.31e-06	0.00245643	20.1062
GCST90199667	Erythritol levels in elite athletes	rs1865475	A	G	8167	-0.115293	0.0244655	2.45e-06	0.00271179	22.202
GCST90199667	Erythritol levels in elite athletes	rs35208507	G	A	8167	-0.0782231	0.0157699	7.04e-07	0.00300361	24.5983
GCST90199667	Erythritol levels in elite athletes	rs148188291	G	A	8167	-0.312133	0.068299	4.88e-06	0.00255082	20.8807
GCST90199667	Erythritol levels in elite athletes	rs117113173	G	C	8167	0.245682	0.0480425	3.16e-07	0.00319186	26.145
GCST90199667	Erythritol levels in elite athletes	rs111274172	T	A	8167	0.264806	0.0526607	4.94e-07	0.00308658	25.2799
GCST90199667	Erythritol levels in elite athletes	rs150921780	T	C	8167	0.157491	0.0349348	6.54e-06	0.00248229	20.3184
GCST90199668	Hexanoylcarnitine levels (Biocrates platform)	rs75690409	G	A	8242	0.265713	0.0585954	5.77e-06	0.00248876	20.5586
GCST90199668	Hexanoylcarnitine levels (Biocrates platform)	rs149556176	C	T	8242	0.49122	0.0634609	9.9e-15	0.00721708	59.901
GCST90199668	Hexanoylcarnitine levels (Biocrates platform)	rs2185152	T	C	8242	-0.4316	0.0153412	3.83e-174	0.0876171	791.296
GCST90199668	Hexanoylcarnitine levels (Biocrates platform)	rs36012907	T	C	8242	0.128382	0.0263672	1.12e-06	0.00286814	23.7014
GCST90199668	Hexanoylcarnitine levels (Biocrates platform)	rs16865990	G	A	8242	-0.356033	0.075046	2.09e-06	0.00272338	22.5019
GCST90199668	Hexanoylcarnitine levels (Biocrates platform)	rs1391967	G	A	8242	-0.0857333	0.0192503	8.44e-06	0.00240075	19.8298
GCST90199668	Hexanoylcarnitine levels (Biocrates platform)	rs62290256	G	A	8242	0.16173	0.0316506	3.22e-07	0.00315799	26.1043
GCST90199668	Hexanoylcarnitine levels (Biocrates platform)	rs17843902	C	T	8242	-0.0833266	0.0163535	3.48e-07	0.00314013	25.9562
GCST90199668	Hexanoylcarnitine levels (Biocrates platform)	rs2631367	G	C	8242	0.104741	0.0149388	2.36e-12	0.00592907	49.147
GCST90199668	Hexanoylcarnitine levels (Biocrates platform)	rs77010315	A	C	8242	-0.452358	0.0682548	3.41e-11	0.00530099	43.913
GCST90199668	Hexanoylcarnitine levels (Biocrates platform)	rs80254170	G	A	8242	-0.124082	0.0280817	9.93e-06	0.00236325	19.5194
GCST90199668	Hexanoylcarnitine levels (Biocrates platform)	rs662138	G	C	8242	-0.133922	0.0196516	9.44e-12	0.00560319	46.4304
GCST90199668	Hexanoylcarnitine levels (Biocrates platform)	rs28540007	C	T	8242	-0.239621	0.0526059	5.24e-06	0.00251106	20.7432
GCST90199668	Hexanoylcarnitine levels (Biocrates platform)	rs144724596	T	C	8242	0.433125	0.0902822	1.61e-06	0.0027847	23.01
GCST90199668	Hexanoylcarnitine levels (Biocrates platform)	rs1171617	T	G	8242	0.152178	0.0180475	3.4e-17	0.00855277	71.0828
GCST90199668	Hexanoylcarnitine levels (Biocrates platform)	rs141882839	A	G	8242	0.245572	0.0474263	2.24e-07	0.00324247	26.8049
GCST90199668	Hexanoylcarnitine levels (Biocrates platform)	rs73001574	T	G	8242	-0.28157	0.0599701	2.66e-06	0.00266754	22.0393
GCST90199668	Hexanoylcarnitine levels (Biocrates platform)	rs898847	C	T	8242	0.0835404	0.0173534	1.48e-06	0.00280396	23.1696
GCST90199668	Hexanoylcarnitine levels (Biocrates platform)	rs117548628	A	G	8242	-0.272418	0.059426	4.56e-06	0.0025432	21.0094
GCST90199668	Hexanoylcarnitine levels (Biocrates platform)	rs117138561	T	C	8242	0.345285	0.0773593	8.07e-06	0.00241129	19.917
GCST90199668	Hexanoylcarnitine levels (Biocrates platform)	rs75586607	C	G	8242	-0.175199	0.0387011	5.98e-06	0.00248031	20.4886
GCST90199668	Hexanoylcarnitine levels (Biocrates platform)	rs7496462	G	C	8242	0.0678033	0.0149904	6.09e-06	0.00247609	20.4536
GCST90199668	Hexanoylcarnitine levels (Biocrates platform)	rs111262693	T	G	8242	0.12919	0.0283986	5.39e-06	0.00250462	20.6899
GCST90199668	Hexanoylcarnitine levels (Biocrates platform)	rs117907282	A	G	8242	-0.347706	0.0762	5.04e-06	0.00251992	20.8166
GCST90199668	Hexanoylcarnitine levels (Biocrates platform)	rs113915691	A	G	8242	-0.138771	0.0308238	6.73e-06	0.00245316	20.2637
GCST90199669	Acetylcarnitine levels (Biocrates platform)	rs188283366	C	G	8262	0.246081	0.0556954	9.95e-06	0.00235726	19.517
GCST90199669	Acetylcarnitine levels (Biocrates platform)	rs61765007	A	G	8262	-0.261156	0.0577114	6.03e-06	0.00247239	20.4725
GCST90199669	Acetylcarnitine levels (Biocrates platform)	rs1839212	A	G	8262	0.217408	0.0465305	2.98e-06	0.00263539	21.8258
GCST90199669	Acetylcarnitine levels (Biocrates platform)	rs16865990	G	A	8262	-0.373578	0.0752289	6.84e-07	0.00297587	24.654
GCST90199669	Acetylcarnitine levels (Biocrates platform)	rs139264311	G	A	8262	-0.230906	0.0521359	9.47e-06	0.00236855	19.6106
GCST90199669	Acetylcarnitine levels (Biocrates platform)	rs138268157	G	A	8262	0.107567	0.0225861	1.91e-06	0.00273779	22.6762
GCST90199669	Acetylcarnitine levels (Biocrates platform)	rs112845131	T	A	8262	0.324374	0.0667607	1.18e-06	0.00284922	23.6018
GCST90199669	Acetylcarnitine levels (Biocrates platform)	rs115362213	C	G	8262	-0.313614	0.0668907	2.75e-06	0.00265351	21.9763
GCST90199669	Acetylcarnitine levels (Biocrates platform)	rs79958740	T	A	8262	0.204757	0.042295	1.29e-06	0.00282868	23.4312
GCST90199669	Acetylcarnitine levels (Biocrates platform)	rs55640226	C	T	8262	-0.129357	0.02927	9.9e-06	0.00235843	19.5267
GCST90199669	Acetylcarnitine levels (Biocrates platform)	rs2631367	G	C	8262	0.111841	0.0149618	7.71e-14	0.00671772	55.8636
GCST90199669	Acetylcarnitine levels (Biocrates platform)	rs74823953	T	C	8262	-0.407734	0.0679719	1.99e-09	0.00433633	35.9741
GCST90199669	Acetylcarnitine levels (Biocrates platform)	rs662138	G	C	8262	-0.0872708	0.0197411	9.84e-06	0.00235985	19.5384
GCST90199669	Acetylcarnitine levels (Biocrates platform)	rs117508585	A	G	8262	-0.264148	0.0589634	7.47e-06	0.00242321	20.0643
GCST90199669	Acetylcarnitine levels (Biocrates platform)	rs114798927	C	T	8262	-0.112961	0.0241021	2.78e-06	0.00265161	21.9605
GCST90199669	Acetylcarnitine levels (Biocrates platform)	rs10984356	G	A	8262	-0.144742	0.0326654	9.38e-06	0.00237081	19.6294
GCST90199669	Acetylcarnitine levels (Biocrates platform)	rs1171617	T	G	8262	0.215613	0.0180295	5.83e-33	0.0170155	142.981
GCST90199669	Acetylcarnitine levels (Biocrates platform)	rs898847	C	T	8262	0.0867139	0.0173494	5.79e-07	0.00301448	24.9749
GCST90199669	Acetylcarnitine levels (Biocrates platform)	rs71454277	A	C	8262	0.264081	0.0592975	8.45e-06	0.00239483	19.8288
GCST90199669	Acetylcarnitine levels (Biocrates platform)	rs55796423	A	G	8262	-0.0969525	0.0211135	4.39e-06	0.00254569	21.0811
GCST90199669	Acetylcarnitine levels (Biocrates platform)	rs146712130	A	T	8262	-0.378122	0.0854937	9.74e-06	0.00236202	19.5565
GCST90199669	Acetylcarnitine levels (Biocrates platform)	rs147882444	A	G	8262	-0.269681	0.060037	7.06e-06	0.00243623	20.1724
GCST90199669	Acetylcarnitine levels (Biocrates platform)	rs273694	C	T	8262	0.070912	0.0154344	4.34e-06	0.00254839	21.1035
GCST90199670	Iminodiacetate (IDA) levels	rs114028922	C	G	8213	0.163864	0.034701	2.33e-06	0.00270772	22.2935
GCST90199670	Iminodiacetate (IDA) levels	rs7626271	G	T	8213	0.19145	0.0401333	1.84e-06	0.00276311	22.7507
GCST90199670	Iminodiacetate (IDA) levels	rs114863573	C	G	8213	0.194631	0.0426242	4.97e-06	0.00253226	20.8452
GCST90199670	Iminodiacetate (IDA) levels	rs79787801	A	G	8213	-0.132657	0.0290533	4.97e-06	0.00253202	20.8432
GCST90199670	Iminodiacetate (IDA) levels	rs72704298	G	A	8213	0.13257	0.0283537	2.93e-06	0.0026547	21.8557
GCST90199670	Iminodiacetate (IDA) levels	rs2094632	G	A	8213	0.0781469	0.0165713	2.41e-06	0.00270044	22.2333
GCST90199670	Iminodiacetate (IDA) levels	rs183008696	T	C	8213	-0.371462	0.0801958	3.62e-06	0.0026055	21.4496
GCST90199670	Iminodiacetate (IDA) levels	rs113401873	A	G	8213	0.249914	0.0558793	7.74e-06	0.00242952	19.9974
GCST90199670	Iminodiacetate (IDA) levels	rs117448509	T	G	8213	0.255763	0.0576024	8.99e-06	0.0023947	19.7101
GCST90199670	Iminodiacetate (IDA) levels	rs185717944	C	T	8213	0.292572	0.0661473	9.73e-06	0.00237633	19.5585
GCST90199670	Iminodiacetate (IDA) levels	rs11617909	T	G	8213	-0.145908	0.0312604	3.05e-06	0.00264555	21.7803
GCST90199670	Iminodiacetate (IDA) levels	rs2967159	C	T	8213	-0.0892336	0.0188596	2.23e-06	0.00271837	22.3813
GCST90199670	Iminodiacetate (IDA) levels	rs6506794	G	A	8213	0.0767115	0.017227	8.47e-06	0.00240853	19.8242
GCST90199670	Iminodiacetate (IDA) levels	rs2386992	G	A	8213	0.0750443	0.0165301	5.63e-06	0.00250319	20.6053
GCST90199670	Iminodiacetate (IDA) levels	rs1080669	T	C	8213	-0.105885	0.0228046	3.43e-06	0.00261808	21.5535
GCST90199670	Iminodiacetate (IDA) levels	rs55746532	C	G	8213	0.137732	0.0307764	7.63e-06	0.00243262	20.023
GCST90199670	Iminodiacetate (IDA) levels	rs1297208	C	T	8213	-0.072164	0.0161009	7.4e-06	0.00243993	20.0833
GCST90199671	Cysteine s-sulfate levels	rs118066821	T	C	8229	0.512744	0.114808	7.97e-06	0.00241801	19.9412
GCST90199671	Cysteine s-sulfate levels	rs17028699	T	C	8229	0.121118	0.0238351	3.75e-07	0.00312807	25.8153
GCST90199671	Cysteine s-sulfate levels	rs141988268	T	C	8229	0.175911	0.0377752	3.21e-06	0.00262834	21.6804
GCST90199671	Cysteine s-sulfate levels	rs949204	A	C	8229	-0.176649	0.0351179	4.9e-07	0.00306538	25.2965
GCST90199671	Cysteine s-sulfate levels	rs140798906	C	T	8229	0.347447	0.0757916	4.56e-06	0.0025473	21.0102
GCST90199671	Cysteine s-sulfate levels	rs140247774	T	C	8229	0.132671	0.0299172	9.22e-06	0.00238411	19.661
GCST90199671	Cysteine s-sulfate levels	rs9349017	A	G	8229	-0.0681227	0.0153172	8.69e-06	0.00239792	19.7751
GCST90199671	Cysteine s-sulfate levels	rs9294112	T	C	8229	-0.0795037	0.0157707	4.63e-07	0.00307884	25.4078
GCST90199671	Cysteine s-sulfate levels	rs17417592	G	C	8229	0.193215	0.0425574	5.62e-06	0.00249861	20.6075
GCST90199671	Cysteine s-sulfate levels	rs73391840	G	A	8229	0.115721	0.026184	9.89e-06	0.00236797	19.5275
GCST90199671	Cysteine s-sulfate levels	rs67512771	T	C	8229	0.37189	0.0780862	1.91e-06	0.00274877	22.6764
GCST90199671	Cysteine s-sulfate levels	rs117215329	T	C	8229	0.256704	0.0545011	2.48e-06	0.00268868	22.1794
GCST90199671	Cysteine s-sulfate levels	rs11244781	T	C	8229	-0.0897994	0.0184176	1.08e-06	0.00288059	23.767
GCST90199671	Cysteine s-sulfate levels	rs76358805	C	A	8229	-0.325404	0.0704489	3.86e-06	0.00258598	21.33
GCST90199671	Cysteine s-sulfate levels	rs8024193	C	T	8229	-0.125484	0.0278703	6.72e-06	0.00245741	20.2669
GCST90199671	Cysteine s-sulfate levels	rs11641923	A	G	8229	-0.265368	0.0576737	4.2e-06	0.00256613	21.1659
GCST90199671	Cysteine s-sulfate levels	rs62047236	T	A	8229	-0.136092	0.0307172	9.4e-06	0.00237969	19.6244
GCST90199671	Cysteine s-sulfate levels	rs117088632	A	G	8229	0.266147	0.0563105	2.29e-06	0.00270732	22.3336
GCST90199672	Oxalate (ethanedioate) levels	rs72680272	A	G	8181	-0.375643	0.0834787	6.8e-06	0.00246899	20.2438
GCST90199672	Oxalate (ethanedioate) levels	rs647667	C	T	8181	0.154413	0.032158	1.57e-06	0.00281035	23.0507
GCST90199672	Oxalate (ethanedioate) levels	rs2809969	C	T	8181	-0.0696477	0.0152303	4.81e-06	0.00254966	20.9069
GCST90199672	Oxalate (ethanedioate) levels	rs4953634	C	T	8181	-0.14883	0.0330522	6.7e-06	0.00247229	20.2709
GCST90199672	Oxalate (ethanedioate) levels	rs149160598	A	G	8181	-0.305518	0.06029	4.03e-07	0.00312907	25.673
GCST90199672	Oxalate (ethanedioate) levels	rs1449141	C	A	8181	-0.0813985	0.0168357	1.33e-06	0.00284921	23.3703
GCST90199672	Oxalate (ethanedioate) levels	rs1428090	C	A	8181	0.0721094	0.015174	2.01e-06	0.00275283	22.5776
GCST90199672	Oxalate (ethanedioate) levels	rs62381198	T	C	8181	-0.317886	0.047336	1.87e-11	0.00548234	45.0872
GCST90199672	Oxalate (ethanedioate) levels	rs77555311	G	A	8181	-0.201776	0.0431392	2.91e-06	0.00266703	21.872
GCST90199672	Oxalate (ethanedioate) levels	rs145121944	G	A	8181	-0.283903	0.059632	1.93e-06	0.00276295	22.6608
GCST90199672	Oxalate (ethanedioate) levels	rs71537594	A	T	8181	0.141263	0.0305075	3.65e-06	0.00261397	21.4357
GCST90199672	Oxalate (ethanedioate) levels	rs11766962	C	T	8181	-0.0829003	0.0183671	6.38e-06	0.00248396	20.3669
GCST90199672	Oxalate (ethanedioate) levels	rs1995538	T	G	8181	0.445516	0.0952138	2.88e-06	0.00266907	21.8887
GCST90199672	Oxalate (ethanedioate) levels	rs145856286	A	G	8181	-0.386166	0.084412	4.77e-06	0.00255166	20.9235
GCST90199672	Oxalate (ethanedioate) levels	rs112268836	C	T	8181	0.356864	0.0757379	2.46e-06	0.00270642	22.1959
GCST90199672	Oxalate (ethanedioate) levels	rs77008478	G	A	8181	-0.327811	0.0709191	3.79e-06	0.00260484	21.3606
GCST90199672	Oxalate (ethanedioate) levels	rs117338371	A	G	8181	-0.179984	0.0406824	9.68e-06	0.00238677	19.5681
GCST90199672	Oxalate (ethanedioate) levels	rs4931397	C	G	8181	-0.0728101	0.015977	5.18e-06	0.00253213	20.7628
GCST90199672	Oxalate (ethanedioate) levels	rs117461873	A	G	8181	-0.269529	0.0573321	2.59e-06	0.00269425	22.0958
GCST90199672	Oxalate (ethanedioate) levels	rs113601767	G	A	8181	-0.172283	0.0380449	5.94e-06	0.00250034	20.5015
GCST90199672	Oxalate (ethanedioate) levels	rs373578	G	A	8181	0.0789206	0.0174154	5.85e-06	0.00250391	20.5309
GCST90199672	Oxalate (ethanedioate) levels	rs7147156	G	T	8181	-0.329118	0.0738218	8.26e-06	0.00242367	19.8714
GCST90199672	Oxalate (ethanedioate) levels	rs756874	G	A	8181	0.0765485	0.0157536	1.18e-06	0.00287777	23.6052
GCST90199672	Oxalate (ethanedioate) levels	rs7201295	A	G	8181	-0.0681407	0.0152759	8.17e-06	0.00242626	19.8927
GCST90199672	Oxalate (ethanedioate) levels	rs274865	C	G	8181	-0.524705	0.117158	7.51e-06	0.00244578	20.053
GCST90199672	Oxalate (ethanedioate) levels	rs7478	A	T	8181	0.0709586	0.0154749	4.53e-06	0.0025635	21.0207
GCST90199672	Oxalate (ethanedioate) levels	rs5760895	C	G	8181	-0.0832651	0.0173935	1.69e-06	0.00279338	22.9111
GCST90199673	DHEAS levels	rs75561083	T	C	8228	0.242916	0.054521	8.37e-06	0.00240682	19.8463
GCST90199673	DHEAS levels	rs141370991	T	C	8228	-0.239218	0.047825	5.68e-07	0.00303155	25.0134
GCST90199673	DHEAS levels	rs10494157	A	G	8228	-0.0929436	0.0200791	3.68e-06	0.00259733	21.4213
GCST90199673	DHEAS levels	rs6428823	T	C	8228	-0.0632887	0.0136504	3.55e-06	0.00260576	21.491
GCST90199673	DHEAS levels	rs12049195	A	G	8228	-0.0676001	0.013428	4.8e-07	0.00307073	25.3377
GCST90199673	DHEAS levels	rs76895520	A	G	8228	-0.209452	0.0467287	7.38e-06	0.00243584	20.0861
GCST90199673	DHEAS levels	rs76768009	A	G	8228	-0.157937	0.0356743	9.55e-06	0.00237645	19.5953
GCST90199673	DHEAS levels	rs1807334	A	G	8228	0.0626868	0.0137327	5e-06	0.00252608	20.8322
GCST90199673	DHEAS levels	rs79317397	A	C	8228	0.244906	0.0523019	2.83e-06	0.00265775	21.9209
GCST90199673	DHEAS levels	rs534538291	T	A	8228	-0.272644	0.0615537	9.45e-06	0.00237878	19.6145
GCST90199673	DHEAS levels	rs2055157	A	C	8228	0.0781081	0.0170109	4.4e-06	0.00255583	21.0781
GCST90199673	DHEAS levels	rs7687817	T	C	8228	-0.106706	0.0229306	3.26e-06	0.00262489	21.6492
GCST90199673	DHEAS levels	rs28552668	T	C	8228	-0.118903	0.0260291	4.92e-06	0.00252972	20.8623
GCST90199673	DHEAS levels	rs71606471	A	C	8228	-0.106227	0.0221505	1.62e-06	0.00278738	22.9931
GCST90199673	DHEAS levels	rs150374297	C	T	8228	-0.262352	0.0570627	4.27e-06	0.00256245	21.1329
GCST90199673	DHEAS levels	rs784420	G	A	8228	0.0838184	0.0147829	1.43e-08	0.00389199	32.1406
GCST90199673	DHEAS levels	rs6879686	T	G	8228	-0.0722897	0.0159968	6.21e-06	0.0024758	20.4165
GCST90199673	DHEAS levels	rs115255559	G	A	8228	-0.219727	0.0473768	3.52e-06	0.0026074	21.5045
GCST90199673	DHEAS levels	rs12658172	C	G	8228	-0.0827423	0.0185432	8.11e-06	0.00241403	19.9058
GCST90199673	DHEAS levels	rs142295380	G	C	8228	-0.334977	0.07333	4.92e-06	0.00252972	20.8622
GCST90199673	DHEAS levels	rs10806995	G	A	8228	-0.066028	0.0147689	7.79e-06	0.00242333	19.9827
GCST90199673	DHEAS levels	rs150328525	G	T	8228	-0.304863	0.0670882	5.51e-06	0.00250342	20.6448
GCST90199673	DHEAS levels	rs10228292	T	C	8228	-0.0656196	0.0146309	7.29e-06	0.00243877	20.1103
GCST90199673	DHEAS levels	rs148982377	C	T	8228	-0.423259	0.036657	7.69e-31	0.015945	133.289
GCST90199673	DHEAS levels	rs75280042	T	A	8228	-0.18074	0.0404238	7.78e-06	0.00242374	19.9861
GCST90199673	DHEAS levels	rs529543	G	T	8228	-0.063488	0.0135612	2.85e-06	0.00265667	21.912
GCST90199673	DHEAS levels	rs7855576	A	C	8228	-0.0714674	0.0153476	3.21e-06	0.00262844	21.6785
GCST90199673	DHEAS levels	rs9420589	T	G	8228	-0.0649842	0.0136215	1.84e-06	0.00275849	22.7541
GCST90199673	DHEAS levels	rs191866531	A	G	8228	0.330692	0.0738705	7.58e-06	0.00242971	20.0355
GCST90199673	DHEAS levels	rs149982314	T	C	8228	-0.363745	0.0702108	2.21e-07	0.00325145	26.8337
GCST90199673	DHEAS levels	rs144814135	A	G	8228	-0.240898	0.0527017	4.85e-06	0.00253292	20.8887
GCST90199673	DHEAS levels	rs706795	C	T	8228	0.061449	0.0137477	7.83e-06	0.00242227	19.974
GCST90199673	DHEAS levels	rs659964	C	G	8228	0.0885708	0.0189306	2.89e-06	0.00265341	21.885
GCST90199673	DHEAS levels	rs955783	T	A	8228	0.0868089	0.013953	4.92e-10	0.00468232	38.6979
GCST90199673	DHEAS levels	rs9594288	T	C	8228	-0.166697	0.0370828	6.95e-06	0.00244991	20.2025
GCST90199673	DHEAS levels	rs74041508	C	G	8228	-0.0784005	0.0175303	7.74e-06	0.00242499	19.9965
GCST90199673	DHEAS levels	rs148769396	A	G	8228	0.233356	0.0527685	9.77e-06	0.00237117	19.5516
GCST90199673	DHEAS levels	rs698050	T	A	8228	0.0610578	0.0134287	5.45e-06	0.00250628	20.6685
GCST90199673	DHEAS levels	rs560835392	A	C	8228	0.205827	0.0442233	3.25e-06	0.00262583	21.6569
GCST90199673	DHEAS levels	rs7173332	C	G	8228	-0.0880801	0.0187018	2.48e-06	0.00268859	22.176
GCST90199673	DHEAS levels	rs1111474	T	C	8228	0.116247	0.0261944	9.09e-06	0.00238789	19.6898
GCST90199673	DHEAS levels	rs76294479	T	C	8228	0.158165	0.0264428	2.21e-09	0.0043294	35.7685
GCST90199673	DHEAS levels	rs117833456	C	T	8228	-0.170218	0.038225	8.47e-06	0.00240423	19.8249
GCST90199673	DHEAS levels	rs184445849	T	C	8228	0.251175	0.0545375	4.11e-06	0.00257128	21.2059
GCST90199673	DHEAS levels	rs212100	C	T	8228	0.0852723	0.0183422	3.34e-06	0.00261987	21.6076
GCST90199673	DHEAS levels	rs73172224	A	G	8228	-0.0937382	0.0200897	3.07e-06	0.00263903	21.7661
GCST90199674	3-hydroxymyristate levels	rs79142871	A	G	8235	0.26564	0.0560876	2.18e-06	0.00271649	22.4258
GCST90199674	3-hydroxymyristate levels	rs1532133	T	C	8235	0.0760915	0.015638	1.14e-06	0.00286681	23.6703
GCST90199674	3-hydroxymyristate levels	rs78085499	T	C	8235	-0.211076	0.04588	4.21e-06	0.00256361	21.1605
GCST90199674	3-hydroxymyristate levels	rs1202578	C	T	8235	0.0731406	0.0159922	4.8e-06	0.00253358	20.912
GCST90199674	3-hydroxymyristate levels	rs62273444	A	G	8235	-0.14935	0.0327843	5.23e-06	0.00251375	20.7479
GCST90199674	3-hydroxymyristate levels	rs62294541	G	A	8235	-0.113994	0.0251764	5.96e-06	0.00248332	20.4961
GCST90199674	3-hydroxymyristate levels	rs73240592	A	G	8235	0.174041	0.0381644	5.11e-06	0.002519	20.7913
GCST90199674	3-hydroxymyristate levels	rs710362	G	A	8235	0.15381	0.0344818	8.17e-06	0.00241034	19.8922
GCST90199674	3-hydroxymyristate levels	rs79795772	A	G	8235	-0.174959	0.0384746	5.43e-06	0.00250479	20.6737
GCST90199674	3-hydroxymyristate levels	rs116213385	T	A	8235	-0.262717	0.0544687	1.41e-06	0.00281704	23.2582
GCST90199674	3-hydroxymyristate levels	rs146643611	T	C	8235	-0.155008	0.0342988	6.2e-06	0.00247406	20.4195
GCST90199674	3-hydroxymyristate levels	rs79589895	G	A	8235	-0.186161	0.0413001	6.56e-06	0.00246117	20.3128
GCST90199674	3-hydroxymyristate levels	rs1349890	C	T	8235	-0.0701093	0.0152337	4.18e-06	0.00256544	21.1756
GCST90199674	3-hydroxymyristate levels	rs760201	G	C	8235	-0.0998802	0.0222488	7.15e-06	0.0024413	20.1484
GCST90199674	3-hydroxymyristate levels	rs2026430	C	T	8235	0.0671379	0.0150019	7.63e-06	0.00242619	20.0234
GCST90199674	3-hydroxymyristate levels	rs7897119	C	G	8235	-0.081237	0.0183753	9.83e-06	0.0023678	19.5404
GCST90199674	3-hydroxymyristate levels	rs141436484	G	A	8235	0.104455	0.0231002	6.13e-06	0.00247677	20.4419
GCST90199674	3-hydroxymyristate levels	rs117536244	C	G	8235	-0.163754	0.0366023	7.68e-06	0.00242465	20.0107
GCST90199674	3-hydroxymyristate levels	rs989915	T	C	8235	0.0725937	0.0158887	4.9e-06	0.00252847	20.8697
GCST90199674	3-hydroxymyristate levels	rs139938935	G	A	8235	-0.482894	0.0991018	1.1e-06	0.00287492	23.7375
GCST90199675	Homoarginine levels	rs34544263	G	A	8265	0.0949334	0.0196998	1.44e-06	0.0028019	23.2172
GCST90199675	Homoarginine levels	rs182871603	A	T	8265	-0.318919	0.0667807	1.79e-06	0.00275181	22.801
GCST90199675	Homoarginine levels	rs76205147	A	G	8265	0.157438	0.0338988	3.41e-06	0.00260301	21.5648
GCST90199675	Homoarginine levels	rs114917035	C	T	8265	0.256701	0.0579099	9.3e-06	0.00237178	19.6447
GCST90199675	Homoarginine levels	rs1047891	A	C	8265	-0.267116	0.0153908	1.79e-67	0.0351632	301.143
GCST90199675	Homoarginine levels	rs56162443	T	C	8265	0.224743	0.0501508	7.42e-06	0.00242393	20.0776
GCST90199675	Homoarginine levels	rs13135092	G	A	8265	0.152931	0.0264972	7.85e-09	0.00401422	33.3032
GCST90199675	Homoarginine levels	rs72682642	A	G	8265	0.270338	0.0607798	8.67e-06	0.00238789	19.7784
GCST90199675	Homoarginine levels	rs37370	T	C	8265	-0.148341	0.0241157	7.69e-10	0.00455718	37.8284
GCST90199675	Homoarginine levels	rs62356073	A	G	8265	-0.0640151	0.0144212	9.04e-06	0.0023784	19.6996
GCST90199675	Homoarginine levels	rs3095953	C	G	8265	0.193999	0.0422424	4.38e-06	0.00254538	21.0861
GCST90199675	Homoarginine levels	rs2282841	T	C	8265	-0.111787	0.0248422	6.8e-06	0.00244398	20.244
GCST90199675	Homoarginine levels	rs2781666	T	G	8265	0.0781012	0.0156659	6.18e-07	0.00299818	24.8485
GCST90199675	Homoarginine levels	rs6465696	T	A	8265	-0.0725476	0.0159349	5.29e-06	0.00250159	20.7225
GCST90199675	Homoarginine levels	rs1805120	A	G	8265	0.080005	0.017912	7.95e-06	0.002408	19.9453
GCST90199675	Homoarginine levels	rs7818335	T	C	8265	0.070804	0.0152316	3.34e-06	0.00260764	21.6033
GCST90199675	Homoarginine levels	rs6473159	G	A	8265	-0.0704143	0.0159401	9.99e-06	0.00235544	19.509
GCST90199675	Homoarginine levels	rs4978869	T	G	8265	0.103357	0.0233778	9.82e-06	0.00235941	19.5419
GCST90199675	Homoarginine levels	rs144260607	T	C	8265	-0.22454	0.0480399	2.95e-06	0.00263629	21.8413
GCST90199675	Homoarginine levels	rs146683630	C	G	8265	0.221959	0.0415351	9.1e-08	0.00344329	28.5502
GCST90199675	Homoarginine levels	rs77433867	A	G	8265	-0.161837	0.0362499	8.03e-06	0.00240576	19.9268
GCST90199675	Homoarginine levels	rs12306007	T	C	8265	0.102709	0.0203538	4.51e-07	0.00307148	25.4578
GCST90199675	Homoarginine levels	rs116979298	T	C	8265	-0.181869	0.0396223	4.43e-06	0.00254267	21.0636
GCST90199675	Homoarginine levels	rs72623915	T	C	8265	0.355872	0.0159872	9.07e-110	0.0565606	495.379
GCST90199675	Homoarginine levels	rs35770448	C	T	8265	0.107377	0.0239115	7.1e-06	0.00243393	20.1606
GCST90199675	Homoarginine levels	rs145421014	A	C	8265	-0.365808	0.0735614	6.6e-07	0.00298309	24.723
GCST90199675	Homoarginine levels	rs75686987	A	G	8265	0.222727	0.0475935	2.87e-06	0.00264276	21.895
GCST90199675	Homoarginine levels	rs117313139	G	C	8265	0.134168	0.0291427	4.15e-06	0.0025579	21.1901
GCST90199675	Homoarginine levels	rs72629024	G	C	8265	0.117324	0.0206359	1.3e-08	0.00389573	32.3163
GCST90199676	1-oleoylglycerol (18:1) levels	rs17268364	A	G	8225	0.0723971	0.0154591	2.83e-06	0.00265939	21.9264
GCST90199676	1-oleoylglycerol (18:1) levels	rs111879519	T	C	8225	0.145409	0.0319907	5.48e-06	0.00250559	20.6552
GCST90199676	1-oleoylglycerol (18:1) levels	rs146172549	C	T	8225	0.336766	0.073153	4.15e-06	0.00257003	21.1878
GCST90199676	1-oleoylglycerol (18:1) levels	rs139236053	A	G	8225	-0.153174	0.0343176	8.07e-06	0.00241629	19.9173
GCST90199676	1-oleoylglycerol (18:1) levels	rs114951684	G	A	8225	-0.210068	0.0464803	6.2e-06	0.00247724	20.421
GCST90199676	1-oleoylglycerol (18:1) levels	rs73808455	T	C	8225	-0.284414	0.0626028	5.54e-06	0.00250317	20.6352
GCST90199676	1-oleoylglycerol (18:1) levels	rs114881696	G	C	8225	-0.236439	0.0431018	4.12e-08	0.00364524	30.0844
GCST90199676	1-oleoylglycerol (18:1) levels	rs57601959	A	G	8225	-0.1601	0.0361169	9.3e-06	0.00238336	19.6452
GCST90199676	1-oleoylglycerol (18:1) levels	rs72691394	A	G	8225	-0.179559	0.0377023	1.91e-06	0.00275009	22.6763
GCST90199676	1-oleoylglycerol (18:1) levels	rs57994859	T	C	8225	-0.132592	0.0299211	9.36e-06	0.00238181	19.6324
GCST90199676	1-oleoylglycerol (18:1) levels	rs158835	G	C	8225	-0.0823376	0.0177145	3.35e-06	0.00261977	21.599
GCST90199676	1-oleoylglycerol (18:1) levels	rs6936055	T	C	8225	0.0987167	0.0197112	5.5e-07	0.00304016	25.0755
GCST90199676	1-oleoylglycerol (18:1) levels	rs10484587	T	A	8225	0.0879266	0.0185495	2.14e-06	0.0027243	22.4631
GCST90199676	1-oleoylglycerol (18:1) levels	rs11754776	T	C	8225	-0.166115	0.0349798	2.05e-06	0.00273437	22.5464
GCST90199676	1-oleoylglycerol (18:1) levels	rs145557517	A	G	8225	0.307537	0.0656048	2.76e-06	0.00266458	21.9694
GCST90199676	1-oleoylglycerol (18:1) levels	rs13238458	A	G	8225	0.132235	0.0299019	9.77e-06	0.00237207	19.5519
GCST90199676	1-oleoylglycerol (18:1) levels	rs17091891	C	T	8225	-0.121888	0.0235862	2.37e-07	0.0032364	26.6993
GCST90199676	1-oleoylglycerol (18:1) levels	rs7860081	C	G	8225	0.0735683	0.0159584	4.03e-06	0.00257719	21.247
GCST90199676	1-oleoylglycerol (18:1) levels	rs76911913	G	C	8225	-0.487266	0.105694	4.02e-06	0.00257736	21.2484
GCST90199676	1-oleoylglycerol (18:1) levels	rs4962425	C	T	8225	0.09298	0.0206509	6.72e-06	0.00245865	20.2673
GCST90199676	1-oleoylglycerol (18:1) levels	rs10840108	C	T	8225	-0.0836033	0.0178556	2.84e-06	0.00265831	21.9176
GCST90199676	1-oleoylglycerol (18:1) levels	rs117245363	A	G	8225	0.292341	0.063964	4.87e-06	0.00253321	20.8835
GCST90199676	1-oleoylglycerol (18:1) levels	rs2514155	A	C	8225	-0.156688	0.0353748	9.45e-06	0.00237965	19.6145
GCST90199676	1-oleoylglycerol (18:1) levels	rs964184	C	G	8225	-0.177523	0.0228868	8.72e-15	0.0072617	60.1497
GCST90199676	1-oleoylglycerol (18:1) levels	rs186740048	A	G	8225	-0.302981	0.0677624	7.78e-06	0.00242473	19.987
GCST90199676	1-oleoylglycerol (18:1) levels	rs72676439	T	C	8225	-0.132926	0.0300848	9.94e-06	0.00236788	19.5173
GCST90199676	1-oleoylglycerol (18:1) levels	rs72785421	C	T	8225	-0.119237	0.0216956	3.89e-08	0.0036589	30.1976
GCST90199676	1-oleoylglycerol (18:1) levels	rs74732810	G	T	8225	0.158428	0.0340249	3.22e-06	0.002629	21.6753
GCST90199676	1-oleoylglycerol (18:1) levels	rs191591925	T	C	8225	-0.439326	0.0960845	4.82e-06	0.0025353	20.9007
GCST90199676	1-oleoylglycerol (18:1) levels	rs148125219	A	G	8225	-0.355434	0.0766211	3.5e-06	0.00260946	21.5137
GCST90199676	1-oleoylglycerol (18:1) levels	rs112871012	A	G	8225	0.158987	0.0280316	1.41e-08	0.0038958	32.1604
GCST90199676	1-oleoylglycerol (18:1) levels	rs1002762	G	A	8225	-0.0958491	0.0195747	9.75e-07	0.0029066	23.9707
GCST90199677	3-methyl-2-oxobutyrate levels	rs6437111	T	C	8254	-0.0730313	0.0157383	3.48e-06	0.002602	21.5277
GCST90199677	3-methyl-2-oxobutyrate levels	rs71434672	T	A	8254	-0.151261	0.0321585	2.56e-06	0.00267322	22.1186
GCST90199677	3-methyl-2-oxobutyrate levels	rs111838413	C	A	8254	0.177437	0.0395399	7.21e-06	0.00243385	20.1332
GCST90199677	3-methyl-2-oxobutyrate levels	rs1129043	C	T	8254	-0.131118	0.0157904	1.01e-16	0.0082844	68.9339
GCST90199677	3-methyl-2-oxobutyrate levels	rs201357853	T	A	8254	0.121602	0.0269646	6.49e-06	0.00245788	20.3324
GCST90199677	3-methyl-2-oxobutyrate levels	rs77095091	C	T	8254	-0.127049	0.0286851	9.46e-06	0.00237102	19.6121
GCST90199677	3-methyl-2-oxobutyrate levels	rs13270448	G	A	8254	0.0763145	0.0154491	7.82e-07	0.00294755	24.3951
GCST90199677	3-methyl-2-oxobutyrate levels	rs117675121	C	A	8254	-0.227121	0.0489585	3.5e-06	0.00260054	21.5156
GCST90199677	3-methyl-2-oxobutyrate levels	rs16922127	T	G	8254	-0.1432	0.0311068	4.15e-06	0.00256093	21.187
GCST90199677	3-methyl-2-oxobutyrate levels	rs146964322	G	C	8254	0.148688	0.0310762	1.71e-06	0.00276585	22.8871
GCST90199677	3-methyl-2-oxobutyrate levels	rs80195374	A	G	8254	0.250371	0.0520121	1.48e-06	0.00279948	23.1662
GCST90199677	3-methyl-2-oxobutyrate levels	rs139282082	G	T	8254	-0.212207	0.0476843	8.58e-06	0.00239367	19.7999
GCST90199677	3-methyl-2-oxobutyrate levels	rs34402912	C	T	8254	0.124264	0.0280235	9.24e-06	0.00237656	19.6581
GCST90199677	3-methyl-2-oxobutyrate levels	rs141436484	G	A	8254	0.119976	0.0236236	3.8e-07	0.00311514	25.7864
GCST90199677	3-methyl-2-oxobutyrate levels	rs45591543	T	C	8254	0.270085	0.0595489	5.75e-06	0.00248604	20.5659
GCST90199677	3-methyl-2-oxobutyrate levels	rs12894999	A	G	8254	-0.0982367	0.0197435	6.5e-07	0.00299043	24.7511
GCST90199677	3-methyl-2-oxobutyrate levels	rs143866653	C	A	8254	-0.233425	0.0502906	3.46e-06	0.0026033	21.5385
GCST90199677	3-methyl-2-oxobutyrate levels	rs76701293	A	G	8254	-0.155826	0.0352527	9.86e-06	0.00236159	19.5339
GCST90199677	3-methyl-2-oxobutyrate levels	rs138447973	C	T	8254	0.225893	0.0498426	5.84e-06	0.00248233	20.5352
GCST90199677	3-methyl-2-oxobutyrate levels	rs9963006	A	G	8254	-0.0758529	0.016472	4.13e-06	0.00256255	21.2005
GCST90199677	3-methyl-2-oxobutyrate levels	rs77723081	C	G	8254	-0.423631	0.0948615	7.98e-06	0.00241037	19.9384
GCST90199677	3-methyl-2-oxobutyrate levels	rs77182631	A	G	8254	-0.175305	0.0370791	2.27e-06	0.00270079	22.3473
GCST90199678	Tartronate (hydroxymalonate) levels	rs140591764	T	C	8125	-0.477597	0.0988554	1.36e-06	0.00286453	23.3354
GCST90199678	Tartronate (hydroxymalonate) levels	rs151096450	T	G	8125	-0.106532	0.0237717	7.41e-06	0.00246572	20.0786
GCST90199678	Tartronate (hydroxymalonate) levels	rs11691183	T	C	8125	-0.0838852	0.0178203	2.51e-06	0.00271979	22.1531
GCST90199678	Tartronate (hydroxymalonate) levels	rs17688758	C	T	8125	-0.128898	0.0278843	3.79e-06	0.00262306	21.3632
GCST90199678	Tartronate (hydroxymalonate) levels	rs276286	A	G	8125	-0.0849521	0.0176539	1.49e-06	0.00284189	23.1505
GCST90199678	Tartronate (hydroxymalonate) levels	rs72801867	G	A	8125	0.100144	0.021758	4.17e-06	0.0026005	21.179
GCST90199678	Tartronate (hydroxymalonate) levels	rs62381620	G	T	8125	-0.288241	0.044521	9.53e-11	0.00513244	41.9059
GCST90199678	Tartronate (hydroxymalonate) levels	rs114537403	T	C	8125	0.252179	0.0567582	8.87e-06	0.00242372	19.7358
GCST90199678	Tartronate (hydroxymalonate) levels	rs191390190	A	T	8125	-0.27604	0.0614913	7.15e-06	0.0024741	20.147
GCST90199678	Tartronate (hydroxymalonate) levels	rs73396929	A	G	8125	-0.125973	0.0262548	1.6e-06	0.00282543	23.016
GCST90199678	Tartronate (hydroxymalonate) levels	rs11766962	C	T	8125	-0.0905032	0.0185917	1.13e-06	0.00290805	23.691
GCST90199678	Tartronate (hydroxymalonate) levels	rs77181656	T	C	8125	-0.299894	0.0676025	9.16e-06	0.00241622	19.6745
GCST90199678	Tartronate (hydroxymalonate) levels	rs55703838	T	C	8125	-0.339008	0.0749126	6.03e-06	0.00251416	20.474
GCST90199678	Tartronate (hydroxymalonate) levels	rs9599028	A	T	8125	0.0756554	0.0162189	3.09e-06	0.00267087	21.7536
GCST90199678	Tartronate (hydroxymalonate) levels	rs7147156	G	T	8125	-0.343519	0.0755814	5.49e-06	0.00253598	20.6521
GCST90199678	Tartronate (hydroxymalonate) levels	rs191302291	T	G	8125	-0.303875	0.061572	8e-07	0.00298882	24.351
GCST90199678	Tartronate (hydroxymalonate) levels	rs756874	G	A	8125	0.0744947	0.0159556	3.03e-06	0.0026757	21.793
GCST90199678	Tartronate (hydroxymalonate) levels	rs117550283	C	G	8125	-0.120043	0.0270924	9.38e-06	0.0024105	19.6278
GCST90199678	Tartronate (hydroxymalonate) levels	rs145469088	G	A	8125	-1.63094	0.326085	5.69e-07	0.00306942	25.0096
GCST90199678	Tartronate (hydroxymalonate) levels	rs7478	A	T	8125	0.0697161	0.0156795	8.74e-06	0.0024273	19.7649
GCST90199678	Tartronate (hydroxymalonate) levels	rs5996848	G	A	8125	-0.0818347	0.0175977	3.31e-06	0.00265452	21.62
GCST90199679	2,3-dihydroxypyridine levels	rs141568347	A	G	6496	-0.751799	0.158991	2.26e-06	0.0034302	22.3524
GCST90199679	2,3-dihydroxypyridine levels	rs7593862	C	T	6496	0.0884833	0.0192158	4.13e-06	0.00325345	21.1969
GCST90199679	2,3-dihydroxypyridine levels	rs2090997	G	A	6496	0.114676	0.025701	8.12e-06	0.00305541	19.9027
GCST90199679	2,3-dihydroxypyridine levels	rs11129828	T	C	6496	-0.089998	0.0193473	3.29e-06	0.00331997	21.6317
GCST90199679	2,3-dihydroxypyridine levels	rs13114094	C	T	6496	0.107882	0.0238873	6.29e-06	0.00313009	20.3906
GCST90199679	2,3-dihydroxypyridine levels	rs149272613	T	C	6496	-0.29112	0.0606833	1.61e-06	0.0035304	23.0076
GCST90199679	2,3-dihydroxypyridine levels	rs62337911	G	A	6496	-0.210473	0.0448249	2.66e-06	0.00338249	22.0404
GCST90199679	2,3-dihydroxypyridine levels	rs143968247	A	G	6496	-0.216775	0.0480854	6.54e-06	0.00311881	20.3169
GCST90199679	2,3-dihydroxypyridine levels	rs11167700	T	A	6496	-0.109661	0.0234168	2.83e-06	0.00336465	21.9238
GCST90199679	2,3-dihydroxypyridine levels	rs2749675	G	A	6496	0.123184	0.0258144	1.82e-06	0.00349316	22.7641
GCST90199679	2,3-dihydroxypyridine levels	rs12216347	G	A	6496	-0.0823444	0.0183532	7.24e-06	0.00308926	20.1238
GCST90199679	2,3-dihydroxypyridine levels	rs10250619	C	T	6496	-0.0931159	0.0209692	8.97e-06	0.00302637	19.7129
GCST90199679	2,3-dihydroxypyridine levels	rs324498	A	G	6496	0.115581	0.0253192	5e-06	0.00319769	20.8324
GCST90199679	2,3-dihydroxypyridine levels	rs117746629	T	A	6496	0.173162	0.0376532	4.25e-06	0.00324522	21.1431
GCST90199679	2,3-dihydroxypyridine levels	rs10823297	C	T	6496	-0.224729	0.0497919	6.38e-06	0.00312604	20.3642
GCST90199679	2,3-dihydroxypyridine levels	rs11608247	G	A	6496	0.187711	0.0413816	5.73e-06	0.00315752	20.5699
GCST90199679	2,3-dihydroxypyridine levels	rs4898864	A	T	6496	-0.0828954	0.0181741	5.09e-06	0.00319242	20.798
GCST90199679	2,3-dihydroxypyridine levels	rs114966657	C	T	6496	0.12724	0.0285633	8.4e-06	0.00304551	19.838
GCST90199679	2,3-dihydroxypyridine levels	rs2472297	T	C	6496	0.0925819	0.0198372	3.05e-06	0.00334189	21.775
GCST90199679	2,3-dihydroxypyridine levels	rs148948230	T	C	6496	-0.282226	0.0636719	9.31e-06	0.00301537	19.641
GCST90199679	2,3-dihydroxypyridine levels	rs62063470	C	G	6496	-0.0855681	0.0193057	9.32e-06	0.00301505	19.639
GCST90199679	2,3-dihydroxypyridine levels	rs8072466	C	T	6496	-0.105486	0.0236875	8.46e-06	0.00304356	19.8252
GCST90199679	2,3-dihydroxypyridine levels	rs62095761	A	G	6496	0.0959574	0.0199786	1.56e-06	0.00353868	23.0618
GCST90199679	2,3-dihydroxypyridine levels	rs2313588	A	C	6496	-0.121021	0.0257748	2.66e-06	0.00338231	22.0393
GCST90199680	3-hydroxyoctanoate levels	rs380155	T	C	8182	-0.0732844	0.016032	4.85e-06	0.0025473	20.8901
GCST90199680	3-hydroxyoctanoate levels	rs28415528	A	G	8182	-0.119396	0.0162643	2.12e-13	0.00654332	53.8769
GCST90199680	3-hydroxyoctanoate levels	rs186490153	C	T	8182	-0.249031	0.0552526	6.57e-06	0.00247665	20.3093
GCST90199680	3-hydroxyoctanoate levels	rs557560710	C	T	8182	-0.149611	0.0329215	5.51e-06	0.00251775	20.6472
GCST90199680	3-hydroxyoctanoate levels	rs139897381	C	T	8182	-0.327175	0.0666494	9.16e-07	0.00293651	24.0914
GCST90199680	3-hydroxyoctanoate levels	rs150955925	C	G	8182	-0.310408	0.0669674	3.57e-06	0.00261903	21.4799
GCST90199680	3-hydroxyoctanoate levels	rs72668359	C	T	8182	0.276546	0.0589512	2.72e-06	0.0026824	22.001
GCST90199680	3-hydroxyoctanoate levels	rs188729852	A	G	8182	0.674078	0.145858	3.81e-06	0.00260356	21.3527
GCST90199680	3-hydroxyoctanoate levels	rs79795772	A	G	8182	-0.173164	0.0387063	7.68e-06	0.00244023	20.0099
GCST90199680	3-hydroxyoctanoate levels	rs9314051	A	C	8182	0.0804413	0.0164625	1.03e-06	0.00290966	23.8704
GCST90199680	3-hydroxyoctanoate levels	rs7741311	G	T	8182	0.100181	0.0220167	5.36e-06	0.00252411	20.6995
GCST90199680	3-hydroxyoctanoate levels	rs3752651	C	T	8182	-0.0899675	0.0187912	1.69e-06	0.00279375	22.9169
GCST90199680	3-hydroxyoctanoate levels	rs1481852	G	A	8182	-0.0810423	0.016792	1.39e-06	0.00283873	23.2869
GCST90199680	3-hydroxyoctanoate levels	rs12554019	G	C	8182	-0.0882323	0.0197399	7.83e-06	0.00243583	19.9737
GCST90199680	3-hydroxyoctanoate levels	rs11141654	A	G	8182	-0.0960652	0.0199883	1.54e-06	0.00281512	23.0927
GCST90199680	3-hydroxyoctanoate levels	rs34097396	A	G	8182	-0.140136	0.0309815	6.09e-06	0.00249431	20.4545
GCST90199680	3-hydroxyoctanoate levels	rs10844993	G	T	8182	0.0848311	0.0180197	2.51e-06	0.00270135	22.1569
GCST90199680	3-hydroxyoctanoate levels	rs12878802	C	T	8182	-0.0800192	0.0160357	6.04e-07	0.00303412	24.8947
GCST90199680	3-hydroxyoctanoate levels	rs9302385	C	A	8182	-0.0890214	0.0167413	1.05e-07	0.00344392	28.2686
GCST90199680	3-hydroxyoctanoate levels	rs9913532	T	C	8182	-0.105503	0.0228355	3.83e-06	0.00260206	21.3404
GCST90199680	3-hydroxyoctanoate levels	rs11879271	T	C	8182	0.144537	0.0321382	6.88e-06	0.00246594	20.2213
GCST90199681	2-hydroxyoctanoate levels	rs143584067	A	G	8224	0.396114	0.08856	7.72e-06	0.00242676	20.0014
GCST90199681	2-hydroxyoctanoate levels	rs76963882	C	T	8224	0.0744623	0.0167632	8.91e-06	0.00239351	19.7267
GCST90199681	2-hydroxyoctanoate levels	rs188077378	A	G	8224	-0.188731	0.0376106	5.22e-07	0.0030525	25.1745
GCST90199681	2-hydroxyoctanoate levels	rs12562486	T	G	8224	0.751021	0.161694	3.41e-06	0.00261635	21.568
GCST90199681	2-hydroxyoctanoate levels	rs13384756	T	C	8224	-0.222042	0.0183336	9.21e-34	0.0175232	146.646
GCST90199681	2-hydroxyoctanoate levels	rs112809733	C	T	8224	0.124361	0.0261853	2.04e-06	0.00273515	22.5501
GCST90199681	2-hydroxyoctanoate levels	rs74637339	A	T	8224	0.218791	0.0348214	3.32e-10	0.00477753	39.4694
GCST90199681	2-hydroxyoctanoate levels	rs35254234	A	G	8224	0.321188	0.0693423	3.62e-06	0.002602	21.4495
GCST90199681	2-hydroxyoctanoate levels	rs183489175	A	G	8224	0.410446	0.0914386	7.16e-06	0.00244403	20.1441
GCST90199681	2-hydroxyoctanoate levels	rs145729777	A	G	8224	-0.463127	0.104841	9.99e-06	0.00236715	19.5089
GCST90199681	2-hydroxyoctanoate levels	rs1479581	C	T	8224	-0.0889207	0.0192855	4.01e-06	0.00257834	21.2539
GCST90199681	2-hydroxyoctanoate levels	rs17470667	G	A	8224	0.162122	0.0351403	3.96e-06	0.00258147	21.2798
GCST90199681	2-hydroxyoctanoate levels	rs35538886	T	C	8224	-0.128883	0.0289318	8.4e-06	0.00240719	19.8397
GCST90199681	2-hydroxyoctanoate levels	rs7029211	T	C	8224	-0.27916	0.0605491	4.02e-06	0.00257802	21.2513
GCST90199681	2-hydroxyoctanoate levels	rs12250365	A	G	8224	0.0926098	0.0184154	4.93e-07	0.00306574	25.284
GCST90199681	2-hydroxyoctanoate levels	rs77585588	A	G	8224	0.452071	0.0895868	4.51e-07	0.00308674	25.4577
GCST90199681	2-hydroxyoctanoate levels	rs76619244	C	G	8224	0.297392	0.0628958	2.26e-06	0.00271115	22.3517
GCST90199681	2-hydroxyoctanoate levels	rs72622236	C	A	8224	-0.0740584	0.0160837	4.13e-06	0.00257143	21.1968
GCST90199681	2-hydroxyoctanoate levels	rs118085936	C	T	8224	0.159419	0.0348335	4.73e-06	0.00254038	20.9402
GCST90199681	2-hydroxyoctanoate levels	rs6503343	A	G	8224	-0.112122	0.0249261	6.85e-06	0.00245427	20.2287
GCST90199681	2-hydroxyoctanoate levels	rs11574581	G	A	8224	0.13927	0.0278489	5.71e-07	0.00303178	25.0031
GCST90199681	2-hydroxyoctanoate levels	rs5748916	A	G	8224	-0.0747733	0.0168719	9.34e-06	0.00238257	19.6363
GCST90199682	Homocitrulline levels	rs12726652	A	G	7998	-0.0844405	0.0186944	6.28e-06	0.00254443	20.3972
GCST90199682	Homocitrulline levels	rs149152049	A	C	7998	-0.281055	0.0612479	4.46e-06	0.00262589	21.0519
GCST90199682	Homocitrulline levels	rs145449041	C	T	7998	0.390038	0.0861107	5.91e-06	0.00255862	20.5112
GCST90199682	Homocitrulline levels	rs6736866	G	C	7998	-0.0830696	0.017955	3.72e-06	0.00266914	21.3996
GCST90199682	Homocitrulline levels	rs17011873	C	T	7998	-0.0849946	0.0183847	3.78e-06	0.0026652	21.3679
GCST90199682	Homocitrulline levels	rs149381367	G	C	7998	0.283943	0.064014	9.18e-06	0.00245394	19.67
GCST90199682	Homocitrulline levels	rs12989742	C	T	7998	0.0759281	0.0168742	6.81e-06	0.0025251	20.2418
GCST90199682	Homocitrulline levels	rs12490555	T	C	7998	0.0844343	0.0180873	3.04e-06	0.00271724	21.7862
GCST90199682	Homocitrulline levels	rs2285761	T	G	7998	0.0877735	0.019671	8.12e-06	0.00248321	19.9051
GCST90199682	Homocitrulline levels	rs11741406	A	G	7998	0.0865002	0.0193084	7.47e-06	0.00250306	20.0647
GCST90199682	Homocitrulline levels	rs34463406	T	C	7998	-0.0690213	0.0155186	8.68e-06	0.00246722	19.7766
GCST90199682	Homocitrulline levels	rs148874160	A	G	7998	0.253526	0.0529352	1.67e-06	0.00285977	22.9323
GCST90199682	Homocitrulline levels	rs148170430	C	T	7998	0.482554	0.0941732	2.99e-07	0.00327214	26.25
GCST90199682	Homocitrulline levels	rs17544266	C	T	7998	-0.19071	0.042891	8.73e-06	0.00246582	19.7654
GCST90199682	Homocitrulline levels	rs2727548	A	G	7998	-0.0708743	0.0154929	4.77e-06	0.00260973	20.922
GCST90199682	Homocitrulline levels	rs117283049	G	T	7998	-0.187452	0.0408701	4.51e-06	0.00262329	21.031
GCST90199682	Homocitrulline levels	rs147045808	T	C	7998	0.347563	0.077241	6.8e-06	0.00252518	20.2424
GCST90199682	Homocitrulline levels	rs78978101	A	C	7998	-0.348657	0.077783	7.38e-06	0.00250586	20.0872
GCST90199682	Homocitrulline levels	rs8025295	G	C	7998	0.0862129	0.0184313	2.9e-06	0.00272813	21.8738
GCST90199682	Homocitrulline levels	rs140994086	T	C	7998	0.211726	0.0469464	6.48e-06	0.00253664	20.3346
GCST90199682	Homocitrulline levels	rs929300	T	C	7998	0.186096	0.0415711	7.59e-06	0.00249933	20.0347
GCST90199682	Homocitrulline levels	rs138767120	G	C	7998	-0.208734	0.0445316	2.77e-06	0.00273954	21.9655
GCST90199682	Homocitrulline levels	rs3211568	A	G	7998	0.08928	0.0193344	3.88e-06	0.00265894	21.3176
GCST90199682	Homocitrulline levels	rs74251908	T	C	7998	0.197529	0.0418217	2.32e-06	0.00278143	22.3023
GCST90199682	Homocitrulline levels	rs4390625	G	A	7998	-0.0943027	0.0172638	4.7e-08	0.00371687	29.8309
GCST90199682	Homocitrulline levels	rs61197953	C	T	7998	0.0706504	0.0154811	5.03e-06	0.00259726	20.8217
GCST90199682	Homocitrulline levels	rs75459253	A	G	7998	0.224504	0.0458815	9.92e-07	0.00298465	23.9367
GCST90199682	Homocitrulline levels	rs200399858	T	C	7998	-0.120814	0.0151785	1.73e-15	0.00785903	63.3386
GCST90199682	Homocitrulline levels	rs8101881	T	C	7998	0.254197	0.0152966	5.17e-62	0.0333755	276.085
GCST90199683	Indoleacetate levels	rs2999546	T	G	8208	0.0721966	0.0158469	5.22e-06	0.00252238	20.751
GCST90199683	Indoleacetate levels	rs4584428	T	G	8208	0.109808	0.0239353	4.48e-06	0.00255765	21.0419
GCST90199683	Indoleacetate levels	rs11889711	T	C	8208	-0.0719998	0.0157071	4.56e-06	0.00255342	21.007
GCST90199683	Indoleacetate levels	rs1479	G	T	8208	0.0905519	0.0192077	2.42e-06	0.00270043	22.2197
GCST90199683	Indoleacetate levels	rs72551330	C	T	8208	0.303539	0.0629629	1.43e-06	0.00282354	23.2356
GCST90199683	Indoleacetate levels	rs146089696	C	A	8208	-0.227745	0.048348	2.47e-06	0.00269607	22.1837
GCST90199683	Indoleacetate levels	rs77535679	A	G	8208	0.272146	0.0527254	2.45e-07	0.00323534	26.6353
GCST90199683	Indoleacetate levels	rs73152633	T	C	8208	0.179659	0.0383524	2.81e-06	0.00266634	21.9385
GCST90199683	Indoleacetate levels	rs9866361	A	G	8208	0.0952028	0.0206127	3.86e-06	0.00259218	21.3267
GCST90199683	Indoleacetate levels	rs115634566	C	G	8208	0.241854	0.0544403	8.89e-06	0.00239875	19.7315
GCST90199683	Indoleacetate levels	rs13353672	A	G	8208	0.0847569	0.0190801	8.91e-06	0.00239833	19.728
GCST90199683	Indoleacetate levels	rs138960177	T	C	8208	0.204895	0.0426063	1.52e-06	0.00280967	23.1211
GCST90199683	Indoleacetate levels	rs2187200	G	T	8208	-0.0712121	0.0160922	9.63e-06	0.00238015	19.5781
GCST90199683	Indoleacetate levels	rs78906653	T	C	8208	-0.144801	0.0290437	6.18e-07	0.00301918	24.8504
GCST90199683	Indoleacetate levels	rs11575549	T	C	8208	-0.37948	0.056925	2.62e-11	0.00538504	44.4289
GCST90199683	Indoleacetate levels	rs867704	G	C	8208	-0.0700153	0.0154721	6.03e-06	0.00248867	20.473
GCST90199683	Indoleacetate levels	rs72663013	T	G	8208	-0.282142	0.0546119	2.39e-07	0.00324126	26.6843
GCST90199683	Indoleacetate levels	rs41280729	G	A	8208	-0.148381	0.0323839	4.61e-06	0.00255124	20.989
GCST90199683	Indoleacetate levels	rs1929252	C	A	8208	-0.0790401	0.0175887	7e-06	0.00245427	20.1893
GCST90199683	Indoleacetate levels	rs10999904	A	G	8208	-0.134401	0.0257002	1.7e-07	0.00332086	27.3417
GCST90199683	Indoleacetate levels	rs76522692	G	A	8208	-0.220452	0.0473306	3.2e-06	0.00263609	21.6889
GCST90199683	Indoleacetate levels	rs11518601	T	C	8208	-0.111869	0.0240488	3.29e-06	0.00262937	21.6335
GCST90199683	Indoleacetate levels	rs11227288	C	G	8208	0.0899903	0.019745	5.17e-06	0.00252431	20.7669
GCST90199683	Indoleacetate levels	rs35291122	A	G	8208	-0.220159	0.0457359	1.48e-06	0.00281512	23.1661
GCST90199683	Indoleacetate levels	rs118052117	T	C	8208	0.234493	0.0518474	6.1e-06	0.00248592	20.4503
GCST90199683	Indoleacetate levels	rs8061485	C	T	8208	-0.0845625	0.0169225	5.82e-07	0.00303298	24.9644
GCST90199683	Indoleacetate levels	rs184875464	T	C	8208	0.525364	0.102005	2.6e-07	0.00322136	26.5199
GCST90199683	Indoleacetate levels	rs181823597	G	C	8208	0.15968	0.0323035	7.69e-07	0.00296807	24.4285
GCST90199683	Indoleacetate levels	rs79441299	T	C	8208	0.29338	0.0638741	4.37e-06	0.00256365	21.0914
GCST90199683	Indoleacetate levels	rs240759	A	G	8208	-0.170792	0.0381475	7.56e-06	0.00243616	20.04
GCST90199683	Indoleacetate levels	rs113532410	T	G	8208	0.173939	0.0334364	1.97e-07	0.00328615	27.0551
GCST90199683	Indoleacetate levels	rs5751124	A	G	8208	0.19056	0.042405	7e-06	0.00245428	20.1894
GCST90199684	1-linoleoylglycerol (18:2) levels	rs75445316	T	C	8212	0.241198	0.049473	1.09e-06	0.00288607	23.7632
GCST90199684	1-linoleoylglycerol (18:2) levels	rs113627835	C	G	8212	0.382342	0.0840396	5.38e-06	0.00251417	20.6933
GCST90199684	1-linoleoylglycerol (18:2) levels	rs114473062	T	C	8212	0.226158	0.049117	4.14e-06	0.00257508	21.196
GCST90199684	1-linoleoylglycerol (18:2) levels	rs77982886	G	A	8212	0.316857	0.0635267	6.11e-07	0.00302031	24.8719
GCST90199684	1-linoleoylglycerol (18:2) levels	rs10006032	G	A	8212	-0.15194	0.0334117	5.43e-06	0.00251192	20.6748
GCST90199684	1-linoleoylglycerol (18:2) levels	rs10072491	T	C	8212	-0.17568	0.038446	4.89e-06	0.00253624	20.8755
GCST90199684	1-linoleoylglycerol (18:2) levels	rs62385039	G	A	8212	-0.258001	0.0552286	2.99e-06	0.00265041	21.8177
GCST90199684	1-linoleoylglycerol (18:2) levels	rs17410962	A	G	8212	-0.11411	0.0235805	1.3e-06	0.00284352	23.4118
GCST90199684	1-linoleoylglycerol (18:2) levels	rs2943179	T	C	8212	-0.0822174	0.0185161	8.98e-06	0.00239518	19.7116
GCST90199684	1-linoleoylglycerol (18:2) levels	rs6475038	G	C	8212	-0.0721413	0.0159373	5.99e-06	0.0024889	20.4848
GCST90199684	1-linoleoylglycerol (18:2) levels	rs10735636	G	C	8212	0.266346	0.0602083	9.7e-06	0.00237737	19.5647
GCST90199684	1-linoleoylglycerol (18:2) levels	rs117168942	C	T	8212	0.191261	0.0431454	9.3e-06	0.00238724	19.6462
GCST90199684	1-linoleoylglycerol (18:2) levels	rs11033752	T	C	8212	-0.0907355	0.0204967	9.56e-06	0.00238069	19.5921
GCST90199684	1-linoleoylglycerol (18:2) levels	rs964184	C	G	8212	-0.116525	0.0229017	3.62e-07	0.00314258	25.882
GCST90199684	1-linoleoylglycerol (18:2) levels	rs56354314	A	G	8212	0.235446	0.0519464	5.83e-06	0.00249539	20.5384
GCST90199684	1-linoleoylglycerol (18:2) levels	rs12858688	T	C	8212	-0.22125	0.0491192	6.66e-06	0.00246458	20.2842
GCST90199684	1-linoleoylglycerol (18:2) levels	rs11160050	G	A	8212	0.125943	0.028029	7.01e-06	0.00245255	20.1849
GCST90199684	1-linoleoylglycerol (18:2) levels	rs12447287	C	T	8212	0.081903	0.0180828	5.92e-06	0.00249193	20.5098
GCST90199684	1-linoleoylglycerol (18:2) levels	rs9894638	C	T	8212	0.0857298	0.0192292	8.26e-06	0.00241458	19.8717
GCST90199685	2-linoleoylglycerol (18:2) levels	rs17035713	G	A	6378	-0.176168	0.0391241	6.71e-06	0.00316885	20.2689
GCST90199685	2-linoleoylglycerol (18:2) levels	rs77599553	A	T	6378	-0.26624	0.0570875	3.11e-06	0.00339861	21.7434
GCST90199685	2-linoleoylglycerol (18:2) levels	rs113718400	A	C	6378	-0.278095	0.0628536	9.67e-06	0.00305992	19.57
GCST90199685	2-linoleoylglycerol (18:2) levels	rs952263	T	G	6378	0.0960714	0.0209226	4.4e-06	0.00329488	21.0776
GCST90199685	2-linoleoylglycerol (18:2) levels	rs55920120	A	C	6378	0.211234	0.0475892	9.05e-06	0.00307955	19.6958
GCST90199685	2-linoleoylglycerol (18:2) levels	rs4972489	C	A	6378	0.109484	0.0215719	3.87e-07	0.00402244	25.7507
GCST90199685	2-linoleoylglycerol (18:2) levels	rs11924632	G	A	6378	-0.0837752	0.0189266	9.59e-06	0.00306245	19.5862
GCST90199685	2-linoleoylglycerol (18:2) levels	rs73121585	A	C	6378	-0.286922	0.0649528	9.99e-06	0.00305015	19.5072
GCST90199685	2-linoleoylglycerol (18:2) levels	rs141172381	A	G	6378	0.286907	0.0647015	9.24e-06	0.00307349	19.657
GCST90199685	2-linoleoylglycerol (18:2) levels	rs7643986	C	T	6378	0.237339	0.0507469	2.91e-06	0.00341781	21.8667
GCST90199685	2-linoleoylglycerol (18:2) levels	rs12498693	A	C	6378	-0.140175	0.0306696	4.87e-06	0.00326453	20.8828
GCST90199685	2-linoleoylglycerol (18:2) levels	rs72679893	T	C	6378	-0.141425	0.031732	8.32e-06	0.00310472	19.8573
GCST90199685	2-linoleoylglycerol (18:2) levels	rs190199861	G	A	6378	0.297064	0.0645441	4.17e-06	0.00331026	21.1763
GCST90199685	2-linoleoylglycerol (18:2) levels	rs117372736	T	G	6378	0.346995	0.0766527	5.99e-06	0.00320268	20.4859
GCST90199685	2-linoleoylglycerol (18:2) levels	rs4946146	T	C	6378	0.311867	0.0660179	2.31e-06	0.0034867	22.309
GCST90199685	2-linoleoylglycerol (18:2) levels	rs59927118	T	C	6378	0.0964238	0.0209287	4.08e-06	0.00331708	21.2201
GCST90199685	2-linoleoylglycerol (18:2) levels	rs34291068	A	C	6378	0.159431	0.0358652	8.78e-06	0.00308867	19.7544
GCST90199685	2-linoleoylglycerol (18:2) levels	rs78575779	G	A	6378	-0.234076	0.0525518	8.42e-06	0.00310102	19.8336
GCST90199685	2-linoleoylglycerol (18:2) levels	rs111764634	A	C	6378	0.160187	0.03428	2.97e-06	0.00341196	21.8291
GCST90199685	2-linoleoylglycerol (18:2) levels	rs189863837	A	G	6378	0.280524	0.0568874	8.17e-07	0.00379814	24.3093
GCST90199685	2-linoleoylglycerol (18:2) levels	rs56327721	T	C	6378	-0.132143	0.0284005	3.27e-06	0.00338283	21.6421
GCST90199685	2-linoleoylglycerol (18:2) levels	rs6081988	C	T	6378	0.130879	0.0293982	8.51e-06	0.00309789	19.8135
GCST90199685	2-linoleoylglycerol (18:2) levels	rs11552067	A	G	6378	0.0845951	0.0181892	3.31e-06	0.00337994	21.6236
GCST90199686	Indolepropionate levels	rs9432398	G	A	8153	0.221475	0.0445422	6.62e-07	0.00302325	24.7172
GCST90199686	Indolepropionate levels	rs80346659	C	G	8153	-0.223208	0.0489983	5.23e-06	0.00253884	20.7468
GCST90199686	Indolepropionate levels	rs6664713	A	C	8153	0.221278	0.0497353	8.62e-06	0.00242201	19.7898
GCST90199686	Indolepropionate levels	rs1878503	A	G	8153	0.0695737	0.0155972	8.17e-06	0.00243456	19.8925
GCST90199686	Indolepropionate levels	rs11681248	T	C	8153	-0.0861776	0.01577	4.64e-08	0.00364939	29.8551
GCST90199686	Indolepropionate levels	rs76260755	T	C	8153	-0.113035	0.0255573	9.74e-06	0.00239352	19.5564
GCST90199686	Indolepropionate levels	rs9857968	T	C	8153	0.150356	0.0334056	6.77e-06	0.00247861	20.2533
GCST90199686	Indolepropionate levels	rs76157950	A	G	8153	0.259172	0.0571721	5.81e-06	0.00251418	20.5448
GCST90199686	Indolepropionate levels	rs853154	C	G	8153	0.102766	0.0214138	1.59e-06	0.00281688	23.0253
GCST90199686	Indolepropionate levels	rs117276795	A	G	8153	0.356183	0.0769361	3.66e-06	0.00262197	21.4279
GCST90199686	Indolepropionate levels	rs11822621	T	G	8153	-0.117218	0.025765	5.38e-06	0.00253227	20.6929
GCST90199686	Indolepropionate levels	rs497768	G	C	8153	-0.0739761	0.0160037	3.79e-06	0.00261389	21.3617
GCST90199686	Indolepropionate levels	rs9565718	A	T	8153	-0.0847838	0.0167172	3.94e-07	0.00314495	25.7153
GCST90199686	Indolepropionate levels	rs61974973	G	A	8153	0.132651	0.0296776	7.83e-06	0.00244446	19.9736
GCST90199686	Indolepropionate levels	rs198260	A	G	8153	0.22816	0.048609	2.68e-06	0.00269498	22.0262
GCST90199686	Indolepropionate levels	rs8061485	C	T	8153	-0.175473	0.0171848	1.77e-24	0.0126269	104.238
GCST90199686	Indolepropionate levels	rs4316784	C	T	8153	0.0920404	0.0207915	9.56e-06	0.00239787	19.592
GCST90199686	Indolepropionate levels	rs9981680	G	T	8153	0.169465	0.0383093	9.71e-06	0.00239438	19.5634
GCST90199687	Threonate levels	rs567440118	A	G	8151	-0.484057	0.102614	2.39e-06	0.00272261	22.2471
GCST90199687	Threonate levels	rs647667	C	T	8151	0.144169	0.0324617	8.95e-06	0.00241402	19.7194
GCST90199687	Threonate levels	rs75194109	C	T	8151	-0.397999	0.0851016	2.91e-06	0.00267617	21.8666
GCST90199687	Threonate levels	rs11126412	T	A	8151	0.0812665	0.0182574	8.54e-06	0.00242482	19.8079
GCST90199687	Threonate levels	rs4663135	C	T	8151	0.0837071	0.018929	9.77e-06	0.00239341	19.5507
GCST90199687	Threonate levels	rs535146	A	T	8151	0.0748445	0.0158705	2.41e-06	0.0027211	22.2347
GCST90199687	Threonate levels	rs145376871	T	G	8151	-0.246684	0.0554495	8.63e-06	0.00242227	19.787
GCST90199687	Threonate levels	rs76954195	G	C	8151	0.206021	0.0459715	7.41e-06	0.00245791	20.0789
GCST90199687	Threonate levels	rs78921993	G	A	8151	-0.129378	0.0291215	8.88e-06	0.00241564	19.7327
GCST90199687	Threonate levels	rs184637108	T	A	8151	-0.381288	0.0860405	9.36e-06	0.0024035	19.6333
GCST90199687	Threonate levels	rs139591016	C	T	8151	-0.244512	0.0539409	5.82e-06	0.00251455	20.5427
GCST90199687	Threonate levels	rs73766900	A	G	8151	0.209381	0.0453361	3.87e-06	0.00261	21.3245
GCST90199687	Threonate levels	rs111498995	T	A	8151	0.275959	0.0591476	3.08e-06	0.00266346	21.7625
GCST90199687	Threonate levels	rs62381620	G	T	8151	-0.293756	0.0441641	2.9e-11	0.0053985	44.2311
GCST90199687	Threonate levels	rs61744140	G	T	8151	-2.86664	0.562079	3.4e-07	0.00318095	26.0043
GCST90199687	Threonate levels	rs80179348	T	A	8151	-0.319612	0.066975	1.82e-06	0.00278611	22.7674
GCST90199687	Threonate levels	rs149656965	T	C	8151	-0.320596	0.0696557	4.17e-06	0.00259218	21.1786
GCST90199687	Threonate levels	rs78263978	A	G	8151	-0.22873	0.0484595	2.36e-06	0.00272579	22.2732
GCST90199687	Threonate levels	rs2394872	C	A	8151	-0.121016	0.0261549	3.71e-06	0.00261957	21.4029
GCST90199687	Threonate levels	rs77181656	T	C	8151	-0.318701	0.066826	1.85e-06	0.00278263	22.7389
GCST90199687	Threonate levels	rs76379749	C	T	8151	-0.229603	0.0518367	9.45e-06	0.00240118	19.6143
GCST90199687	Threonate levels	rs7875568	G	T	8151	-0.255385	0.0546341	2.95e-06	0.00267356	21.8452
GCST90199687	Threonate levels	rs72774956	A	G	8151	-0.239983	0.0535446	7.4e-06	0.00245838	20.0827
GCST90199687	Threonate levels	rs826459	A	G	8151	0.0767693	0.017064	6.83e-06	0.002477	20.2352
GCST90199687	Threonate levels	rs74850022	T	C	8151	-0.30887	0.0693354	8.4e-06	0.0024287	19.8397
GCST90199687	Threonate levels	rs7960425	C	G	8151	0.238798	0.0488539	1.02e-06	0.00292268	23.8867
GCST90199687	Threonate levels	rs4783107	C	T	8151	-0.116779	0.0239738	1.11e-06	0.00290257	23.7219
GCST90199688	N-acetylglycine levels	rs75446748	C	T	8250	-0.100817	0.0215403	2.86e-06	0.00264825	21.9007
GCST90199688	N-acetylglycine levels	rs1890452	A	G	8250	-0.0770614	0.0157164	9.43e-07	0.00290569	24.036
GCST90199688	N-acetylglycine levels	rs112816924	T	C	8250	0.275875	0.0608934	5.89e-06	0.00248171	20.5201
GCST90199688	N-acetylglycine levels	rs16824802	T	C	8250	0.0978791	0.0188923	2.21e-07	0.00324299	26.8352
GCST90199688	N-acetylglycine levels	rs1047891	A	C	8250	0.381478	0.0157461	1.16e-129	0.0664188	586.797
GCST90199688	N-acetylglycine levels	rs62182612	A	G	8250	-0.0838786	0.0187414	7.62e-06	0.00242209	20.0259
GCST90199688	N-acetylglycine levels	rs77976040	C	A	8250	0.25373	0.0570551	8.7e-06	0.00239145	19.7719
GCST90199688	N-acetylglycine levels	rs9821781	A	G	8250	0.0826592	0.0152654	6.14e-08	0.00354137	29.313
GCST90199688	N-acetylglycine levels	rs358908	C	T	8250	-0.0883162	0.0172318	2.97e-07	0.00317384	26.2612
GCST90199688	N-acetylglycine levels	rs12233751	C	A	8250	-0.107576	0.021548	5.96e-07	0.00301199	24.9179
GCST90199688	N-acetylglycine levels	rs115090460	T	A	8250	-0.213667	0.04776	7.69e-06	0.00242014	20.0097
GCST90199688	N-acetylglycine levels	rs243795	C	T	8250	0.0882873	0.0184131	1.63e-06	0.00277895	22.9846
GCST90199688	N-acetylglycine levels	rs4947536	G	C	8250	-0.0672825	0.0150525	7.83e-06	0.00241592	19.9748
GCST90199688	N-acetylglycine levels	rs11136810	G	C	8250	0.072029	0.0152368	2.28e-06	0.00270146	22.342
GCST90199688	N-acetylglycine levels	rs76513761	C	T	8250	0.202404	0.0452943	7.87e-06	0.00241461	19.9639
GCST90199688	N-acetylglycine levels	rs78612075	A	G	8250	0.271706	0.0604624	7e-06	0.00244181	20.1894
GCST90199688	N-acetylglycine levels	rs10757444	A	G	8250	0.080588	0.0163581	8.37e-07	0.00293322	24.2644
GCST90199688	N-acetylglycine levels	rs144831076	C	T	8250	-0.284047	0.056482	4.93e-07	0.00305617	25.2845
GCST90199688	N-acetylglycine levels	rs151202997	T	G	8250	0.193942	0.0427714	5.78e-06	0.002486	20.5557
GCST90199688	N-acetylglycine levels	rs596603	G	T	8250	-0.115999	0.0149808	9.7e-15	0.00721506	59.9423
GCST90199688	N-acetylglycine levels	rs7127777	C	G	8250	-0.0733441	0.0154452	2.05e-06	0.00272586	22.5444
GCST90199688	N-acetylglycine levels	rs11108842	G	T	8250	-0.347252	0.0751899	3.87e-06	0.00257867	21.3238
GCST90199688	N-acetylglycine levels	rs2329096	T	C	8250	0.0709468	0.015894	8.05e-06	0.00240934	19.9202
GCST90199688	N-acetylglycine levels	rs141342711	T	C	8250	0.156311	0.0326222	1.66e-06	0.00277518	22.9534
GCST90199688	N-acetylglycine levels	rs78829102	A	G	8250	0.188424	0.0402532	2.86e-06	0.0026489	21.9062
GCST90199688	N-acetylglycine levels	rs117206739	T	C	8250	0.23915	0.0531026	6.68e-06	0.00245239	20.277
GCST90199688	N-acetylglycine levels	rs9614932	T	C	8250	-0.101483	0.0214974	2.35e-06	0.00269395	22.2797
GCST90199689	Glycolithocholate levels	rs187970821	G	A	7158	-0.36255	0.0819826	9.77e-06	0.00272468	19.5511
GCST90199689	Glycolithocholate levels	rs115887046	C	T	7158	-0.206093	0.046384	8.86e-06	0.00275044	19.7364
GCST90199689	Glycolithocholate levels	rs73918203	A	G	7158	-0.179866	0.0388237	3.61e-06	0.00298959	21.4577
GCST90199689	Glycolithocholate levels	rs13405102	G	A	7158	0.0780611	0.0171532	5.34e-06	0.00288491	20.7042
GCST90199689	Glycolithocholate levels	rs79407744	A	G	7158	0.360499	0.0784962	4.38e-06	0.00293793	21.0858
GCST90199689	Glycolithocholate levels	rs77376288	C	T	7158	0.42291	0.0866346	1.05e-06	0.00331801	23.8227
GCST90199689	Glycolithocholate levels	rs113654354	G	A	7158	-0.239492	0.054054	9.4e-06	0.00273492	19.6248
GCST90199689	Glycolithocholate levels	rs55971662	T	C	7158	0.0761508	0.0170398	7.86e-06	0.00278239	19.9663
GCST90199689	Glycolithocholate levels	rs7646869	A	C	7158	-0.0761641	0.0170125	7.57e-06	0.00279228	20.0375
GCST90199689	Glycolithocholate levels	rs7629795	A	T	7158	0.108234	0.0242047	7.76e-06	0.00278564	19.9897
GCST90199689	Glycolithocholate levels	rs6823721	T	C	7158	-0.0756087	0.0164302	4.19e-06	0.00294974	21.1708
GCST90199689	Glycolithocholate levels	rs6810998	T	C	7158	-0.151927	0.0297616	3.31e-07	0.00362733	26.0517
GCST90199689	Glycolithocholate levels	rs138634970	T	C	7158	-0.326848	0.0726276	6.79e-06	0.00282143	20.2473
GCST90199689	Glycolithocholate levels	rs146058026	G	C	7158	-0.350809	0.0764568	4.47e-06	0.00293253	21.0469
GCST90199689	Glycolithocholate levels	rs12662646	A	G	7158	-0.165539	0.0347192	1.86e-06	0.00316586	22.7269
GCST90199689	Glycolithocholate levels	rs11101389	A	T	7158	-0.0917167	0.0190277	1.43e-06	0.00323538	23.2275
GCST90199689	Glycolithocholate levels	rs11817632	A	G	7158	-0.271521	0.0604452	7.06e-06	0.00281105	20.1726
GCST90199689	Glycolithocholate levels	rs182015775	A	G	7158	-0.128395	0.0260547	8.31e-07	0.00338113	24.2774
GCST90199689	Glycolithocholate levels	rs118171449	T	C	7158	0.140008	0.031363	8.04e-06	0.00277633	19.9227
GCST90199689	Glycolithocholate levels	rs146355728	T	G	7158	-0.424019	0.0914518	3.54e-06	0.00299428	21.4914
GCST90199689	Glycolithocholate levels	rs60850040	C	T	7158	-0.154409	0.0332636	3.45e-06	0.0030013	21.542
GCST90199689	Glycolithocholate levels	rs1818709	C	G	7158	-0.0762769	0.0168878	6.28e-06	0.00284192	20.3948
GCST90199689	Glycolithocholate levels	rs62052803	C	T	7158	-0.176732	0.0399741	9.82e-06	0.00272331	19.5412
GCST90199689	Glycolithocholate levels	rs296366	C	T	7158	-0.0945409	0.0194924	1.23e-06	0.00327561	23.5173
GCST90199689	Glycolithocholate levels	rs16982178	A	G	7158	-0.111062	0.0236265	2.59e-06	0.00307753	22.0908
GCST90199690	EDTA levels	rs116301309	A	C	8239	-0.315234	0.0672785	2.79e-06	0.00265756	21.9487
GCST90199690	EDTA levels	rs9784059	T	C	8239	-0.148526	0.0325498	5.04e-06	0.0025208	20.8163
GCST90199690	EDTA levels	rs2435388	G	A	8239	-0.0823434	0.0178025	3.74e-06	0.00258997	21.389
GCST90199690	EDTA levels	rs11688483	G	A	8239	-0.0751194	0.0163022	4.07e-06	0.00257051	21.2279
GCST90199690	EDTA levels	rs73212280	G	A	8239	0.118902	0.0232367	3.1e-07	0.00316794	26.1772
GCST90199690	EDTA levels	rs10512739	G	A	8239	-0.113507	0.0256877	9.93e-06	0.00236424	19.5204
GCST90199690	EDTA levels	rs79242179	A	G	8239	-0.329439	0.0689279	1.76e-06	0.00276492	22.8378
GCST90199690	EDTA levels	rs149452470	G	C	8239	0.268339	0.0583171	4.2e-06	0.00256322	21.1675
GCST90199690	EDTA levels	rs7776366	C	T	8239	0.074063	0.0167413	9.69e-06	0.00236984	19.5668
GCST90199690	EDTA levels	rs57900160	G	C	8239	-0.0804207	0.0172759	3.24e-06	0.00262325	21.6645
GCST90199690	EDTA levels	rs62577978	A	G	8239	-0.0981073	0.0218942	7.43e-06	0.00243116	20.0742
GCST90199690	EDTA levels	rs12831673	A	G	8239	0.155271	0.0325321	1.82e-06	0.00275729	22.7746
GCST90199690	EDTA levels	rs117358502	A	G	8239	0.193608	0.0424643	5.13e-06	0.00251669	20.7823
GCST90199690	EDTA levels	rs77657639	C	A	8239	0.123886	0.0277549	8.06e-06	0.00241236	19.9186
GCST90199690	EDTA levels	rs34922061	A	C	8239	0.0893043	0.0197543	6.16e-06	0.00247441	20.4322
GCST90199690	EDTA levels	rs10459865	C	T	8239	0.105994	0.0236672	7.52e-06	0.0024285	20.0523
GCST90199690	EDTA levels	rs183037566	A	G	8239	0.352731	0.0751141	2.65e-06	0.00266937	22.0465
GCST90199691	1-methylhistidine levels	rs56407361	T	C	8226	0.143585	0.0313911	4.78e-06	0.00253696	20.917
GCST90199691	1-methylhistidine levels	rs140416084	A	G	8226	-0.12314	0.0242476	3.81e-07	0.00312545	25.7843
GCST90199691	1-methylhistidine levels	rs149464341	T	G	8226	-0.367016	0.0807331	5.47e-06	0.00250604	20.6615
GCST90199691	1-methylhistidine levels	rs4686501	G	A	8226	-0.1202	0.0266383	6.41e-06	0.00246907	20.3559
GCST90199691	1-methylhistidine levels	rs546649	T	C	8226	-0.0736867	0.0152675	1.39e-06	0.00282375	23.2882
GCST90199691	1-methylhistidine levels	rs544646419	G	A	8226	-0.253741	0.0563403	6.68e-06	0.00245971	20.2786
GCST90199691	1-methylhistidine levels	rs73864608	A	G	8226	-0.248871	0.0541941	4.39e-06	0.00255708	21.0833
GCST90199691	1-methylhistidine levels	rs11133665	A	G	8226	0.156172	0.0164769	2.59e-21	0.0108031	89.8152
GCST90199691	1-methylhistidine levels	rs79479138	T	C	8226	0.278813	0.0594002	2.68e-06	0.00267116	22.0265
GCST90199691	1-methylhistidine levels	rs1990897	G	T	8226	0.0781977	0.0159956	1.02e-06	0.00289693	23.8936
GCST90199691	1-methylhistidine levels	rs80220760	G	A	8226	0.287214	0.0604881	2.05e-06	0.00273334	22.5406
GCST90199691	1-methylhistidine levels	rs78654791	G	C	8226	0.212125	0.0474708	7.88e-06	0.00242152	19.963
GCST90199691	1-methylhistidine levels	rs7746774	G	A	8226	-0.106907	0.021178	4.46e-07	0.00308824	25.4763
GCST90199691	1-methylhistidine levels	rs10094039	G	A	8226	-0.069388	0.0154645	7.23e-06	0.00244144	20.1276
GCST90199691	1-methylhistidine levels	rs2218687	A	G	8226	0.0948989	0.0214092	9.31e-06	0.00238285	19.6434
GCST90199691	1-methylhistidine levels	rs1903860	C	T	8226	-0.0951231	0.0213894	8.7e-06	0.00239852	19.7728
GCST90199691	1-methylhistidine levels	rs10886134	C	A	8226	0.0673851	0.0151425	8.58e-06	0.00240159	19.7983
GCST90199691	1-methylhistidine levels	rs61910449	T	C	8226	-0.179716	0.0397708	6.22e-06	0.00247616	20.4145
GCST90199691	1-methylhistidine levels	rs111339300	A	G	8226	-0.120806	0.0240792	5.25e-07	0.00305054	25.1644
GCST90199691	1-methylhistidine levels	rs73154072	G	A	8226	-0.27116	0.0593007	4.82e-06	0.00253536	20.9038
GCST90199691	1-methylhistidine levels	rs9526057	A	G	8226	-0.0823478	0.0172987	1.93e-06	0.00274722	22.6554
GCST90199691	1-methylhistidine levels	rs1535573	G	A	8226	-0.0822322	0.0180298	5.09e-06	0.00252241	20.7968
GCST90199691	1-methylhistidine levels	rs7145174	A	G	8226	0.167413	0.0364336	4.33e-06	0.00256019	21.109
GCST90199691	1-methylhistidine levels	rs148226190	G	T	8226	-0.331065	0.0702443	2.44e-06	0.00269305	22.2075
GCST90199691	1-methylhistidine levels	rs12901652	T	C	8226	0.155465	0.0348044	7.94e-06	0.00241967	19.9476
GCST90199691	1-methylhistidine levels	rs1554410	G	T	8226	0.0680514	0.015105	6.63e-06	0.00246135	20.2921
GCST90199691	1-methylhistidine levels	rs1670276	C	T	8226	0.109213	0.0224365	1.13e-06	0.00287211	23.6882
GCST90199691	1-methylhistidine levels	rs35285898	C	A	8226	0.159332	0.0168676	3.52e-21	0.0107306	89.206
GCST90199691	1-methylhistidine levels	rs4043681	G	A	8226	0.130261	0.0260698	5.83e-07	0.00302586	24.9602
GCST90199691	1-methylhistidine levels	rs6118747	G	A	8226	-0.0916807	0.0182847	5.33e-07	0.00304696	25.1347
GCST90199691	1-methylhistidine levels	rs35042303	T	C	8226	0.169952	0.0300921	1.63e-08	0.00386259	31.8891
GCST90199691	1-methylhistidine levels	rs148357196	T	A	8226	0.34753	0.0778149	7.97e-06	0.0024189	19.9413
GCST90199692	Citramalate levels	rs188517032	G	A	7125	0.27034	0.0605876	8.12e-06	0.00278648	19.9036
GCST90199692	Citramalate levels	rs12131960	A	T	7125	0.0839684	0.0187574	7.59e-06	0.00280467	20.0339
GCST90199692	Citramalate levels	rs13391525	G	C	7125	-0.102419	0.0224149	4.9e-06	0.00292167	20.8721
GCST90199692	Citramalate levels	rs79981355	C	T	7125	-0.12161	0.0260117	2.94e-06	0.00305834	21.8514
GCST90199692	Citramalate levels	rs62180249	T	C	7125	0.0938403	0.0192855	1.14e-06	0.00331201	23.6698
GCST90199692	Citramalate levels	rs11563055	G	A	7125	-0.331464	0.0744809	8.57e-06	0.002772	19.7998
GCST90199692	Citramalate levels	rs76762532	T	G	7125	-0.21222	0.046059	4.07e-06	0.00297075	21.2237
GCST90199692	Citramalate levels	rs72713558	G	A	7125	-0.129284	0.0292191	9.66e-06	0.00274018	19.5719
GCST90199692	Citramalate levels	rs12055187	A	G	7125	0.268581	0.0604753	8.95e-06	0.00276063	19.7184
GCST90199692	Citramalate levels	rs141073864	C	T	7125	0.308909	0.0687729	7.06e-06	0.00282367	20.1699
GCST90199692	Citramalate levels	rs80028711	G	A	7125	0.34128	0.0761119	7.33e-06	0.00281389	20.0999
GCST90199692	Citramalate levels	rs148830279	T	C	7125	-0.43597	0.0967004	6.53e-06	0.00284469	20.3205
GCST90199692	Citramalate levels	rs2502543	G	A	7125	-0.0847163	0.0188698	7.14e-06	0.0028209	20.1501
GCST90199692	Citramalate levels	rs12211905	G	T	7125	0.0758092	0.0167419	5.95e-06	0.00286947	20.498
GCST90199692	Citramalate levels	rs188983534	A	G	7125	-0.155646	0.0338062	4.14e-06	0.00296625	21.1915
GCST90199692	Citramalate levels	rs17665117	A	T	7125	0.131321	0.029673	9.62e-06	0.00274137	19.5805
GCST90199692	Citramalate levels	rs116991170	T	C	7125	0.268336	0.0579862	3.7e-06	0.00299654	21.4085
GCST90199692	Citramalate levels	rs1889899	G	A	7125	0.0900574	0.0170887	1.36e-07	0.00388281	27.7651
GCST90199692	Citramalate levels	rs76427286	A	G	7125	-0.247755	0.0547662	6.07e-06	0.00286411	20.4596
GCST90199692	Citramalate levels	rs117013417	T	C	7125	-0.337827	0.075726	8.15e-06	0.00278549	19.8965
GCST90199692	Citramalate levels	rs1157094	A	C	7125	-0.104351	0.0214635	1.16e-06	0.0033065	23.6304
GCST90199692	Citramalate levels	rs221084	T	C	7125	0.108157	0.0235317	4.3e-06	0.00295619	21.1194
GCST90199692	Citramalate levels	rs41281112	T	C	7125	-0.266851	0.0539977	7.74e-07	0.00341599	24.4155
GCST90199692	Citramalate levels	rs12900072	A	G	7125	0.0775075	0.0166471	3.23e-06	0.00303324	21.6715
GCST90199692	Citramalate levels	rs142847889	G	C	7125	0.528397	0.110597	1.77e-06	0.00319345	22.8198
GCST90199693	3-hydroxydecanoate levels	rs28415528	A	G	8239	-0.209871	0.016024	3.41e-39	0.0203957	171.497
GCST90199693	3-hydroxydecanoate levels	rs299647	C	T	8239	-0.0858123	0.0185046	3.53e-06	0.00260335	21.4998
GCST90199693	3-hydroxydecanoate levels	rs6844622	G	C	8239	-0.0711572	0.0154677	4.22e-06	0.00256211	21.1583
GCST90199693	3-hydroxydecanoate levels	rs114537113	T	C	8239	-0.330467	0.071325	3.6e-06	0.00259877	21.4619
GCST90199693	3-hydroxydecanoate levels	rs80144245	C	T	8239	-0.208918	0.0425154	8.93e-07	0.00292223	24.1409
GCST90199693	3-hydroxydecanoate levels	rs111528473	A	G	8239	0.403688	0.0884272	4.99e-06	0.00252318	20.836
GCST90199693	3-hydroxydecanoate levels	rs144727225	T	C	8239	-0.225369	0.0493589	4.97e-06	0.00252398	20.8426
GCST90199693	3-hydroxydecanoate levels	rs488485	C	T	8239	-0.0943596	0.0211094	7.82e-06	0.00241932	19.9763
GCST90199693	3-hydroxydecanoate levels	rs11052064	C	T	8239	0.145747	0.0327583	8.62e-06	0.00239684	19.7902
GCST90199693	3-hydroxydecanoate levels	rs9603710	G	T	8239	-0.066296	0.0149651	9.42e-06	0.00237633	19.6205
GCST90199693	3-hydroxydecanoate levels	rs9530666	C	A	8239	-0.0689846	0.015239	5.99e-06	0.00248106	20.4874
GCST90199693	3-hydroxydecanoate levels	rs59627096	G	A	8239	-0.0943227	0.0206078	4.72e-06	0.00253625	20.9442
GCST90199693	3-hydroxydecanoate levels	rs12453818	G	A	8239	0.0764897	0.0169153	6.13e-06	0.00247569	20.4428
GCST90199693	3-hydroxydecanoate levels	rs10445235	T	C	8239	0.0823205	0.017876	4.12e-06	0.00256735	21.2017
GCST90199693	3-hydroxydecanoate levels	rs148758368	T	A	8239	0.370269	0.0808217	4.62e-06	0.00254097	20.9833
GCST90199694	1,3-dimethylurate levels	rs138045396	A	G	7444	0.199454	0.044885	8.84e-06	0.00264561	19.7409
GCST90199694	1,3-dimethylurate levels	rs10194878	C	T	7444	0.0873181	0.0182519	1.72e-06	0.00306516	22.881
GCST90199694	1,3-dimethylurate levels	rs78121311	G	T	7444	-0.203071	0.0427853	2.07e-06	0.00301709	22.5211
GCST90199694	1,3-dimethylurate levels	rs7699259	A	G	7444	0.0805936	0.0166295	1.26e-06	0.00314534	23.4815
GCST90199694	1,3-dimethylurate levels	rs6859899	G	A	7444	-0.10352	0.0224663	4.07e-06	0.00284408	21.226
GCST90199694	1,3-dimethylurate levels	rs1388107	T	G	7444	-0.105876	0.0236541	7.6e-06	0.00268416	20.0293
GCST90199694	1,3-dimethylurate levels	rs72818634	A	G	7444	-0.112169	0.0248028	6.11e-06	0.00273997	20.4469
GCST90199694	1,3-dimethylurate levels	rs35094757	G	A	7444	-0.31092	0.0698636	8.57e-06	0.0026536	19.8006
GCST90199694	1,3-dimethylurate levels	rs57238734	C	A	7444	-0.319455	0.0716983	8.37e-06	0.00265974	19.8465
[truncated: 33,058 more rows]

## Sheet: TableS3
Table S3 Instrumental variables of prostatitis in the Reverse MR analysis
[truncated: 22 more rows]

[truncated: 14 more sheets: TableS4, TableS5, TableS6, TableS7, TableS8, TableS9, TableS10, TableS11, TableS12, TableS13, TableS14, TableS15, TableS16, TableS17]
